# Supplementary material for: Selective Stimulation of Duplicated Atlantic Salmon MHC Pathway Genes by Interferon-Gamma
Source: Front Immunol. 2020 Oct 6;11:571650. doi: 10.3389/fimmu.2020.571650 (PMC7573153; doi:10.3389/fimmu.2020.571650)
Supplement: Supplementary file 2 [file Data_Sheet_2.zip]

Archive with 1 entries (1 files):
- SF2. Data on all DEGs.csv
