# Supplementary material for: Selective Stimulation of Duplicated Atlantic Salmon MHC Pathway Genes by Interferon-Gamma
Source: Front Immunol. 2020 Oct 6;11:571650. doi: 10.3389/fimmu.2020.571650 (PMC7573153; doi:10.3389/fimmu.2020.571650)
Supplement: Supplementary file 2 [file Data_Sheet_2.zip › SF2. Data on all DEGs.csv]

ID	baseMean	0-hps	2-hps	24-hps	2-hps.vs.0-hps.FoldChange	2-hps.vs.0-hps.log2FoldChange	2-hps.vs.0-hps.pvalue	2-hps.vs.0-hps.padj	2-hps.vs.0-hps.Significant	24-hps.vs.0-hps.FoldChange	24-hps.vs.0-hps.log2FoldChange	24-hps.vs.0-hps.pvalue	24-hps.vs.0-hps.padj	24-hps.vs.0-hps.Significant	24-hps.vs.2-hps.FoldChange	24-hps.vs.2-hps.log2FoldChange	24-hps.vs.2-hps.pvalue	24-hps.vs.2-hps.padj	24-hps.vs.2-hps.Significant	0-hps_1	0-hps_2	0-hps_3	0-hps_4	0-hps_5	2-hps_1	2-hps_2	2-hps_3	2-hps_4	2-hps_5	24-hps_1	24-hps_2	24-hps_3	24-hps_4	24-hps_5	0-hps_1.norm	0-hps_2.norm	0-hps_3.norm	0-hps_4.norm	0-hps_5.norm	2-hps_1.norm	2-hps_2.norm	2-hps_3.norm	2-hps_4.norm	2-hps_5.norm	24-hps_1.norm	24-hps_2.norm	24-hps_3.norm	24-hps_4.norm	24-hps_5.norm
gene-LOC106560220	37.09	54	40	17	0.737	-0.441	0.0189465422142495	0.110822269288354	no	0.319	-1.648	7.54170508969468e-13	7.85531807470352e-12	down	0.433	-1.207	2.23497106835474e-07	1.48942793160337e-06	down	51	35	52	59	82	34	46	45	62	44	19	14	13	16	16	46	43	62	63	57	32	44	45	37	42	23	16	16	16	16
gene-LOC106560221	0.22	0	0	0	2.479	1.31	0.647533670407998	NA	no	1.665	0.735	0.798100323329369	NA	no	0.672	-0.574	0.841133282279353	NA	no	0	0	0	0	0	0	0	1	2	0	0	1	0	0	0	0	0	0	0	0	0	0	1	1	0	0	1	0	0	0
gene-LOC106560223	2.47	1	1	5	0.338	-1.564	0.15263685478734	0.421507536413511	no	3.622	1.857	0.0147710278356584	0.0399868463670273	up	10.707	3.421	0.000663926369956727	0.00258554576803639	up	2	0	1	2	3	0	1	1	1	0	6	5	2	8	4	2	0	1	2	2	0	1	1	1	0	7	6	2	8	4
gene-LOC106560224	0	0	0	0	NA	NA	NA	NA	no	NA	NA	NA	NA	no	NA	NA	NA	NA	no	0	0	0	0	0	0	0	0	0	0	0	0	0	0	0	0	0	0	0	0	0	0	0	0	0	0	0	0	0	0
gene-LOC106560264	0.73	1	1	0	0.846	-0.242	0.870067967555842	NA	no	0.444	-1.17	0.467638774399057	NA	no	0.525	-0.928	0.565757678371126	NA	no	1	0	0	1	4	1	0	0	5	0	1	1	0	0	0	1	0	0	1	3	1	0	0	3	0	1	1	0	0	0
gene-LOC106560276	6.73	8	6	7	0.71	-0.493	0.31120940562406	0.617635923759894	no	0.901	-0.15	0.757674077764401	0.849956628168008	no	1.269	0.343	0.492565728439622	0.6497609598615	no	8	8	6	6	12	4	8	8	9	3	3	1	8	7	13	7	10	7	6	8	4	8	8	5	3	4	1	10	7	13
gene-LOC106560329	56.17	61	60	47	0.973	-0.04	0.803412317140183	0.93259692424564	no	0.755	-0.405	0.0183167131172501	0.0482750479300049	down	0.776	-0.365	0.0315831236027314	0.0789485640454149	no	75	59	46	51	87	74	56	68	96	55	46	45	31	46	43	67	72	54	54	60	70	54	68	57	52	55	51	38	47	43
gene-LOC106560338	56.45	56	57	56	1.009	0.013	0.935129273685884	0.981425692747562	no	0.99	-0.014	0.934919554562305	0.961908689741304	no	0.981	-0.027	0.870506872918958	0.926716504061528	no	61	44	47	44	99	71	62	63	79	54	49	49	40	60	56	55	54	56	47	68	67	59	63	47	51	58	55	49	61	56
gene-LOC106560382	0.13	0	0	0	0.405	-1.305	0.728511669550667	NA	no	0.513	-0.964	0.797543805048909	NA	no	1	0	1	NA	no	0	1	0	0	1	0	0	0	0	0	0	0	0	0	0	0	1	0	0	1	0	0	0	0	0	0	0	0	0	0
gene-LOC106560411	0	0	0	0	NA	NA	NA	NA	no	NA	NA	NA	NA	no	NA	NA	NA	NA	no	0	0	0	0	0	0	0	0	0	0	0	0	0	0	0	0	0	0	0	0	0	0	0	0	0	0	0	0	0	0
gene-LOC106560412	0	0	0	0	NA	NA	NA	NA	no	NA	NA	NA	NA	no	NA	NA	NA	NA	no	0	0	0	0	0	0	0	0	0	0	0	0	0	0	0	0	0	0	0	0	0	0	0	0	0	0	0	0	0	0
gene-LOC106560413	2.52	2	3	2	1.53	0.613	0.467297151154499	0.748678984188055	no	1.169	0.225	0.800115544710308	0.879181772510086	no	0.764	-0.388	0.64308697375877	0.772023640256137	no	4	2	1	3	0	6	4	2	1	4	2	1	0	2	6	4	2	1	3	0	6	4	2	1	4	2	1	0	2	6
gene-LOC106560419	3.2	3	3	4	0.831	-0.267	0.742009247518065	0.90519331832956	no	1.396	0.481	0.540553773780113	0.684662826264598	no	1.68	0.748	0.344915297987254	0.510039156657698	no	1	1	4	7	1	3	2	5	0	3	2	5	6	3	2	1	1	5	7	1	3	2	5	0	3	2	6	7	3	2
gene-LOC106560511	0.51	1	1	0	1.208	0.273	0.886460533459025	NA	no	0.49	-1.029	0.606506492409645	NA	no	0.405	-1.302	0.504875019358048	NA	no	0	0	0	0	4	2	1	1	0	0	0	0	0	0	1	0	0	0	0	3	2	1	1	0	0	0	0	0	0	1
gene-LOC106560525	0	0	0	0	NA	NA	NA	NA	no	NA	NA	NA	NA	no	NA	NA	NA	NA	no	0	0	0	0	0	0	0	0	0	0	0	0	0	0	0	0	0	0	0	0	0	0	0	0	0	0	0	0	0	0
gene-LOC106560536	0	0	0	0	NA	NA	NA	NA	no	NA	NA	NA	NA	no	NA	NA	NA	NA	no	0	0	0	0	0	0	0	0	0	0	0	0	0	0	0	0	0	0	0	0	0	0	0	0	0	0	0	0	0	0
gene-LOC106560564	33.86	36	33	33	0.92	-0.121	0.588559823192675	0.828794683968102	no	0.912	-0.132	0.565205713339661	0.704813437541354	no	0.992	-0.011	0.960108617911281	0.978283180578948	no	36	27	32	29	64	44	34	38	47	28	21	25	22	48	34	32	33	38	31	44	41	33	38	28	27	25	28	27	49	34
gene-LOC106560646	0.2	0	0	0	2.04	1.029	0.769599898741958	NA	no	1.665	0.735	0.834375957034166	NA	no	0.816	-0.293	0.933442239647221	NA	no	0	0	0	0	0	0	0	2	0	0	0	0	0	1	0	0	0	0	0	0	0	0	2	0	0	0	0	0	1	0
gene-LOC106560649	1.5	1	3	1	1.596	0.675	0.47387562531693	NA	no	0.453	-1.142	0.337981299681256	0.494804496808881	no	0.284	-1.817	0.110564634200806	0.218738165192745	no	1	0	1	2	4	3	5	2	1	2	0	0	2	1	0	1	0	1	2	3	3	5	2	1	2	0	0	2	1	0
gene-LOC106560670	20.14	18	17	24	0.928	-0.108	0.718505086099482	0.894466149248089	no	1.304	0.383	0.194536826069844	0.331396798759309	no	1.405	0.49	0.0944157496293611	0.193705723117019	no	19	7	14	21	39	24	16	23	26	12	23	15	23	24	26	17	9	17	22	27	23	15	23	15	11	27	17	28	24	26
gene-LOC106560683	0.25	0	1	0	2.795	1.483	0.536879446225599	NA	no	1.665	0.735	0.761632729539941	NA	no	0.596	-0.747	0.755600637648581	NA	no	0	0	0	0	0	0	0	1	1	1	0	0	1	0	0	0	0	0	0	0	0	0	1	1	1	0	0	1	0	0
gene-LOC106560731	0.06	0	0	0	1.315	0.395	0.916381083015104	NA	no	1	0	1	NA	no	0.849	-0.237	0.94985785624308	NA	no	0	0	0	0	0	0	0	0	0	1	0	0	0	0	0	0	0	0	0	0	0	0	0	0	1	0	0	0	0	0
gene-LOC106560811	134.02	161	152	89	0.95	-0.074	0.555855091396853	0.808383669686703	no	0.557	-0.844	6.29182038711708e-10	5.21168310590317e-09	down	0.587	-0.77	1.44422051446133e-08	1.10864644376293e-07	down	194	149	137	153	178	135	157	169	262	165	82	86	61	89	86	174	183	162	163	123	127	150	169	156	157	98	97	74	91	86
gene-LOC106560855	88.98	108	97	62	0.9	-0.152	0.358659453436734	0.663560313563612	no	0.572	-0.806	4.80202887559977e-06	2.64225061621703e-05	down	0.635	-0.654	0.000202025502123154	0.000867104268055893	down	145	103	67	101	141	99	76	112	191	98	59	48	44	53	77	130	126	79	108	98	93	73	112	114	93	70	54	54	54	77
gene-LOC106560886	0.7	1	1	0	0.89	-0.168	0.916040401796399	NA	no	0.311	-1.686	0.325097909035173	NA	no	0.349	-1.519	0.375091181889003	NA	no	0	0	3	0	2	3	0	0	1	1	0	0	1	0	0	0	0	4	0	1	3	0	0	1	1	0	0	1	0	0
gene-LOC106560939	0.04	0	0	0	1.315	0.395	0.916381083015104	NA	no	1	0	1	NA	no	0.849	-0.237	0.94985785624308	NA	no	0	0	0	0	0	0	0	0	1	0	0	0	0	0	0	0	0	0	0	0	0	0	0	1	0	0	0	0	0	0
gene-LOC106560941	0	0	0	0	NA	NA	NA	NA	no	NA	NA	NA	NA	no	NA	NA	NA	NA	no	0	0	0	0	0	0	0	0	0	0	0	0	0	0	0	0	0	0	0	0	0	0	0	0	0	0	0	0	0	0
gene-LOC106560942	0.16	0	0	0	0.591	-0.759	0.839365378247304	NA	no	1.116	0.158	0.966258992519005	NA	no	1.889	0.918	0.806454449389062	NA	no	0	0	1	0	0	0	0	0	0	0	1	0	0	0	0	0	0	1	0	0	0	0	0	0	0	1	0	0	0	0
gene-LOC106560943	39.45	51	40	28	0.774	-0.37	0.0765019142134443	0.281392977852159	no	0.544	-0.879	9.93790966426045e-05	0.000445201924320974	down	0.703	-0.509	0.0258048342210656	0.0664788529535484	no	33	46	43	53	89	46	38	40	57	47	23	24	19	36	24	30	56	51	57	62	43	36	40	34	45	27	27	23	37	24
gene-LOC106560944	0	0	0	0	NA	NA	NA	NA	no	NA	NA	NA	NA	no	NA	NA	NA	NA	no	0	0	0	0	0	0	0	0	0	0	0	0	0	0	0	0	0	0	0	0	0	0	0	0	0	0	0	0	0	0
gene-LOC106560945	28.05	36	24	24	0.679	-0.559	0.0277662176726597	0.145299612996471	no	0.696	-0.523	0.0449302706380509	0.103003431848536	no	1.025	0.036	0.893208152827367	0.940064521421725	no	28	25	37	44	46	24	30	20	35	30	15	18	14	30	36	25	31	44	47	32	23	29	20	21	29	18	20	17	31	36
gene-LOC106560950	0.62	1	1	0	1.625	0.7	0.668068462287774	NA	no	0.487	-1.039	0.557635517258017	NA	no	0.3	-1.739	0.301788607299206	NA	no	1	0	2	0	0	0	0	1	2	3	0	0	0	0	1	1	0	2	0	0	0	0	1	1	3	0	0	0	0	1
gene-LOC106560957	0	0	0	0	NA	NA	NA	NA	no	NA	NA	NA	NA	no	NA	NA	NA	NA	no	0	0	0	0	0	0	0	0	0	0	0	0	0	0	0	0	0	0	0	0	0	0	0	0	0	0	0	0	0	0
gene-LOC106561053	0	0	0	0	NA	NA	NA	NA	no	NA	NA	NA	NA	no	NA	NA	NA	NA	no	0	0	0	0	0	0	0	0	0	0	0	0	0	0	0	0	0	0	0	0	0	0	0	0	0	0	0	0	0	0
gene-LOC106561099	0.11	0	0	0	0.881	-0.182	0.961398607591396	NA	no	0.748	-0.419	0.911390564281563	NA	no	0.849	-0.237	0.949857856243081	NA	no	0	0	0	0	1	0	0	1	0	0	0	0	0	0	0	0	0	0	0	1	0	0	1	0	0	0	0	0	0	0
gene-LOC106561103	0	0	0	0	NA	NA	NA	NA	no	NA	NA	NA	NA	no	NA	NA	NA	NA	no	0	0	0	0	0	0	0	0	0	0	0	0	0	0	0	0	0	0	0	0	0	0	0	0	0	0	0	0	0	0
gene-LOC106561113	1.31	1	2	1	1.42	0.506	0.64958391869339	NA	no	0.711	-0.492	0.692752512323588	0.803211685780909	no	0.501	-0.998	0.403368671666501	0.567739508992409	no	1	1	0	1	4	5	2	0	1	2	1	3	0	0	0	1	1	0	1	3	5	2	0	1	2	1	3	0	0	0
gene-LOC106561130	1.4	2	1	1	0.621	-0.687	0.547161827011684	NA	no	0.328	-1.607	0.216753285493396	0.359236543970311	no	0.528	-0.921	0.489656941185657	0.647636047720416	no	1	4	3	0	2	3	0	1	0	3	0	1	2	0	0	1	5	4	0	1	3	0	1	0	3	0	1	2	0	0
gene-LOC106561131	3	1	4	4	3.208	1.681	0.0307154103664222	0.155422890936894	no	2.646	1.404	0.0818416686741269	0.167842696683924	no	0.825	-0.277	0.67180350892386	0.793729321505629	no	0	1	2	0	4	4	2	6	8	5	3	4	1	6	2	0	1	2	0	3	4	2	6	5	5	4	5	1	6	2
gene-LOC106561146	0.07	0	0	0	1.315	0.395	0.916381083015104	NA	no	1	0	1	NA	no	0.849	-0.237	0.949857856243081	NA	no	0	0	0	0	0	0	0	1	0	0	0	0	0	0	0	0	0	0	0	0	0	0	1	0	0	0	0	0	0	0
gene-LOC106561192	0.14	0	0	0	0.591	-0.759	0.840077985090547	NA	no	1.116	0.158	0.966410658229979	NA	no	1.889	0.918	0.807307715244846	NA	no	1	0	0	0	0	0	0	0	0	0	1	0	0	0	0	1	0	0	0	0	0	0	0	0	0	1	0	0	0	0
gene-LOC106561193	5.38	1	3	12	2.926	1.549	0.0547343700090236	0.227542320362329	no	12.95	3.695	7.84936587395316e-07	4.78558604049103e-06	up	4.425	2.146	3.41598093435588e-05	0.00016728674352933	up	2	0	1	1	1	2	3	2	8	2	11	9	10	10	17	2	0	1	1	1	2	3	2	5	2	13	10	12	10	17
gene-LOC106561199	72.67	68	90	60	1.329	0.41	0.015244073096656	0.0947105874788358	no	0.879	-0.185	0.301003106664939	0.456045530075784	no	0.662	-0.595	0.000603940508109833	0.00237133023637679	down	89	52	60	56	96	67	93	85	196	101	39	52	51	69	62	80	64	71	60	66	63	89	85	117	96	47	59	62	70	62
gene-LOC106561211	13.64	19	14	7	0.743	-0.428	0.146830538359803	0.412903259926848	no	0.358	-1.481	3.34713311852339e-05	0.000161748085443171	down	0.482	-1.053	0.00365381116137315	0.012082637687541	down	28	15	17	16	25	13	13	14	29	17	3	6	5	6	12	25	18	20	17	17	12	12	14	17	16	4	7	6	6	12
gene-LOC106561222	12.51	15	11	12	0.745	-0.424	0.202717788279157	0.493677995049214	no	0.827	-0.274	0.4201337192423	0.576981825729799	no	1.11	0.15	0.666242926370541	0.78957008069587	no	17	11	20	11	14	9	12	13	19	10	8	12	13	10	11	15	13	24	12	10	8	12	13	11	10	10	14	16	10	11
gene-LOC106561264	0	0	0	0	NA	NA	NA	NA	no	NA	NA	NA	NA	no	NA	NA	NA	NA	no	0	0	0	0	0	0	0	0	0	0	0	0	0	0	0	0	0	0	0	0	0	0	0	0	0	0	0	0	0	0
gene-LOC106561268	29.68	29	31	29	1.092	0.126	0.551951813701939	0.805858717829569	no	0.982	-0.026	0.907144444462081	0.945618968419734	no	0.9	-0.152	0.482637041849653	0.641397490305906	no	35	28	29	21	34	29	37	34	51	32	26	28	21	29	24	31	34	34	22	24	27	35	34	30	30	31	32	26	30	24
gene-LOC106561287	16.63	13	18	18	1.419	0.505	0.0706249734816557	0.268326762555169	no	1.43	0.516	0.0734724382435612	0.153922432268334	no	1.008	0.011	0.966969657647298	0.982033690699073	no	15	9	10	14	19	19	17	19	29	23	15	18	15	15	21	13	11	12	15	13	18	16	19	17	22	18	20	18	15	21
gene-LOC106561333	4.83	8	5	2	0.527	-0.924	0.0573765973368781	0.234764687909929	no	0.184	-2.442	0.000277587068984038	0.00114815125177806	down	0.349	-1.518	0.0290992502584687	0.0736738830440533	no	12	5	10	7	9	5	3	6	8	4	3	1	1	1	1	11	6	12	7	6	5	3	6	5	4	4	1	1	1	1
gene-LOC106561337	0.09	0	0	0	0.418	-1.259	0.737717352208257	NA	no	0.529	-0.919	0.806987539930347	NA	no	1	0	1	NA	no	0	0	0	0	2	0	0	0	0	0	0	0	0	0	0	0	0	0	0	1	0	0	0	0	0	0	0	0	0	0
gene-LOC106561339	0.08	0	0	0	0.591	-0.759	0.840078833733682	NA	no	0.748	-0.419	0.911391425033991	NA	no	1	0	1	NA	no	0	1	0	0	0	0	0	0	0	0	0	0	0	0	0	0	1	0	0	0	0	0	0	0	0	0	0	0	0	0
gene-LOC106561341	0	0	0	0	NA	NA	NA	NA	no	NA	NA	NA	NA	no	NA	NA	NA	NA	no	0	0	0	0	0	0	0	0	0	0	0	0	0	0	0	0	0	0	0	0	0	0	0	0	0	0	0	0	0	0
gene-LOC106561412	14.3	17	16	9	0.973	-0.039	0.908710819858145	0.97402462143434	no	0.548	-0.869	0.0225754551164269	0.0576490196250918	no	0.563	-0.829	0.0281900526505386	0.0717650068893491	no	13	12	11	22	31	31	13	13	21	17	11	12	5	6	8	12	15	13	23	21	29	12	13	12	16	13	14	6	6	8
gene-LOC106561432	3.01	4	3	2	0.748	-0.419	0.638622041540899	0.856243548293755	no	0.446	-1.164	0.227011165250861	0.371845968405025	no	0.597	-0.745	0.443654854101249	0.606439550318423	no	11	6	0	1	3	5	7	0	2	3	1	2	4	1	0	10	7	0	1	2	5	7	0	1	3	1	2	5	1	0
gene-LOC106561436	0	0	0	0	NA	NA	NA	NA	no	NA	NA	NA	NA	no	NA	NA	NA	NA	no	0	0	0	0	0	0	0	0	0	0	0	0	0	0	0	0	0	0	0	0	0	0	0	0	0	0	0	0	0	0
gene-LOC106561437	10.22	10	7	13	0.746	-0.423	0.347792608320974	0.65327244146544	no	1.345	0.428	0.323892688215234	0.48018063136117	no	1.803	0.85	0.0544224315243014	0.123539076759562	no	5	4	9	13	22	12	10	3	14	5	11	13	9	21	7	4	5	11	14	15	11	10	3	8	5	13	15	11	21	7
gene-LOC106561438	12.81	15	13	10	0.877	-0.19	0.613362435083181	0.842584629144743	no	0.679	-0.559	0.160390816961343	0.286421935532569	no	0.774	-0.369	0.353956145772713	0.519061925842752	no	13	17	15	12	18	23	15	12	21	5	12	9	13	6	5	12	21	18	13	12	22	14	12	12	5	14	10	16	6	5
gene-LOC106561445	12.12	4	16	16	3.946	1.981	2.29120172183323e-05	0.000397623537112393	up	3.844	1.943	4.26390793503206e-05	0.000203190361448293	up	0.974	-0.038	0.921615188993701	0.956200853720278	no	6	1	0	7	8	16	23	13	25	18	9	15	20	6	22	5	1	0	7	6	15	22	13	15	17	11	17	24	6	22
gene-LOC106561469	116.65	115	129	106	1.132	0.179	0.237252059144428	0.535922217798063	no	0.927	-0.109	0.486284065778142	0.638370161451803	no	0.819	-0.288	0.0612060937118532	0.136107353977936	no	118	106	115	114	118	122	119	161	191	150	92	81	94	100	111	106	130	136	122	82	115	114	161	114	143	110	92	114	102	110
gene-LOC106561500	65.3	42	79	74	1.867	0.9	4.60123971419543e-06	9.11919477286206e-05	up	1.749	0.806	5.76869312287292e-05	0.000268491069466257	up	0.937	-0.094	0.615409290135173	0.752475437994444	no	77	27	33	22	65	89	69	82	140	86	64	64	65	71	73	69	33	39	23	45	84	66	82	83	82	76	72	79	72	73
gene-LOC106561502	39.1	28	51	39	1.795	0.844	0.000734421740797815	0.00842259771794292	up	1.38	0.465	0.0726884436383065	0.152452948577097	no	0.769	-0.379	0.120517806519458	0.233756856785009	no	59	19	15	19	36	56	48	48	89	56	30	46	24	35	42	53	23	18	20	25	53	46	48	53	53	36	52	29	36	42
gene-LOC106561571	58.47	39	74	62	1.91	0.934	0.00290691932204752	0.0264739265392165	up	1.615	0.692	0.0292645472786042	0.0718862379427281	no	0.846	-0.242	0.432508372250804	0.59628528054489	no	56	33	19	57	30	50	72	79	133	101	31	46	31	88	96	50	40	22	61	21	47	69	79	79	96	37	52	38	90	95
gene-LOC106561575	0.44	1	0	0	0.249	-2.005	0.283052753244756	NA	no	0.315	-1.665	0.372806918602174	NA	no	1.266	0.34	0.862932716742878	NA	no	0	0	2	1	2	0	0	0	1	0	1	0	0	0	0	0	0	2	1	1	0	0	0	1	0	1	0	0	0	0
gene-LOC106561612	1.37	1	2	2	3.247	1.699	0.154504932478939	NA	no	2.903	1.537	0.209889920279707	0.350504124733988	no	0.894	-0.162	0.871677596228059	0.927427003290414	no	2	0	0	1	0	1	3	3	3	1	0	1	0	3	4	2	0	0	1	0	1	3	3	2	1	0	1	0	3	4
gene-LOC106561630	2.38	2	3	2	1.215	0.281	0.734005711686393	0.901246452831491	no	0.946	-0.081	0.926620516633783	0.957129156913813	no	0.778	-0.362	0.669202796204117	0.791712336875539	no	2	2	3	0	5	1	4	2	4	5	0	1	1	7	1	2	2	4	0	3	1	4	2	2	5	0	1	1	7	1
gene-LOC106561632	0	0	0	0	NA	NA	NA	NA	no	NA	NA	NA	NA	no	NA	NA	NA	NA	no	0	0	0	0	0	0	0	0	0	0	0	0	0	0	0	0	0	0	0	0	0	0	0	0	0	0	0	0	0	0
gene-LOC106561636	0.06	0	0	0	1.315	0.395	0.916381083015104	NA	no	1	0	1	NA	no	0.849	-0.237	0.949857856243081	NA	no	0	0	0	0	0	1	0	0	0	0	0	0	0	0	0	0	0	0	0	0	1	0	0	0	0	0	0	0	0	0
gene-LOC106561660	0	0	0	0	NA	NA	NA	NA	no	NA	NA	NA	NA	no	NA	NA	NA	NA	no	0	0	0	0	0	0	0	0	0	0	0	0	0	0	0	0	0	0	0	0	0	0	0	0	0	0	0	0	0	0
gene-LOC106561756	0.96	1	1	0	0.86	-0.217	0.852130051240835	NA	no	0.21	-2.249	0.102150802537426	NA	no	0.244	-2.032	0.140442668454369	NA	no	0	1	1	1	5	3	2	1	1	0	0	1	0	0	0	0	1	1	1	3	3	2	1	1	0	0	1	0	0	0
gene-LOC106561797	0.04	0	0	0	1.315	0.395	0.916381083015104	NA	no	1	0	1	NA	no	0.849	-0.237	0.94985785624308	NA	no	0	0	0	0	0	0	0	0	1	0	0	0	0	0	0	0	0	0	0	0	0	0	0	1	0	0	0	0	0	0
gene-LOC106561834	0.13	0	0	0	2.042	1.03	0.783971262905992	NA	no	1	0	1	NA	no	0.547	-0.872	0.816547970932567	NA	no	0	0	0	0	0	0	1	0	0	1	0	0	0	0	0	0	0	0	0	0	0	1	0	0	1	0	0	0	0	0
gene-LOC106561963	48.62	55	44	46	0.811	-0.302	0.118951523245047	0.364509265668404	no	0.842	-0.249	0.209606925967275	0.350161753615417	no	1.038	0.053	0.789626450133647	0.874688401576968	no	75	44	44	57	61	41	40	45	81	55	26	33	44	51	57	67	54	52	61	42	39	38	45	48	52	31	37	54	52	57
gene-LOC106562026	0.28	1	0	0	0.191	-2.387	0.451249189156125	NA	no	0.242	-2.046	0.518375184409938	NA	no	1	0	1	NA	no	0	0	3	0	1	0	0	0	0	0	0	0	0	0	0	0	0	4	0	1	0	0	0	0	0	0	0	0	0	0
gene-LOC106562061	116.52	130	105	115	0.806	-0.312	0.0329166429863852	0.163065640474614	no	0.886	-0.174	0.237784030899635	0.384364735503164	no	1.1	0.137	0.35681257711941	0.521887370265617	no	135	88	125	150	164	94	121	114	171	108	71	111	107	126	106	121	108	148	160	113	88	116	114	102	103	85	126	130	128	105
gene-LOC106562064	6.83	8	6	7	0.819	-0.289	0.526991165228458	0.789639465264169	no	0.941	-0.088	0.849244168216133	0.909919604299016	no	1.149	0.201	0.667837541513013	0.790684837386975	no	5	10	7	8	7	7	6	5	13	5	3	7	3	8	11	4	12	8	9	5	7	6	5	8	5	4	8	4	8	11
gene-LOC106562096	38.51	47	37	31	0.801	-0.32	0.123830579212672	0.373476035775797	no	0.678	-0.56	0.0105649659544514	0.0298632950973996	down	0.847	-0.24	0.276962748747502	0.43505516724354	no	55	34	51	45	51	35	35	40	61	46	18	26	24	30	46	49	42	60	48	35	33	34	40	36	44	21	29	29	31	46
gene-LOC106562130	11.6	16	14	4	0.879	-0.187	0.578675217896506	0.823637728265514	no	0.257	-1.961	1.0061622383162e-05	5.27807620971733e-05	down	0.292	-1.774	6.47817630712503e-05	0.000302138682810794	down	20	14	10	19	21	12	12	21	30	10	3	3	5	1	7	18	17	12	20	15	11	12	21	18	10	4	3	6	1	7
gene-LOC106562131	116.15	107	157	85	1.481	0.567	0.000233824488337898	0.00316124121627533	up	0.793	-0.334	0.0413629356750797	0.0962359472241974	no	0.535	-0.901	1.44885162730616e-08	1.11192995371995e-07	down	131	85	92	100	139	133	161	146	327	174	57	108	69	73	75	117	104	109	107	96	125	154	146	195	166	68	122	84	74	75
gene-LOC106562159	216.87	192	200	259	1.04	0.057	0.534275608523475	0.794479520894606	no	1.347	0.429	2.89609408200457e-06	1.63562194516374e-05	up	1.294	0.372	3.5387968538562e-05	0.000172843503885907	up	224	163	147	173	286	220	214	196	304	224	225	211	225	264	245	201	200	174	185	198	207	205	196	181	213	268	239	274	269	244
gene-LOC106562172	0.06	0	0	0	0.591	-0.759	0.840078833733682	NA	no	0.748	-0.419	0.911391425033991	NA	no	1	0	1	NA	no	1	0	0	0	0	0	0	0	0	0	0	0	0	0	0	1	0	0	0	0	0	0	0	0	0	0	0	0	0	0
gene-LOC106562173	1.28	1	1	1	1.21	0.275	0.793206010349928	NA	no	1.17	0.227	0.834804123323843	0.900499442203437	no	0.967	-0.048	0.963010588036146	0.979745827348549	no	4	1	0	0	1	1	3	1	2	1	2	1	1	2	0	4	1	0	0	1	1	3	1	1	1	2	1	1	2	0
gene-LOC106562174	0.06	0	0	0	1.315	0.395	0.916381083015104	NA	no	1	0	1	NA	no	0.849	-0.237	0.94985785624308	NA	no	0	0	0	0	0	0	0	0	0	1	0	0	0	0	0	0	0	0	0	0	0	0	0	0	1	0	0	0	0	0
gene-LOC106562176	0.07	0	0	0	0.591	-0.759	0.840078833733682	NA	no	0.748	-0.419	0.911391425033991	NA	no	1	0	1	NA	no	0	0	0	1	0	0	0	0	0	0	0	0	0	0	0	0	0	0	1	0	0	0	0	0	0	0	0	0	0	0
gene-LOC106562179	0	0	0	0	NA	NA	NA	NA	no	NA	NA	NA	NA	no	NA	NA	NA	NA	no	0	0	0	0	0	0	0	0	0	0	0	0	0	0	0	0	0	0	0	0	0	0	0	0	0	0	0	0	0	0
gene-LOC106562188	0.38	1	1	0	0.817	-0.292	0.872034016981013	NA	no	0.329	-1.602	0.384084163698883	NA	no	0.403	-1.31	0.479869779272136	NA	no	1	1	0	1	0	1	1	0	1	0	0	0	0	0	0	1	1	0	1	0	1	1	0	1	0	0	0	0	0	0
gene-LOC106562247	0.37	0	1	0	1.912	0.935	0.629894792266908	NA	no	0.51	-0.972	0.631834558131893	NA	no	0.267	-1.907	0.327145552533092	NA	no	0	0	1	0	1	1	0	0	3	1	0	0	0	0	0	0	0	1	0	1	1	0	0	2	1	0	0	0	0	0
gene-LOC106562255	14.23	18	18	8	1.02	0.028	0.930053502326328	0.980325829759648	no	0.43	-1.217	0.00141147228446487	0.00503285291086131	down	0.422	-1.245	0.000955269863482646	0.00360750938954553	down	26	13	11	24	14	21	22	16	28	16	4	4	8	6	12	23	16	13	26	10	20	21	16	17	15	5	5	10	6	12
gene-LOC106562325	210.02	239	194	197	0.815	-0.295	0.0139171263360194	0.0885412125961674	no	0.824	-0.279	0.0220404687795862	0.0565443633280749	no	1.011	0.016	0.895806959843685	0.94148674556637	no	206	197	222	228	377	247	183	174	299	224	180	184	164	188	171	185	241	263	244	261	232	175	174	178	213	215	208	200	191	170
gene-LOC106562347	159.42	210	136	131	0.653	-0.614	1.43330264590068e-09	4.73335049243141e-08	down	0.626	-0.676	1.54333897422395e-10	1.34950933671015e-09	down	0.958	-0.062	0.570481770630045	0.716649952271092	no	229	173	186	211	274	149	147	120	241	145	115	130	98	131	120	205	212	220	225	190	140	141	120	143	138	137	147	119	133	119
gene-LOC106562424	0.08	0	0	0	1	0	1	NA	no	1.665	0.735	0.844999696950773	NA	no	1.889	0.918	0.807307715244846	NA	no	0	0	0	0	0	0	0	0	0	0	0	0	1	0	0	0	0	0	0	0	0	0	0	0	0	0	0	1	0	0
gene-LOC106562503	60.22	63	50	68	0.789	-0.342	0.109243765810871	0.346126268101763	no	1.067	0.094	0.65883337513486	0.779114707221591	no	1.353	0.436	0.0418368922741265	0.0995490658267479	no	51	45	53	68	113	58	75	45	67	41	73	55	66	59	49	46	55	63	73	78	55	72	45	40	39	87	62	80	60	49
gene-LOC106562553	0	0	0	0	NA	NA	NA	NA	no	NA	NA	NA	NA	no	NA	NA	NA	NA	no	0	0	0	0	0	0	0	0	0	0	0	0	0	0	0	0	0	0	0	0	0	0	0	0	0	0	0	0	0	0
gene-LOC106562573	128.93	110	141	136	1.275	0.35	0.00480655794379162	0.0392099316378419	up	1.233	0.302	0.017679861852203	0.0468605781892076	up	0.967	-0.048	0.694812098387665	0.810856824760616	no	116	76	96	111	174	141	155	149	214	156	115	119	85	142	159	104	93	114	119	120	133	149	149	127	148	137	135	103	145	158
gene-LOC106562589	0	0	0	0	NA	NA	NA	NA	no	NA	NA	NA	NA	no	NA	NA	NA	NA	no	0	0	0	0	0	0	0	0	0	0	0	0	0	0	0	0	0	0	0	0	0	0	0	0	0	0	0	0	0	0
gene-LOC106562639	0.19	0	1	0	3.112	1.638	0.645775599530218	NA	no	1	0	1	NA	no	0.359	-1.48	0.678006898267066	NA	no	0	0	0	0	0	0	1	0	0	2	0	0	0	0	0	0	0	0	0	0	0	1	0	0	2	0	0	0	0	0
gene-LOC106562640	0	0	0	0	NA	NA	NA	NA	no	NA	NA	NA	NA	no	NA	NA	NA	NA	no	0	0	0	0	0	0	0	0	0	0	0	0	0	0	0	0	0	0	0	0	0	0	0	0	0	0	0	0	0	0
gene-LOC106562643	0.32	0	1	0	2.11	1.078	0.641615117837277	NA	no	1.116	0.158	0.946396149068398	NA	no	0.529	-0.919	0.691361806458924	NA	no	0	0	0	0	1	0	0	2	0	1	1	0	0	0	0	0	0	0	0	1	0	0	2	0	1	1	0	0	0	0
gene-LOC106562646	0	0	0	0	NA	NA	NA	NA	no	NA	NA	NA	NA	no	NA	NA	NA	NA	no	0	0	0	0	0	0	0	0	0	0	0	0	0	0	0	0	0	0	0	0	0	0	0	0	0	0	0	0	0	0
gene-LOC106562658	3.71	1	3	7	2.881	1.527	0.077924075496122	0.284199960816346	no	7.499	2.907	0.000437833825326503	0.001744177708673	up	2.603	1.38	0.0279081755509175	0.0711280605191414	no	2	1	1	0	1	0	5	2	3	6	6	8	5	10	4	2	1	1	0	1	0	5	2	2	6	7	9	6	10	4
gene-LOC106562662	0	0	0	0	NA	NA	NA	NA	no	NA	NA	NA	NA	no	NA	NA	NA	NA	no	0	0	0	0	0	0	0	0	0	0	0	0	0	0	0	0	0	0	0	0	0	0	0	0	0	0	0	0	0	0
gene-LOC106562663	2.95	4	4	1	0.989	-0.016	0.980100060010805	0.993854136463893	no	0.34	-1.556	0.058881484524749	0.128403709055531	no	0.344	-1.54	0.0593804912350501	0.132629369189555	no	3	3	3	1	11	3	3	3	5	8	1	0	1	2	2	3	4	4	1	8	3	3	3	3	8	1	0	1	2	2
gene-LOC106562736	2.66	3	4	2	1.209	0.274	0.726907019415825	0.897434263459392	no	0.738	-0.437	0.609946367780405	0.740982534826752	no	0.611	-0.712	0.392986169029137	0.557963357785907	no	1	0	4	1	9	6	3	3	1	5	1	2	3	2	1	1	0	5	1	6	6	3	3	1	5	1	2	4	2	1
gene-LOC106562737	0.14	0	0	0	0.591	-0.759	0.840077985090547	NA	no	1.116	0.158	0.966410658229979	NA	no	1.889	0.918	0.807307715244846	NA	no	1	0	0	0	0	0	0	0	0	0	0	1	0	0	0	1	0	0	0	0	0	0	0	0	0	0	1	0	0	0
gene-LOC106562752	1.56	1	2	2	0.899	-0.154	0.867506581115714	NA	no	0.998	-0.003	0.997142754742739	0.998460594990224	no	1.11	0.15	0.872750646239871	0.927983918432903	no	1	1	2	2	2	1	2	1	1	3	2	0	3	1	1	1	1	2	2	1	1	2	1	1	3	2	0	4	1	1
gene-LOC106562761	15.86	13	15	20	1.124	0.169	0.620597691231531	0.846461976715502	no	1.478	0.564	0.0971425687757333	0.192624528446677	no	1.315	0.395	0.231310059918255	0.38111641694367	no	9	16	9	8	27	19	16	12	22	17	11	20	22	24	11	8	20	11	9	19	18	15	12	13	16	13	23	27	24	11
gene-LOC106562764	54.14	40	70	53	1.747	0.805	0.0180497918756154	0.10710485403711	no	1.347	0.429	0.213566782422166	0.355304144241376	no	0.771	-0.375	0.266011197160714	0.422070562424139	no	21	21	37	38	98	125	80	64	53	61	62	57	33	56	32	19	26	44	41	68	118	77	64	32	58	74	64	40	57	32
gene-LOC106562768	6.41	10	5	4	0.479	-1.063	0.0692451656353441	0.264673883037033	no	0.451	-1.149	0.0584655767222678	0.127661428393855	no	0.942	-0.086	0.892702911142895	0.939758079494221	no	5	2	17	12	14	7	10	5	2	2	5	2	5	4	4	4	2	20	13	10	7	10	5	1	2	6	2	6	4	4
gene-LOC106562780	123.87	146	134	91	0.915	-0.128	0.240629629132891	0.539337751411881	no	0.627	-0.674	1.62063141673867e-08	1.18365586861478e-07	down	0.685	-0.546	4.42699819704881e-06	2.49306141748888e-05	down	172	130	107	142	202	135	139	136	218	151	83	75	63	95	100	154	159	127	152	140	127	133	136	130	144	99	85	77	97	99
gene-LOC106562820	105.55	95	129	92	1.357	0.44	0.00073629022480169	0.00843394972299692	up	0.974	-0.038	0.783417561165265	0.867624942571853	no	0.718	-0.478	0.000315953526897352	0.00131184772394905	down	112	83	69	88	141	118	138	146	221	132	71	83	58	98	113	100	102	82	94	98	111	132	146	131	126	85	94	71	100	112
gene-LOC106562844	0.14	0	0	0	2.459	1.298	0.729487580222751	NA	no	1	0	1	NA	no	0.454	-1.14	0.761424323497387	NA	no	0	0	0	0	0	0	1	0	2	0	0	0	0	0	0	0	0	0	0	0	0	1	0	1	0	0	0	0	0	0
gene-LOC106562845	7.7	10	7	7	0.758	-0.4	0.388888840946594	0.68911648223119	no	0.728	-0.458	0.341277434332525	0.498253175515342	no	0.96	-0.059	0.904782081032162	0.946670719124599	no	4	13	14	4	10	6	7	7	10	10	9	5	4	7	5	4	16	17	4	7	6	7	7	6	10	11	6	5	7	5
gene-LOC106562862	0	0	0	0	NA	NA	NA	NA	no	NA	NA	NA	NA	no	NA	NA	NA	NA	no	0	0	0	0	0	0	0	0	0	0	0	0	0	0	0	0	0	0	0	0	0	0	0	0	0	0	0	0	0	0
gene-LOC106562873	0.11	0	0	0	0.591	-0.759	0.840077985090547	NA	no	1.116	0.158	0.966410658229979	NA	no	1.889	0.918	0.807307715244846	NA	no	0	0	0	0	1	0	0	0	0	0	0	0	0	1	0	0	0	0	0	1	0	0	0	0	0	0	0	0	1	0
gene-LOC106562875	0	0	0	0	NA	NA	NA	NA	no	NA	NA	NA	NA	no	NA	NA	NA	NA	no	0	0	0	0	0	0	0	0	0	0	0	0	0	0	0	0	0	0	0	0	0	0	0	0	0	0	0	0	0	0
gene-LOC106562878	0.21	0	0	0	1.368	0.452	0.896706627005523	NA	no	0.748	-0.419	0.904333883744952	NA	no	0.547	-0.87	0.802449623863335	NA	no	0	1	0	0	0	2	0	0	0	0	0	0	0	0	0	0	1	0	0	0	2	0	0	0	0	0	0	0	0	0
gene-LOC106562879	0.22	0	0	1	1	0	1	NA	no	3.636	1.862	0.512826217390613	NA	no	4.125	2.045	0.472499092808703	NA	no	0	0	0	0	0	0	0	0	0	0	1	1	0	0	1	0	0	0	0	0	0	0	0	0	0	1	1	0	0	1
gene-LOC106562891	3.25	1	6	3	8.021	3.004	0.000823083311988291	0.00922630785091903	up	3.934	1.976	0.0372361848871355	0.0880905559636466	no	0.49	-1.028	0.116232913982054	0.2272534924136	no	2	0	0	1	1	4	8	7	11	6	1	1	1	3	8	2	0	0	1	1	4	8	7	7	6	1	1	1	3	8
gene-LOC106562919	2.21	1	3	2	2.239	1.163	0.282416958789918	0.586567700127895	no	1.218	0.285	0.803921196705805	0.881514679030521	no	0.544	-0.878	0.412101077386882	0.576468376987212	no	0	2	2	2	1	0	15	0	2	1	1	2	2	2	1	0	2	2	2	1	0	14	0	1	1	1	2	2	2	1
gene-LOC106562920	6.93	6	8	7	1.311	0.39	0.395864765048959	0.69472348340026	no	1.078	0.109	0.822965198960337	0.893071785418947	no	0.823	-0.282	0.542380175571271	0.692993570665485	no	5	8	3	9	6	4	6	8	22	9	6	7	5	6	6	4	10	4	10	4	4	6	8	13	9	7	8	6	6	6
gene-LOC106562931	0.23	0	1	0	2.077	1.054	0.71135423495395	NA	no	0.748	-0.419	0.884435816065852	NA	no	0.36	-1.473	0.605162348194328	NA	no	0	0	0	0	1	0	0	0	3	1	0	0	0	0	0	0	0	0	0	1	0	0	0	2	1	0	0	0	0	0
gene-LOC106562936	0.17	0	0	0	1.916	0.938	0.760168818467391	NA	no	1.665	0.735	0.811085547495343	NA	no	0.869	-0.203	0.94744825211556	NA	no	0	0	0	0	0	0	0	1	1	0	0	0	0	1	0	0	0	0	0	0	0	0	1	1	0	0	0	0	1	0
gene-LOC106562958	167.37	175	146	180	0.835	-0.259	0.01330462428112	0.0853906583871731	no	1.027	0.039	0.712389056476294	0.817685397828615	no	1.23	0.298	0.00479995045211508	0.0153589619770193	up	213	147	148	154	241	181	140	127	243	164	146	159	156	161	194	191	180	175	164	167	170	134	127	145	156	174	180	190	164	193
gene-LOC106562969	4.27	3	9	1	2.952	1.562	0.00495436305424923	0.040211610167197	up	0.296	-1.755	0.0480113557973102	0.108867991739771	no	0.1	-3.317	6.6875905123327e-05	0.000311351314803286	down	3	2	4	4	2	12	12	5	13	9	1	0	1	1	1	3	2	5	4	1	11	12	5	8	9	1	0	1	1	1
gene-LOC106562997	0.2	0	0	0	1.315	0.395	0.910068820580085	NA	no	2.484	1.313	0.707402909695332	NA	no	1.889	0.918	0.793019707703735	NA	no	0	0	0	0	0	0	0	1	0	0	0	0	0	2	0	0	0	0	0	0	0	0	1	0	0	0	0	0	2	0
gene-LOC106562998	20.44	21	17	24	0.848	-0.238	0.409928937315076	0.705602128383876	no	1.163	0.218	0.446148627237349	0.601994517164528	no	1.372	0.456	0.112666944847839	0.221862378259958	no	16	16	25	21	25	24	13	21	31	12	16	15	18	30	29	14	20	30	22	17	23	12	21	18	11	19	17	22	31	29
gene-LOC106563001	10.54	10	11	10	1.076	0.106	0.759715127360798	0.912209336722215	no	0.972	-0.04	0.912317416397624	0.948620600173965	no	0.903	-0.147	0.68056606870546	0.800089545972405	no	9	6	10	8	22	14	13	8	20	11	9	9	9	11	8	8	7	12	9	15	13	12	8	12	10	11	10	11	11	8
gene-LOC106563002	0.64	1	1	1	0.91	-0.137	0.929984527631179	NA	no	1.106	0.146	0.925691840880467	NA	no	1.216	0.283	0.85608918440069	NA	no	1	0	1	1	0	0	1	2	0	0	1	0	1	1	0	1	0	1	1	0	0	1	2	0	0	1	0	1	1	0
gene-LOC106563003	5.88	8	7	3	0.897	-0.156	0.728739545223354	0.898398168401004	no	0.369	-1.437	0.00996909305178015	0.0284191928976792	down	0.412	-1.281	0.021429099794109	0.0568362936236768	no	10	7	7	5	11	4	11	7	9	9	4	2	1	1	5	9	9	8	5	8	4	11	7	5	9	5	2	1	1	5
gene-LOC106563095	0.21	0	0	0	1.315	0.395	0.891952522663309	NA	no	2.484	1.313	0.65171616177698	NA	no	1.889	0.918	0.752349637290595	NA	no	0	0	0	0	0	0	0	0	0	1	1	0	0	1	0	0	0	0	0	0	0	0	0	0	1	1	0	0	1	0
gene-LOC106563097	0.11	0	0	0	0.881	-0.182	0.961398607591396	NA	no	0.748	-0.419	0.911390564281563	NA	no	0.849	-0.237	0.949857856243081	NA	no	0	0	0	0	1	0	0	1	0	0	0	0	0	0	0	0	0	0	0	1	0	0	1	0	0	0	0	0	0	0
gene-LOC106563102	71.04	65	68	80	1.062	0.087	0.603130075942425	0.836975865931825	no	1.247	0.319	0.0592550253087615	0.12908810006483	no	1.174	0.232	0.162444327455148	0.29394643296987	no	88	54	58	52	77	50	74	69	114	91	71	72	72	68	79	79	66	69	56	53	47	71	69	68	87	85	81	88	69	79
gene-LOC106563106	27.24	18	26	38	1.449	0.535	0.027332424598713	0.143761065053724	no	2.146	1.102	3.75204379927688e-06	2.09197404807146e-05	up	1.481	0.567	0.00955280745982134	0.0282256323432168	up	29	12	11	18	22	22	29	26	41	32	31	33	33	40	36	26	15	13	19	15	21	28	26	24	30	37	37	40	41	36
gene-LOC106563146	0.92	1	1	0	0.942	-0.086	0.95312805743135	NA	no	0.372	-1.426	0.379547436451026	NA	no	0.395	-1.34	0.406816127963029	NA	no	1	0	0	2	4	0	0	5	0	1	0	0	0	1	1	1	0	0	2	3	0	0	5	0	1	0	0	0	1	1
gene-LOC106563147	41.87	38	34	54	0.891	-0.167	0.483364737058729	0.760456762059488	no	1.417	0.503	0.0309523077696912	0.0754428002434864	no	1.591	0.67	0.0040254578093771	0.0131716733879223	up	29	34	33	40	58	48	47	28	39	30	45	50	52	60	34	26	42	39	43	40	45	45	28	23	29	54	57	63	61	34
gene-LOC106563148	0	0	0	0	NA	NA	NA	NA	no	NA	NA	NA	NA	no	NA	NA	NA	NA	no	0	0	0	0	0	0	0	0	0	0	0	0	0	0	0	0	0	0	0	0	0	0	0	0	0	0	0	0	0	0
gene-LOC106563149	0.06	0	0	0	1.315	0.395	0.916381083015104	NA	no	1	0	1	NA	no	0.849	-0.237	0.949857856243081	NA	no	0	0	0	0	0	1	0	0	0	0	0	0	0	0	0	0	0	0	0	0	1	0	0	0	0	0	0	0	0	0
gene-LOC106563173	0.23	0	0	0	0.839	-0.254	0.918211515487289	NA	no	0.488	-1.036	0.675594931210017	NA	no	0.581	-0.782	0.75206706282172	NA	no	1	0	0	1	0	1	0	0	1	0	0	0	0	0	0	1	0	0	1	0	1	0	0	1	0	0	0	0	0	0
gene-LOC106563175	19.78	23	20	16	0.884	-0.177	0.561628250950452	0.811662889046249	no	0.705	-0.504	0.118162882797929	0.225200086137558	no	0.798	-0.326	0.311336788402796	0.473527769665275	no	21	14	20	24	41	24	22	13	36	24	22	10	20	14	6	19	17	24	26	28	23	21	13	21	23	26	11	24	14	6
gene-LOC106563276	34.17	48	36	19	0.751	-0.413	0.0406627056857739	0.188046239864017	no	0.384	-1.38	4.90723973963651e-09	3.75052470740272e-08	down	0.512	-0.967	5.23532969841645e-05	0.000247887617216028	down	57	42	44	47	53	35	32	41	71	33	20	12	19	13	19	51	51	52	50	37	33	31	41	42	31	24	14	23	13	19
gene-LOC106563288	8.51	11	6	9	0.517	-0.953	0.0652511589864337	0.254612144353975	no	0.775	-0.369	0.467114426230116	0.621192232360762	no	1.499	0.584	0.272407354992385	0.429524796850869	no	5	14	4	16	18	12	3	4	11	4	5	3	12	13	6	4	17	5	17	12	11	3	4	7	4	6	3	15	13	6
gene-LOC106563293	0.06	0	0	0	1.315	0.395	0.916381083015104	NA	no	1	0	1	NA	no	0.849	-0.237	0.94985785624308	NA	no	0	0	0	0	0	0	0	0	0	1	0	0	0	0	0	0	0	0	0	0	0	0	0	0	1	0	0	0	0	0
gene-LOC106563323	20.41	25	23	13	0.953	-0.07	0.790774877370956	0.926660671470434	no	0.526	-0.926	0.00187583423115269	0.00650274030175174	down	0.552	-0.856	0.00378239075090999	0.012463255058161	down	30	21	14	29	34	23	17	28	49	23	14	16	7	13	9	27	26	17	31	24	22	16	28	29	22	17	18	9	13	9
gene-LOC106563332	0	0	0	0	NA	NA	NA	NA	no	NA	NA	NA	NA	no	NA	NA	NA	NA	no	0	0	0	0	0	0	0	0	0	0	0	0	0	0	0	0	0	0	0	0	0	0	0	0	0	0	0	0	0	0
gene-LOC106563333	0.07	0	0	0	1	0	1	NA	no	1.665	0.735	0.844999696950773	NA	no	1.889	0.918	0.807307715244846	NA	no	0	0	0	0	0	0	0	0	0	0	0	0	0	0	1	0	0	0	0	0	0	0	0	0	0	0	0	0	0	1
gene-LOC106563335	3.48	3	4	3	1.07	0.097	0.8850680149946	0.965741992357749	no	0.969	-0.046	0.947653441412409	0.969205034187893	no	0.906	-0.143	0.834592292789764	0.904201575869248	no	1	3	2	5	7	2	9	1	8	2	4	3	3	4	1	1	4	2	5	5	2	9	1	5	2	5	3	4	4	1
gene-LOC106563336	0.24	0	0	0	0.591	-0.759	0.786534332985354	NA	no	1.665	0.735	0.793031530838204	NA	no	2.818	1.495	0.593905141632905	NA	no	0	1	0	0	0	0	0	0	0	0	0	1	1	0	0	0	1	0	0	0	0	0	0	0	0	0	1	1	0	0
gene-LOC106563339	0.86	1	1	0	1.119	0.162	0.89685871384904	NA	no	0.273	-1.873	0.195297127270194	NA	no	0.244	-2.035	0.151624549317991	NA	no	0	0	1	2	3	3	2	1	1	0	1	0	0	0	0	0	0	1	2	2	3	2	1	1	0	1	0	0	0	0
gene-LOC106563341	0	0	0	0	NA	NA	NA	NA	no	NA	NA	NA	NA	no	NA	NA	NA	NA	no	0	0	0	0	0	0	0	0	0	0	0	0	0	0	0	0	0	0	0	0	0	0	0	0	0	0	0	0	0	0
gene-LOC106563342	0.05	0	0	0	0.591	-0.759	0.840078833733682	NA	no	0.748	-0.419	0.911391425033991	NA	no	1	0	1	NA	no	0	0	0	0	1	0	0	0	0	0	0	0	0	0	0	0	0	0	0	1	0	0	0	0	0	0	0	0	0	0
gene-LOC106563343	0	0	0	0	NA	NA	NA	NA	no	NA	NA	NA	NA	no	NA	NA	NA	NA	no	0	0	0	0	0	0	0	0	0	0	0	0	0	0	0	0	0	0	0	0	0	0	0	0	0	0	0	0	0	0
gene-LOC106563344	0	0	0	0	NA	NA	NA	NA	no	NA	NA	NA	NA	no	NA	NA	NA	NA	no	0	0	0	0	0	0	0	0	0	0	0	0	0	0	0	0	0	0	0	0	0	0	0	0	0	0	0	0	0	0
gene-LOC106563347	2.51	3	3	2	1.085	0.118	0.873134286751797	0.961137205434805	no	0.779	-0.36	0.654370018164766	0.775528635236368	no	0.718	-0.479	0.542669813728855	0.693168673862053	no	3	3	1	4	2	3	2	2	3	6	0	3	4	1	1	3	4	1	4	1	3	2	2	2	6	0	3	5	1	1
gene-LOC106563348	76.21	98	74	57	0.764	-0.388	0.00569990523069984	0.044773641824458	down	0.585	-0.774	3.24429995594358e-07	2.06655661834015e-06	down	0.766	-0.385	0.0121332089769152	0.0347523848919662	down	111	79	82	100	127	69	88	68	130	80	59	45	39	48	67	99	97	97	107	88	65	84	68	77	76	70	51	47	49	67
gene-LOC106563349	0.05	0	0	0	0.591	-0.759	0.840078833733682	NA	no	0.748	-0.419	0.911391425033991	NA	no	1	0	1	NA	no	0	0	0	0	1	0	0	0	0	0	0	0	0	0	0	0	0	0	0	1	0	0	0	0	0	0	0	0	0	0
gene-LOC106563350	18.79	22	18	17	0.844	-0.245	0.361843769815709	0.666660394457465	no	0.786	-0.347	0.217667742123461	0.360277246927706	no	0.932	-0.102	0.717583508430811	0.827234306070373	no	20	21	13	29	26	14	18	18	34	22	15	16	14	16	15	18	26	15	31	18	13	17	18	20	21	18	18	17	16	15
gene-LOC106563352	0.11	0	0	0	0.881	-0.182	0.961398607591396	NA	no	0.748	-0.419	0.911390564281563	NA	no	0.849	-0.237	0.949857856243081	NA	no	0	0	0	0	1	1	0	0	0	0	0	0	0	0	0	0	0	0	0	1	1	0	0	0	0	0	0	0	0	0
gene-LOC106563354	0.44	1	0	0	0.152	-2.716	0.260450682211496	NA	no	0.287	-1.799	0.456164817294196	NA	no	1.889	0.918	0.713857347111925	NA	no	2	0	3	0	0	0	0	0	0	0	1	0	0	0	0	2	0	4	0	0	0	0	0	0	0	1	0	0	0	0
gene-LOC106563384	0	0	0	0	NA	NA	NA	NA	no	NA	NA	NA	NA	no	NA	NA	NA	NA	no	0	0	0	0	0	0	0	0	0	0	0	0	0	0	0	0	0	0	0	0	0	0	0	0	0	0	0	0	0	0
gene-LOC106563392	0.44	0	1	0	4.264	2.092	0.328566338436569	NA	no	0.748	-0.419	0.85294063413238	NA	no	0.175	-2.511	0.2409966390225	NA	no	0	0	0	0	1	1	1	4	0	0	0	0	0	0	0	0	0	0	0	1	1	1	4	0	0	0	0	0	0	0
gene-LOC106563453	0.06	0	0	0	0.591	-0.759	0.840078833733682	NA	no	0.748	-0.419	0.911391425033991	NA	no	1	0	1	NA	no	1	0	0	0	0	0	0	0	0	0	0	0	0	0	0	1	0	0	0	0	0	0	0	0	0	0	0	0	0	0
gene-LOC106563490	6.65	9	5	6	0.48	-1.06	0.0427955322573495	0.194351512760589	no	0.609	-0.716	0.1708010117469	0.300690513231621	no	1.269	0.344	0.537415335596696	0.68897435050906	no	5	11	13	8	9	4	7	5	2	7	2	5	5	10	4	4	13	15	9	6	4	7	5	1	7	2	6	6	10	4
gene-LOC106563541	0.88	1	1	0	1.133	0.181	0.898013158985733	NA	no	0.457	-1.131	0.473745381313282	NA	no	0.403	-1.311	0.397197691781744	NA	no	3	1	0	1	0	0	2	2	0	2	0	0	2	0	0	3	1	0	1	0	0	2	2	0	2	0	0	2	0	0
gene-LOC106563542	0.23	0	1	0	3.818	1.933	0.421206702669351	NA	no	1	0	1	NA	no	0.292	-1.775	0.460266935202626	NA	no	0	0	0	0	0	1	1	1	1	0	0	0	0	0	0	0	0	0	0	0	1	1	1	1	0	0	0	0	0	0
gene-LOC106563546	0.16	0	0	0	0.383	-1.386	0.712193085491091	NA	no	0.484	-1.046	0.780776581551277	NA	no	1	0	1	NA	no	0	2	0	0	0	0	0	0	0	0	0	0	0	0	0	0	2	0	0	0	0	0	0	0	0	0	0	0	0	0
gene-LOC106563571	10.4	11	10	10	0.899	-0.154	0.693484255189843	0.881923074399483	no	0.869	-0.203	0.61535441750634	0.745420659511052	no	0.966	-0.049	0.902822118243438	0.945448534189144	no	17	12	5	8	17	14	8	9	15	13	12	5	3	9	16	15	15	6	9	12	13	8	9	9	12	14	6	4	9	16
gene-LOC106563629	0.07	0	0	0	1.315	0.395	0.916381083015104	NA	no	1	0	1	NA	no	0.849	-0.237	0.949857856243081	NA	no	0	0	0	0	0	0	0	1	0	0	0	0	0	0	0	0	0	0	0	0	0	0	1	0	0	0	0	0	0	0
gene-LOC106563641	10.79	11	13	9	1.175	0.232	0.533277426905261	0.793827386496379	no	0.817	-0.291	0.470716314840355	0.624660898218785	no	0.696	-0.523	0.18117927576906	0.318675611783818	no	5	9	13	14	13	16	14	12	15	15	5	6	7	7	15	4	11	15	15	9	15	13	12	9	14	6	7	9	7	15
gene-LOC106563643	0.41	1	0	1	0.251	-1.993	0.360026784461088	NA	no	1.006	0.009	0.99683648351806	NA	no	4.004	2.001	0.361263619278863	NA	no	1	0	0	0	3	0	0	0	0	0	1	0	0	0	2	1	0	0	0	2	0	0	0	0	0	1	0	0	0	2
gene-LOC106563644	23.26	21	29	21	1.384	0.469	0.0736835237411766	0.275423732239702	no	0.99	-0.015	0.957447803878985	0.974901788256201	no	0.715	-0.484	0.0699361318518484	0.151742290499921	no	26	15	22	14	30	38	18	26	50	36	13	19	18	28	15	23	18	26	15	21	36	17	26	30	34	16	21	22	29	15
gene-LOC106563706	0.06	0	0	0	0.591	-0.759	0.840078833733682	NA	no	0.748	-0.419	0.911391425033991	NA	no	1	0	1	NA	no	1	0	0	0	0	0	0	0	0	0	0	0	0	0	0	1	0	0	0	0	0	0	0	0	0	0	0	0	0	0
gene-LOC106563707	0	0	0	0	NA	NA	NA	NA	no	NA	NA	NA	NA	no	NA	NA	NA	NA	no	0	0	0	0	0	0	0	0	0	0	0	0	0	0	0	0	0	0	0	0	0	0	0	0	0	0	0	0	0	0
gene-LOC106563712	0	0	0	0	NA	NA	NA	NA	no	NA	NA	NA	NA	no	NA	NA	NA	NA	no	0	0	0	0	0	0	0	0	0	0	0	0	0	0	0	0	0	0	0	0	0	0	0	0	0	0	0	0	0	0
gene-LOC106563723	0.89	1	1	1	0.855	-0.226	0.876238139998713	NA	no	1.414	0.5	0.722029058069367	NA	no	1.653	0.725	0.607070044226073	NA	no	1	0	0	3	0	0	1	0	1	2	2	0	2	1	0	1	0	0	3	0	0	1	0	1	2	2	0	2	1	0
gene-LOC106563736	0.13	0	0	0	2.042	1.03	0.783971262905992	NA	no	1	0	1	NA	no	0.547	-0.872	0.816547970932567	NA	no	0	0	0	0	0	0	1	0	0	1	0	0	0	0	0	0	0	0	0	0	0	1	0	0	1	0	0	0	0	0
gene-LOC106563778	0	0	0	0	NA	NA	NA	NA	no	NA	NA	NA	NA	no	NA	NA	NA	NA	no	0	0	0	0	0	0	0	0	0	0	0	0	0	0	0	0	0	0	0	0	0	0	0	0	0	0	0	0	0	0
gene-LOC106563849	634.48	545	644	715	1.182	0.241	0.00947948947008217	0.0664143357263144	no	1.311	0.391	2.80082452973578e-05	0.000137033337108551	up	1.109	0.15	0.104317248890029	0.209133464212886	no	725	449	409	499	735	615	627	682	1234	653	545	660	571	701	772	650	550	484	533	508	578	601	683	734	622	650	746	695	714	768
gene-LOC106563850	21.63	23	21	21	0.923	-0.116	0.661421548415423	0.867098812201856	no	0.902	-0.15	0.586232235303618	0.722165150747286	no	0.977	-0.033	0.903117199759104	0.945528365509656	no	23	20	18	19	41	14	25	15	49	25	18	15	17	18	27	21	25	21	20	28	13	24	15	29	24	21	17	21	18	27
gene-LOC106563860	97.51	79	106	107	1.341	0.424	0.00125085777259861	0.0132041610254846	up	1.356	0.44	0.00108781995903647	0.00397993719882583	up	1.011	0.016	0.90187733805649	0.944859660783395	no	86	62	75	78	104	122	87	114	169	124	81	99	86	107	113	77	76	89	83	72	115	83	114	101	118	97	112	105	109	112
gene-LOC106563954	0	0	0	0	NA	NA	NA	NA	no	NA	NA	NA	NA	no	NA	NA	NA	NA	no	0	0	0	0	0	0	0	0	0	0	0	0	0	0	0	0	0	0	0	0	0	0	0	0	0	0	0	0	0	0
gene-LOC106563955	0.06	0	0	0	1.315	0.395	0.916381083015104	NA	no	1	0	1	NA	no	0.849	-0.237	0.949857856243081	NA	no	0	0	0	0	0	1	0	0	0	0	0	0	0	0	0	0	0	0	0	0	1	0	0	0	0	0	0	0	0	0
gene-LOC106563957	0	0	0	0	NA	NA	NA	NA	no	NA	NA	NA	NA	no	NA	NA	NA	NA	no	0	0	0	0	0	0	0	0	0	0	0	0	0	0	0	0	0	0	0	0	0	0	0	0	0	0	0	0	0	0
gene-LOC106563958	0.19	0	0	0	1.364	0.448	0.882247834495679	NA	no	0.748	-0.419	0.890190236617915	NA	no	0.548	-0.867	0.77454240831309	NA	no	1	0	0	0	0	1	0	0	0	1	0	0	0	0	0	1	0	0	0	0	1	0	0	0	1	0	0	0	0	0
gene-LOC106563976	19.38	22	20	16	0.945	-0.081	0.80435891647784	0.932960642912595	no	0.73	-0.453	0.189193583339684	0.324616576184869	no	0.773	-0.372	0.278758588883423	0.437155212848611	no	37	20	13	22	18	12	23	17	32	35	11	20	9	19	13	33	25	15	23	12	11	22	17	19	33	13	23	11	19	13
gene-LOC106564004	19.21	20	21	17	1.084	0.117	0.65039056978502	0.862806476949149	no	0.894	-0.161	0.558476859800858	0.699090941067062	no	0.825	-0.278	0.299787013427144	0.460596518430218	no	18	21	14	19	27	20	22	18	39	24	20	14	13	18	13	16	26	17	20	19	19	21	18	23	23	24	16	16	18	13
gene-LOC106564043	80.44	88	92	61	1.048	0.068	0.739321182813003	0.903985307516875	no	0.701	-0.513	0.0156026941581071	0.0419528432862968	down	0.668	-0.581	0.00576129819173633	0.0180420809580824	down	104	112	49	80	97	72	96	106	165	100	38	65	45	60	72	93	137	58	85	67	68	92	106	98	95	45	74	55	61	72
gene-LOC106564058	30.01	31	34	25	1.086	0.119	0.668590418727559	0.870136079137566	no	0.825	-0.278	0.340427531962509	0.497574718335493	no	0.759	-0.397	0.166436936862506	0.299224770390213	no	42	21	23	29	48	28	20	33	75	47	18	22	14	19	45	38	26	27	31	33	26	19	33	45	45	21	25	17	19	45
gene-LOC106564060	47.46	46	49	48	1.057	0.08	0.688909113415948	0.880322095234709	no	1.044	0.062	0.763911718425185	0.854605675244517	no	0.987	-0.018	0.927045230574142	0.959554389960426	no	70	33	39	41	53	42	36	51	88	68	44	45	37	41	50	63	40	46	44	37	40	35	51	52	65	52	51	45	42	50
gene-LOC106564082	23.65	20	21	30	1.003	0.004	0.988355994583028	0.99610836267571	no	1.427	0.513	0.0501099366503728	0.112579035063212	no	1.423	0.509	0.0478682472173166	0.111108199902263	no	34	14	17	12	32	16	17	21	44	26	23	26	26	25	35	30	17	20	13	22	15	16	21	26	25	27	29	32	25	35
gene-LOC106564083	182.05	163	201	182	1.23	0.298	0.143548521076634	0.40735407387694	no	1.112	0.154	0.454437886251051	0.609855488144715	no	0.905	-0.144	0.478576841797732	0.637730522336231	no	153	94	129	165	336	286	246	202	236	168	202	159	111	190	161	137	115	153	176	232	269	236	202	140	160	241	180	135	193	160
gene-LOC106564084	54.28	36	48	79	1.369	0.453	0.0194795203269507	0.112979604618242	no	2.238	1.162	8.53283877906674e-10	6.99608208189783e-09	up	1.635	0.709	6.92557757287174e-05	0.000321710098349453	up	43	38	28	34	36	47	47	40	85	64	56	75	62	71	95	39	47	33	36	25	44	45	40	51	61	67	85	75	72	94
gene-LOC106564146	0.15	0	0	0	0.881	-0.182	0.961398607591396	NA	no	0.748	-0.419	0.911390564281563	NA	no	0.849	-0.237	0.94985785624308	NA	no	0	1	0	0	0	0	0	1	0	0	0	0	0	0	0	0	1	0	0	0	0	0	1	0	0	0	0	0	0	0
gene-LOC106564182	0.52	0	1	1	2.039	1.028	0.60090025887262	NA	no	3.035	1.602	0.408731405962953	NA	no	1.489	0.574	0.761834186150689	NA	no	1	0	0	0	0	1	2	0	0	0	0	0	0	1	3	1	0	0	0	0	1	2	0	0	0	0	0	0	1	3
gene-LOC106564194	0	0	0	0	NA	NA	NA	NA	no	NA	NA	NA	NA	no	NA	NA	NA	NA	no	0	0	0	0	0	0	0	0	0	0	0	0	0	0	0	0	0	0	0	0	0	0	0	0	0	0	0	0	0	0
gene-LOC106564199	0	0	0	0	NA	NA	NA	NA	no	NA	NA	NA	NA	no	NA	NA	NA	NA	no	0	0	0	0	0	0	0	0	0	0	0	0	0	0	0	0	0	0	0	0	0	0	0	0	0	0	0	0	0	0
gene-LOC106564256	14.22	14	14	15	1.081	0.112	0.761070341307485	0.913089970679633	no	1.093	0.128	0.734002577315293	0.833424996131704	no	1.011	0.016	0.965506069529915	0.981409820388776	no	11	15	11	16	15	10	16	11	46	8	12	18	9	13	15	10	18	13	17	10	9	15	11	27	8	14	20	11	13	15
gene-LOC106564273	0	0	0	0	NA	NA	NA	NA	no	NA	NA	NA	NA	no	NA	NA	NA	NA	no	0	0	0	0	0	0	0	0	0	0	0	0	0	0	0	0	0	0	0	0	0	0	0	0	0	0	0	0	0	0
gene-LOC106564283	801.95	805	867	734	1.078	0.109	0.409703733108787	0.705491025198853	no	0.913	-0.131	0.323033709530859	0.479214943799082	no	0.847	-0.239	0.0698496893256234	0.151617524095496	no	1085	704	568	740	1048	781	840	837	1683	1004	476	602	585	752	950	972	863	673	790	725	735	805	838	1001	956	568	681	712	766	945
gene-LOC106564329	57.63	62	66	45	1.077	0.108	0.484654558515152	0.761573574242107	no	0.723	-0.469	0.00553711876887619	0.0170562791278415	down	0.671	-0.576	0.000492187093651736	0.00196918687653587	down	80	54	52	49	84	61	65	67	128	72	36	45	31	46	45	72	66	62	52	58	57	62	67	76	69	43	51	38	47	45
gene-LOC106564369	297.57	150	400	343	2.676	1.42	1.55111200738671e-41	2.44084002605e-39	up	2.295	1.199	4.9506921273032e-29	1.17541546088955e-27	up	0.858	-0.221	0.0241042365580397	0.0627806663135738	no	181	115	132	143	198	421	376	446	723	385	302	321	225	352	361	162	141	156	153	137	396	360	447	430	366	360	363	274	358	359
gene-LOC106564459	0.13	0	0	0	0.591	-0.759	0.840077985090546	NA	no	1.116	0.158	0.966410658229979	NA	no	1.889	0.918	0.807307715244846	NA	no	0	0	0	0	1	0	0	0	0	0	0	0	1	0	0	0	0	0	0	1	0	0	0	0	0	0	0	1	0	0
gene-LOC106564482	0.13	0	0	0	1	0	1	NA	no	2.484	1.313	0.727167061835569	NA	no	2.818	1.495	0.69115088301466	NA	no	0	0	0	0	0	0	0	0	0	0	0	0	0	1	1	0	0	0	0	0	0	0	0	0	0	0	0	0	1	1
gene-LOC106564519	0	0	0	0	NA	NA	NA	NA	no	NA	NA	NA	NA	no	NA	NA	NA	NA	no	0	0	0	0	0	0	0	0	0	0	0	0	0	0	0	0	0	0	0	0	0	0	0	0	0	0	0	0	0	0
gene-LOC106564533	0.35	0	0	1	0.881	-0.182	0.936073281518248	NA	no	2.418	1.274	0.569676556061526	NA	no	2.744	1.456	0.515838409349386	NA	no	0	0	0	1	0	0	1	0	0	0	0	2	0	1	0	0	0	0	1	0	0	1	0	0	0	0	2	0	1	0
gene-LOC106564554	0	0	0	0	NA	NA	NA	NA	no	NA	NA	NA	NA	no	NA	NA	NA	NA	no	0	0	0	0	0	0	0	0	0	0	0	0	0	0	0	0	0	0	0	0	0	0	0	0	0	0	0	0	0	0
gene-LOC106564574	3.83	5	4	2	0.824	-0.279	0.660949105464389	0.866996914550353	no	0.436	-1.198	0.0986663740789586	0.195055497715368	no	0.529	-0.918	0.207802961387312	0.351974033687707	no	2	8	3	4	9	5	8	1	9	2	3	2	1	4	0	2	10	4	4	6	5	8	1	5	2	4	2	1	4	0
gene-LOC106564587	2.64	2	3	3	1.167	0.223	0.81233870058195	0.936283246438418	no	1.119	0.162	0.865891757593863	0.921140490337424	no	0.959	-0.061	0.948438488583278	0.971499305242968	no	3	2	1	4	2	6	0	8	1	0	0	3	4	4	1	3	2	1	4	1	6	0	8	1	0	0	3	5	4	1
gene-LOC106564591	1.35	1	1	2	0.722	-0.47	0.681803533903311	NA	no	2.565	1.359	0.16911781525081	0.298441589875126	no	3.553	1.829	0.0773019548032113	0.164823099046256	no	1	1	0	1	2	1	0	0	1	2	2	3	2	3	1	1	1	0	1	1	1	0	0	1	2	2	3	2	3	1
gene-LOC106564594	32.68	34	39	26	1.138	0.187	0.624452238222074	0.84810271399894	no	0.763	-0.391	0.320026476594415	0.475966705703323	no	0.67	-0.578	0.137769612371576	0.259577305496313	no	19	21	41	38	53	73	49	33	26	30	33	21	25	27	8	17	26	49	41	37	69	47	33	15	29	39	24	30	27	8
gene-LOC106564603	0	0	0	0	NA	NA	NA	NA	no	NA	NA	NA	NA	no	NA	NA	NA	NA	no	0	0	0	0	0	0	0	0	0	0	0	0	0	0	0	0	0	0	0	0	0	0	0	0	0	0	0	0	0	0
gene-LOC106564621	0.21	0	0	0	2.478	1.309	0.651805963747845	NA	no	1.665	0.735	0.800543012304583	NA	no	0.672	-0.574	0.843274794432934	NA	no	0	0	0	0	0	0	0	1	2	0	0	0	0	0	1	0	0	0	0	0	0	0	1	1	0	0	0	0	0	1
gene-LOC106564636	28.84	30	27	29	0.904	-0.146	0.507101004904042	0.776289444221764	no	0.966	-0.05	0.825454931384142	0.894394587345254	no	1.069	0.096	0.668743948004551	0.791370501638423	no	27	19	28	31	52	31	24	33	45	26	25	20	29	30	28	24	23	33	33	36	29	23	33	27	25	30	23	35	31	28
gene-LOC106564673	0	0	0	0	NA	NA	NA	NA	no	NA	NA	NA	NA	no	NA	NA	NA	NA	no	0	0	0	0	0	0	0	0	0	0	0	0	0	0	0	0	0	0	0	0	0	0	0	0	0	0	0	0	0	0
gene-LOC106564762	0	0	0	0	NA	NA	NA	NA	no	NA	NA	NA	NA	no	NA	NA	NA	NA	no	0	0	0	0	0	0	0	0	0	0	0	0	0	0	0	0	0	0	0	0	0	0	0	0	0	0	0	0	0	0
gene-LOC106564767	1.56	1	2	1	2.294	1.198	0.234279883170307	NA	no	1.594	0.673	0.530388188028633	0.676022896268907	no	0.695	-0.526	0.577333073199139	0.722413229679761	no	4	0	0	1	0	3	3	2	4	1	1	0	2	2	2	4	0	0	1	0	3	3	2	2	1	1	0	2	2	2
gene-LOC106564883	0.13	0	0	0	0.881	-0.182	0.961398607591396	NA	no	0.748	-0.419	0.911390564281563	NA	no	0.849	-0.237	0.949857856243081	NA	no	1	0	0	0	0	0	0	1	0	0	0	0	0	0	0	1	0	0	0	0	0	0	1	0	0	0	0	0	0	0
gene-LOC106564889	0.08	0	0	0	0.591	-0.759	0.840078833733682	NA	no	0.748	-0.419	0.911391425033991	NA	no	1	0	1	NA	no	0	1	0	0	0	0	0	0	0	0	0	0	0	0	0	0	1	0	0	0	0	0	0	0	0	0	0	0	0	0
gene-LOC106564916	16.29	11	14	24	1.383	0.468	0.162157762253937	0.43414439193256	no	2.268	1.181	0.000289328856305352	0.00119373311431405	up	1.64	0.714	0.0187171233192117	0.0505041005613237	no	12	11	7	14	9	10	13	19	27	16	17	13	24	25	29	11	13	8	15	6	9	12	19	16	15	20	15	29	25	29
gene-LOC106564919	0.08	0	0	0	1	0	1	NA	no	1.665	0.735	0.844999696950773	NA	no	1.889	0.918	0.807307715244846	NA	no	0	0	0	0	0	0	0	0	0	0	1	0	0	0	0	0	0	0	0	0	0	0	0	0	0	1	0	0	0	0
gene-LOC106564968	0	0	0	0	NA	NA	NA	NA	no	NA	NA	NA	NA	no	NA	NA	NA	NA	no	0	0	0	0	0	0	0	0	0	0	0	0	0	0	0	0	0	0	0	0	0	0	0	0	0	0	0	0	0	0
gene-LOC106564972	0	0	0	0	NA	NA	NA	NA	no	NA	NA	NA	NA	no	NA	NA	NA	NA	no	0	0	0	0	0	0	0	0	0	0	0	0	0	0	0	0	0	0	0	0	0	0	0	0	0	0	0	0	0	0
gene-LOC106564974	0	0	0	0	NA	NA	NA	NA	no	NA	NA	NA	NA	no	NA	NA	NA	NA	no	0	0	0	0	0	0	0	0	0	0	0	0	0	0	0	0	0	0	0	0	0	0	0	0	0	0	0	0	0	0
gene-LOC106564999	5.58	7	4	5	0.59	-0.762	0.157531158006797	0.428166565089356	no	0.722	-0.47	0.385576570315156	0.542891672841393	no	1.224	0.292	0.606632083918735	0.745863009269192	no	12	3	9	7	6	8	3	1	11	3	2	3	6	6	7	11	4	11	7	4	8	3	1	7	3	2	3	7	6	7
gene-LOC106565010	282.96	259	235	354	0.913	-0.131	0.160132608045295	0.431373856789612	no	1.37	0.455	7.72787117082032e-07	4.71791862992303e-06	up	1.501	0.586	1.67475635955025e-10	1.55803392016756e-09	up	307	234	202	230	358	290	207	228	419	241	302	308	287	365	344	275	287	239	246	248	273	198	228	249	229	360	348	349	372	342
gene-LOC106565055	0.65	0	1	1	1.652	0.724	0.634722776551393	NA	no	2.749	1.459	0.324169428785707	NA	no	1.664	0.735	0.597543624271883	NA	no	0	0	0	0	2	0	1	0	2	1	1	1	0	1	2	0	0	0	0	1	0	1	0	1	1	1	1	0	1	2
gene-LOC106565063	8.73	9	7	10	0.76	-0.397	0.308076108714093	0.61425107853169	no	1.164	0.22	0.560419130270994	0.700830463462971	no	1.533	0.616	0.11122287049431	0.219629859433765	no	11	7	5	11	12	8	9	6	8	8	8	10	9	10	10	10	9	6	12	8	8	9	6	5	8	10	11	11	10	10
gene-LOC106565075	1.8	2	3	1	1.543	0.626	0.484889857906417	0.761652388486941	no	0.631	-0.665	0.522942560342524	0.670216845439836	no	0.409	-1.291	0.193047151460317	0.333723999458594	no	3	0	0	1	6	3	1	1	5	6	1	1	1	2	0	3	0	0	1	4	3	1	1	3	6	1	1	1	2	0
gene-LOC106565110	52.61	53	45	61	0.844	-0.244	0.145973615441128	0.411673901073172	no	1.16	0.214	0.197260196579993	0.33467585705376	no	1.374	0.458	0.00609605677550325	0.0189638342145418	up	50	38	54	47	82	51	42	50	67	47	53	45	51	64	63	45	47	64	50	57	48	40	50	40	45	63	51	62	65	63
gene-LOC106565182	264.74	298	312	185	1.049	0.069	0.646543079636662	0.860533419499766	no	0.624	-0.681	1.00641923973423e-05	5.27807620971733e-05	down	0.595	-0.75	1.03404229375914e-06	6.32395321095692e-06	down	364	286	231	292	328	270	300	329	534	388	150	134	128	177	259	326	350	274	312	227	254	288	330	318	369	179	152	156	180	258
gene-LOC106565232	0	0	0	0	NA	NA	NA	NA	no	NA	NA	NA	NA	no	NA	NA	NA	NA	no	0	0	0	0	0	0	0	0	0	0	0	0	0	0	0	0	0	0	0	0	0	0	0	0	0	0	0	0	0	0
gene-LOC106565258	0	0	0	0	NA	NA	NA	NA	no	NA	NA	NA	NA	no	NA	NA	NA	NA	no	0	0	0	0	0	0	0	0	0	0	0	0	0	0	0	0	0	0	0	0	0	0	0	0	0	0	0	0	0	0
gene-LOC106565293	0	0	0	0	NA	NA	NA	NA	no	NA	NA	NA	NA	no	NA	NA	NA	NA	no	0	0	0	0	0	0	0	0	0	0	0	0	0	0	0	0	0	0	0	0	0	0	0	0	0	0	0	0	0	0
gene-LOC106565295	0	0	0	0	NA	NA	NA	NA	no	NA	NA	NA	NA	no	NA	NA	NA	NA	no	0	0	0	0	0	0	0	0	0	0	0	0	0	0	0	0	0	0	0	0	0	0	0	0	0	0	0	0	0	0
gene-LOC106565301	1.18	1	2	1	1.054	0.076	0.94231779474118	NA	no	0.485	-1.043	0.403184622934462	0.559872489534624	no	0.46	-1.12	0.361942592695894	0.527134238389336	no	3	1	1	1	1	1	1	5	1	0	1	1	0	1	0	3	1	1	1	1	1	1	5	1	0	1	1	0	1	0
gene-LOC106565307	0.05	0	0	0	0.591	-0.759	0.840078833733682	NA	no	0.748	-0.419	0.911391425033991	NA	no	1	0	1	NA	no	0	0	0	0	1	0	0	0	0	0	0	0	0	0	0	0	0	0	0	1	0	0	0	0	0	0	0	0	0	0
gene-LOC106565413	313.54	372	343	225	0.928	-0.107	0.210909326210287	0.504409624687057	no	0.608	-0.719	2.99287309898956e-15	3.69089705244162e-14	down	0.654	-0.612	1.58590008939654e-11	1.61335823010292e-10	down	432	321	319	346	481	338	344	322	666	367	180	194	193	219	236	387	393	378	370	333	318	330	323	396	349	215	219	235	223	235
gene-LOC106565480	0.54	0	1	0	2.849	1.511	0.319343946573115	NA	no	0.758	-0.4	0.811330661106089	NA	no	0.266	-1.911	0.210169723263555	NA	no	1	0	0	0	1	1	1	0	3	2	0	0	0	0	1	1	0	0	0	1	1	1	0	2	2	0	0	0	0	1
gene-LOC106565481	311.27	362	347	226	0.961	-0.058	0.575734168464609	0.821441280106553	no	0.625	-0.677	4.07473630317782e-10	3.44418756898077e-09	down	0.651	-0.619	9.51091870453278e-09	7.4631984392658e-08	down	426	318	289	333	489	338	318	384	616	378	196	174	176	196	285	382	390	342	356	338	318	305	385	366	360	234	197	214	200	283
gene-LOC106565482	0.06	0	0	0	1.315	0.395	0.916381083015104	NA	no	1	0	1	NA	no	0.849	-0.237	0.949857856243081	NA	no	0	0	0	0	0	1	0	0	0	0	0	0	0	0	0	0	0	0	0	0	1	0	0	0	0	0	0	0	0	0
gene-LOC106565484	0.07	0	0	0	0.591	-0.759	0.840078833733682	NA	no	0.748	-0.419	0.911391425033991	NA	no	1	0	1	NA	no	0	0	0	1	0	0	0	0	0	0	0	0	0	0	0	0	0	0	1	0	0	0	0	0	0	0	0	0	0	0
gene-LOC106565485	1.1	2	1	1	0.535	-0.902	0.442438468984282	NA	no	0.384	-1.382	0.286692361697156	0.440542327318283	no	0.717	-0.48	0.723104184634006	0.831259098334978	no	3	3	0	0	3	2	2	1	0	0	1	0	0	1	1	3	4	0	0	2	2	2	1	0	0	1	0	0	1	1
gene-LOC106565489	3.65	6	4	1	0.684	-0.547	0.384941656323364	0.685793422243499	no	0.279	-1.843	0.017122808071328	0.0455118018013628	down	0.407	-1.296	0.0995578096782593	0.201868912083007	no	3	2	10	3	11	7	4	1	5	5	2	2	1	0	2	3	2	12	3	8	7	4	1	3	5	2	2	1	0	2
gene-LOC106565492	0	0	0	0	NA	NA	NA	NA	no	NA	NA	NA	NA	no	NA	NA	NA	NA	no	0	0	0	0	0	0	0	0	0	0	0	0	0	0	0	0	0	0	0	0	0	0	0	0	0	0	0	0	0	0
gene-LOC106565494	2.05	1	2	2	1.368	0.452	0.61251617925112	0.842056705108904	no	1.67	0.74	0.408919647488677	0.565425755203949	no	1.221	0.288	0.732570901398165	0.837407166796291	no	0	2	1	2	3	4	2	1	6	0	0	2	2	3	5	0	2	1	2	2	4	2	1	4	0	0	2	2	3	5
gene-LOC106565495	0.15	0	0	0	0.383	-1.386	0.712193141911855	NA	no	0.484	-1.046	0.780776639582389	NA	no	1	0	1	NA	no	0	0	1	1	0	0	0	0	0	0	0	0	0	0	0	0	0	1	1	0	0	0	0	0	0	0	0	0	0	0
gene-LOC106565497	1.32	1	1	1	0.99	-0.014	0.989299181554555	NA	no	0.746	-0.423	0.704983116749875	0.811941975343751	no	0.753	-0.409	0.710895995842061	0.822510707858853	no	1	2	0	1	4	4	0	0	4	1	0	1	2	1	1	1	2	0	1	3	4	0	0	2	1	0	1	2	1	1
gene-LOC106565508	0	0	0	0	NA	NA	NA	NA	no	NA	NA	NA	NA	no	NA	NA	NA	NA	no	0	0	0	0	0	0	0	0	0	0	0	0	0	0	0	0	0	0	0	0	0	0	0	0	0	0	0	0	0	0
gene-LOC106565524	0.93	1	1	0	0.585	-0.774	0.524576660447752	NA	no	0.183	-2.448	0.0784272026848682	NA	no	0.313	-1.674	0.2434409961602	NA	no	0	1	2	1	5	0	1	0	3	2	1	0	0	0	0	0	1	2	1	3	0	1	0	2	2	1	0	0	0	0
gene-LOC106565549	17.05	24	17	10	0.729	-0.456	0.190822966193056	0.476988374032803	no	0.434	-1.205	0.00156203730160795	0.00552025211647508	down	0.595	-0.749	0.0521166492035108	0.119139471144816	no	34	12	29	21	24	14	11	29	25	20	5	13	3	13	13	30	15	34	22	17	13	11	29	15	19	6	15	4	13	13
gene-LOC106565598	0.37	0	1	0	1.681	0.749	0.704066974037845	NA	no	0.49	-1.028	0.615642328390153	NA	no	0.292	-1.777	0.369231763839127	NA	no	1	0	0	1	0	0	2	1	1	0	0	0	0	0	0	1	0	0	1	0	0	2	1	1	0	0	0	0	0	0
gene-LOC106565601	2.46	1	3	3	1.867	0.901	0.24803543616836	0.54833997046985	no	1.717	0.78	0.33414559962087	0.490565678587113	no	0.92	-0.121	0.867207373622475	0.9246791262341	no	2	1	1	0	5	3	2	3	9	2	1	1	4	3	4	2	1	1	0	3	3	2	3	5	2	1	1	5	3	4
gene-LOC106565688	0	0	0	0	NA	NA	NA	NA	no	NA	NA	NA	NA	no	NA	NA	NA	NA	no	0	0	0	0	0	0	0	0	0	0	0	0	0	0	0	0	0	0	0	0	0	0	0	0	0	0	0	0	0	0
gene-LOC106565697	0.15	0	0	0	0.591	-0.759	0.840077985090547	NA	no	1.116	0.158	0.966410658229979	NA	no	1.889	0.918	0.807307715244846	NA	no	0	0	1	0	0	0	0	0	0	0	0	0	0	1	0	0	0	1	0	0	0	0	0	0	0	0	0	0	1	0
gene-LOC106565717	145.61	159	133	145	0.839	-0.253	0.0435131115619757	0.196340813796649	no	0.919	-0.121	0.340039918342506	0.497031285831707	no	1.096	0.132	0.300883758325558	0.461717400193503	no	168	135	139	164	200	140	138	141	220	134	129	95	132	126	177	151	165	165	175	138	132	132	141	131	128	154	107	161	128	176
gene-LOC106565724	0	0	0	0	NA	NA	NA	NA	no	NA	NA	NA	NA	no	NA	NA	NA	NA	no	0	0	0	0	0	0	0	0	0	0	0	0	0	0	0	0	0	0	0	0	0	0	0	0	0	0	0	0	0	0
gene-LOC106565738	256.18	178	351	240	1.989	0.992	3.48461140698738e-22	2.74170367997311e-20	up	1.355	0.438	3.99399514998555e-05	0.000190923414750297	up	0.681	-0.554	3.37803203564874e-08	2.48277851392607e-07	down	216	168	133	155	238	329	363	352	686	355	186	206	215	235	245	194	206	157	166	165	309	348	353	408	338	222	233	262	239	244
gene-LOC106565832	0	0	0	0	NA	NA	NA	NA	no	NA	NA	NA	NA	no	NA	NA	NA	NA	no	0	0	0	0	0	0	0	0	0	0	0	0	0	0	0	0	0	0	0	0	0	0	0	0	0	0	0	0	0	0
gene-LOC106565888	0.06	0	0	0	0.591	-0.759	0.840078833733682	NA	no	0.748	-0.419	0.911391425033991	NA	no	1	0	1	NA	no	1	0	0	0	0	0	0	0	0	0	0	0	0	0	0	1	0	0	0	0	0	0	0	0	0	0	0	0	0	0
gene-LOC106565896	8.88	10	8	8	0.816	-0.293	0.464949935171257	0.747121437594257	no	0.82	-0.286	0.491682809354938	0.642903752425959	no	1.005	0.008	0.985560578157743	0.992502568897779	no	11	12	8	8	12	10	5	10	15	8	6	8	10	11	2	10	15	9	9	8	9	5	10	9	8	7	9	12	11	2
gene-LOC106565920	303.02	331	294	284	0.884	-0.178	0.147867521585952	0.414319577197874	no	0.857	-0.223	0.0720573378902912	0.151411926242066	no	0.969	-0.046	0.711992353106921	0.82337738600491	no	338	261	288	318	510	386	348	281	398	267	270	261	214	304	234	303	320	341	340	353	363	334	281	237	254	322	295	261	310	233
gene-LOC106565921	4.96	2	5	7	2.123	1.086	0.165517322826958	0.439948527362737	no	2.942	1.557	0.0456644131980242	0.104351615940672	no	1.386	0.471	0.509402821251605	0.664470628907599	no	3	1	0	5	4	2	2	7	4	14	6	1	2	9	16	3	1	0	5	3	2	2	7	2	13	7	1	2	9	16
gene-LOC106565924	0	0	0	0	NA	NA	NA	NA	no	NA	NA	NA	NA	no	NA	NA	NA	NA	no	0	0	0	0	0	0	0	0	0	0	0	0	0	0	0	0	0	0	0	0	0	0	0	0	0	0	0	0	0	0
gene-LOC106565926	0.67	1	1	1	1.171	0.228	0.879621396409604	NA	no	1.613	0.69	0.643204886025612	NA	no	1.378	0.462	0.747496364901095	NA	no	2	0	0	0	1	1	1	0	2	0	2	1	0	1	0	2	0	0	0	1	1	1	0	1	0	2	1	0	1	0
gene-LOC106565930	0	0	0	0	NA	NA	NA	NA	no	NA	NA	NA	NA	no	NA	NA	NA	NA	no	0	0	0	0	0	0	0	0	0	0	0	0	0	0	0	0	0	0	0	0	0	0	0	0	0	0	0	0	0	0
gene-LOC106565932	0	0	0	0	NA	NA	NA	NA	no	NA	NA	NA	NA	no	NA	NA	NA	NA	no	0	0	0	0	0	0	0	0	0	0	0	0	0	0	0	0	0	0	0	0	0	0	0	0	0	0	0	0	0	0
gene-LOC106565935	2.02	2	2	1	1.119	0.162	0.85157789689769	0.953381879207012	no	0.76	-0.395	0.674790045630297	0.790078407493608	no	0.679	-0.558	0.544260788140041	0.694436736420108	no	3	1	5	1	0	1	3	3	6	1	2	2	2	0	1	3	1	6	1	0	1	3	3	4	1	2	2	2	0	1
gene-LOC106565936	0.21	0	0	0	1.368	0.452	0.896706627005523	NA	no	0.748	-0.419	0.904333883744952	NA	no	0.547	-0.87	0.802449623863335	NA	no	0	1	0	0	0	2	0	0	0	0	0	0	0	0	0	0	1	0	0	0	2	0	0	0	0	0	0	0	0	0
gene-LOC106565939	4.6	4	6	4	1.486	0.571	0.355281532679154	0.660663973689888	no	1.072	0.101	0.877998210006047	0.928127888980404	no	0.722	-0.471	0.448878052561483	0.6110020603737	no	7	4	5	2	1	4	3	4	8	14	2	3	2	6	6	6	5	6	2	1	4	3	4	5	13	2	3	2	6	6
gene-LOC106565941	0	0	0	0	NA	NA	NA	NA	no	NA	NA	NA	NA	no	NA	NA	NA	NA	no	0	0	0	0	0	0	0	0	0	0	0	0	0	0	0	0	0	0	0	0	0	0	0	0	0	0	0	0	0	0
gene-LOC106565954	2.89	3	5	0	1.449	0.535	0.44000666967796	0.729751299919667	no	0.134	-2.902	0.00910424113561677	0.026304395229606	down	0.092	-3.438	0.00163206429088063	0.00586665991810551	down	10	2	1	1	4	8	3	7	6	4	0	1	0	0	1	9	2	1	1	3	8	3	7	4	4	0	1	0	0	1
gene-LOC106565975	0.3	0	0	0	0.879	-0.186	0.929384213409942	NA	no	0.761	-0.394	0.851228526363382	NA	no	0.865	-0.208	0.920949191969007	NA	no	0	1	0	0	1	0	1	0	1	0	0	0	0	0	1	0	1	0	0	1	0	1	0	1	0	0	0	0	0	1
gene-LOC106566057	199.07	211	220	167	1.044	0.062	0.551120944104115	0.805160190096959	no	0.79	-0.341	0.0017627180123932	0.00614858418992236	down	0.756	-0.403	0.000181276986186912	0.00078588361064482	down	234	186	162	206	298	204	222	216	405	248	137	173	123	140	182	210	228	192	220	206	192	213	216	241	236	163	196	150	143	181
gene-LOC106566070	0.74	1	1	0	0.373	-1.422	0.291680520138123	NA	no	0.208	-2.265	0.108014433596083	NA	no	0.558	-0.843	0.583951963493555	NA	no	3	0	1	1	3	0	1	1	0	1	0	0	1	0	0	3	0	1	1	2	0	1	1	0	1	0	0	1	0	0
gene-LOC106566072	0	0	0	0	NA	NA	NA	NA	no	NA	NA	NA	NA	no	NA	NA	NA	NA	no	0	0	0	0	0	0	0	0	0	0	0	0	0	0	0	0	0	0	0	0	0	0	0	0	0	0	0	0	0	0
gene-LOC106566137	13.75	10	18	14	1.756	0.812	0.0308627910369914	0.156058962860797	no	1.353	0.436	0.266974210438975	0.418486800895042	no	0.771	-0.375	0.305469356437734	0.466862564158896	no	13	11	5	8	15	15	17	25	24	20	3	14	14	8	23	12	13	6	9	10	14	16	25	14	19	4	16	17	8	23
gene-LOC106566171	0	0	0	0	NA	NA	NA	NA	no	NA	NA	NA	NA	no	NA	NA	NA	NA	no	0	0	0	0	0	0	0	0	0	0	0	0	0	0	0	0	0	0	0	0	0	0	0	0	0	0	0	0	0	0
gene-LOC106566178	0	0	0	0	NA	NA	NA	NA	no	NA	NA	NA	NA	no	NA	NA	NA	NA	no	0	0	0	0	0	0	0	0	0	0	0	0	0	0	0	0	0	0	0	0	0	0	0	0	0	0	0	0	0	0
gene-LOC106566186	259.17	298	218	262	0.733	-0.448	0.00016722170760125	0.0023524589710763	down	0.882	-0.182	0.127359541460128	0.238746925028273	no	1.202	0.266	0.0272572789799072	0.0696725129885658	no	268	254	282	316	384	217	263	211	298	259	234	220	217	265	247	240	311	334	338	266	204	252	211	177	247	279	249	264	270	246
gene-LOC106566195	0	0	0	0	NA	NA	NA	NA	no	NA	NA	NA	NA	no	NA	NA	NA	NA	no	0	0	0	0	0	0	0	0	0	0	0	0	0	0	0	0	0	0	0	0	0	0	0	0	0	0	0	0	0	0
gene-LOC106566199	0.41	1	1	0	0.859	-0.22	0.920658684218069	NA	no	0.313	-1.678	0.454771645530057	NA	no	0.364	-1.458	0.51658544474597	NA	no	0	1	0	2	0	1	2	0	0	0	0	0	0	0	0	0	1	0	2	0	1	2	0	0	0	0	0	0	0	0
gene-LOC106566203	0	0	0	0	NA	NA	NA	NA	no	NA	NA	NA	NA	no	NA	NA	NA	NA	no	0	0	0	0	0	0	0	0	0	0	0	0	0	0	0	0	0	0	0	0	0	0	0	0	0	0	0	0	0	0
gene-LOC106566218	0	0	0	0	NA	NA	NA	NA	no	NA	NA	NA	NA	no	NA	NA	NA	NA	no	0	0	0	0	0	0	0	0	0	0	0	0	0	0	0	0	0	0	0	0	0	0	0	0	0	0	0	0	0	0
gene-LOC106566247	0.13	0	0	0	1.315	0.395	0.916381944353336	NA	no	1.665	0.735	0.845000546655178	NA	no	1.266	0.34	0.927883761491228	NA	no	0	0	0	0	0	0	1	0	0	0	0	0	0	0	1	0	0	0	0	0	0	1	0	0	0	0	0	0	0	1
gene-LOC106566254	32.68	33	37	29	1.114	0.156	0.538109708178493	0.797093302232741	no	0.872	-0.198	0.45479815100341	0.610208710435452	no	0.782	-0.354	0.173344904518991	0.308284847815619	no	22	30	32	27	58	52	43	32	38	41	27	25	28	30	18	20	37	38	29	40	49	41	32	23	39	32	28	34	31	18
gene-LOC106566261	0	0	0	0	NA	NA	NA	NA	no	NA	NA	NA	NA	no	NA	NA	NA	NA	no	0	0	0	0	0	0	0	0	0	0	0	0	0	0	0	0	0	0	0	0	0	0	0	0	0	0	0	0	0	0
gene-LOC106566287	0.3	0	0	0	0.384	-1.379	0.606750397407667	NA	no	1.083	0.116	0.96558592534166	NA	no	2.818	1.495	0.577728980571041	NA	no	0	0	2	0	0	0	0	0	0	0	0	1	0	1	0	0	0	2	0	0	0	0	0	0	0	0	1	0	1	0
gene-LOC106566300	33.57	38	34	29	0.881	-0.183	0.503739265144245	0.773910564359733	no	0.78	-0.358	0.202878646912522	0.341736698408271	no	0.885	-0.176	0.532234488846291	0.684591748968596	no	42	28	40	38	44	33	33	43	55	30	25	18	10	54	29	38	34	47	41	30	31	32	43	33	29	30	20	12	55	29
gene-LOC106566330	52.34	36	71	50	1.934	0.951	1.85598286105861e-06	4.0035010074835e-05	up	1.358	0.442	0.0349765791291985	0.083617671680459	no	0.702	-0.51	0.00875626071468136	0.0261448571016346	down	40	33	26	31	60	66	81	95	103	62	40	40	46	34	65	36	40	31	33	42	62	78	95	61	59	48	45	56	35	65
gene-LOC106566371	0.93	1	2	0	1.873	0.906	0.483216623000582	NA	no	0.562	-0.833	0.579618542086115	NA	no	0.3	-1.738	0.217857150521544	NA	no	2	0	2	0	0	1	1	0	3	4	0	1	1	0	0	2	0	2	0	0	1	1	0	2	4	0	1	1	0	0
gene-LOC106566389	0	0	0	0	NA	NA	NA	NA	no	NA	NA	NA	NA	no	NA	NA	NA	NA	no	0	0	0	0	0	0	0	0	0	0	0	0	0	0	0	0	0	0	0	0	0	0	0	0	0	0	0	0	0	0
gene-LOC106566390	0	0	0	0	NA	NA	NA	NA	no	NA	NA	NA	NA	no	NA	NA	NA	NA	no	0	0	0	0	0	0	0	0	0	0	0	0	0	0	0	0	0	0	0	0	0	0	0	0	0	0	0	0	0	0
gene-LOC106566392	0.21	0	0	0	0.573	-0.804	0.781957406808275	NA	no	0.486	-1.041	0.7202018575201	NA	no	0.849	-0.237	0.935222734936723	NA	no	0	0	1	1	0	0	0	0	0	1	0	0	0	0	0	0	0	1	1	0	0	0	0	0	1	0	0	0	0	0
gene-LOC106566487	152.6	157	169	133	1.08	0.111	0.354168642491031	0.659360899781111	no	0.852	-0.232	0.0630729497452272	0.135921346033495	no	0.789	-0.342	0.00527232077955291	0.0166920539535951	down	157	141	140	152	204	163	181	179	243	203	92	126	119	117	147	141	173	166	162	141	153	173	179	145	193	110	143	145	119	146
gene-LOC106566488	2.04	3	3	0	1.029	0.042	0.964428370223316	0.989475655723135	no	0.107	-3.227	0.0102038704124754	0.0289859629871829	down	0.104	-3.269	0.00880705811194502	0.026284047446026	down	6	3	4	0	1	7	5	2	1	1	0	1	0	0	0	5	4	5	0	1	7	5	2	1	1	0	1	0	0	0
gene-LOC106566516	0.12	0	0	0	0.383	-1.386	0.712193085491091	NA	no	0.484	-1.046	0.780776581551278	NA	no	1	0	1	NA	no	2	0	0	0	0	0	0	0	0	0	0	0	0	0	0	2	0	0	0	0	0	0	0	0	0	0	0	0	0	0
gene-LOC106566531	427.12	389	485	408	1.249	0.321	0.0151593911921881	0.0943473067130844	no	1.051	0.071	0.594214158955226	0.728458079976504	no	0.841	-0.25	0.0591095925711459	0.13211948980699	no	546	384	250	336	474	478	468	517	829	542	307	322	370	373	481	489	471	296	359	328	450	449	518	493	516	366	364	451	380	478
gene-LOC106566677	0.67	0	1	1	6.653	2.734	0.114748291032127	NA	no	4.568	2.192	0.224520497848732	NA	no	0.687	-0.543	0.742461374461933	NA	no	0	0	0	0	0	0	0	3	2	2	0	0	0	2	2	0	0	0	0	0	0	0	3	1	2	0	0	0	2	2
gene-LOC106566679	28.34	29	37	20	1.284	0.36	0.130113208829315	0.383768706549041	no	0.697	-0.521	0.0486277984242305	0.110034924821057	no	0.543	-0.882	0.00056439934754088	0.00222944125282075	down	31	22	39	19	33	34	35	42	59	42	11	14	19	25	21	28	27	46	20	23	32	34	42	35	40	13	16	23	25	21
gene-LOC106566680	0	0	0	0	NA	NA	NA	NA	no	NA	NA	NA	NA	no	NA	NA	NA	NA	no	0	0	0	0	0	0	0	0	0	0	0	0	0	0	0	0	0	0	0	0	0	0	0	0	0	0	0	0	0	0
gene-LOC106566710	26.32	25	21	34	0.823	-0.28	0.264201605441249	0.567100002377136	no	1.344	0.426	0.0794643007537137	0.163961949077321	no	1.632	0.706	0.00399127716749772	0.0130734393831709	up	19	22	31	18	37	17	21	20	33	28	30	23	31	30	37	17	27	37	19	26	16	20	20	20	27	36	26	38	31	37
gene-LOC106566718	0	0	0	0	NA	NA	NA	NA	no	NA	NA	NA	NA	no	NA	NA	NA	NA	no	0	0	0	0	0	0	0	0	0	0	0	0	0	0	0	0	0	0	0	0	0	0	0	0	0	0	0	0	0	0
gene-LOC106566719	75.77	98	70	59	0.715	-0.485	0.00198907982648438	0.0194233746230148	down	0.603	-0.73	9.66013928043505e-06	5.080583541584e-05	down	0.844	-0.245	0.144897169476433	0.269710918406457	no	110	82	85	106	112	67	84	82	94	73	51	60	54	52	48	99	100	101	113	77	63	81	82	56	69	61	68	66	53	48
gene-LOC106566766	0	0	0	0	NA	NA	NA	NA	no	NA	NA	NA	NA	no	NA	NA	NA	NA	no	0	0	0	0	0	0	0	0	0	0	0	0	0	0	0	0	0	0	0	0	0	0	0	0	0	0	0	0	0	0
gene-LOC106566768	0	0	0	0	NA	NA	NA	NA	no	NA	NA	NA	NA	no	NA	NA	NA	NA	no	0	0	0	0	0	0	0	0	0	0	0	0	0	0	0	0	0	0	0	0	0	0	0	0	0	0	0	0	0	0
gene-LOC106566839	0.59	1	1	0	2.104	1.073	0.458402273236118	NA	no	0.357	-1.487	0.358574834574173	NA	no	0.17	-2.56	0.0858247888908734	NA	no	1	0	1	0	1	0	2	1	2	2	0	0	0	0	0	1	0	1	0	1	0	2	1	1	2	0	0	0	0	0
gene-LOC106566867	12.8	11	14	13	1.315	0.395	0.2825194287469	0.586618976957519	no	1.195	0.257	0.498717345340368	0.649024208270523	no	0.909	-0.137	0.705968023777039	0.819320122108515	no	15	8	13	9	10	11	20	16	19	16	5	10	16	8	20	13	10	15	10	7	10	19	16	11	15	6	11	19	8	20
gene-LOC106566921	0	0	0	0	NA	NA	NA	NA	no	NA	NA	NA	NA	no	NA	NA	NA	NA	no	0	0	0	0	0	0	0	0	0	0	0	0	0	0	0	0	0	0	0	0	0	0	0	0	0	0	0	0	0	0
gene-LOC106566925	0	0	0	0	NA	NA	NA	NA	no	NA	NA	NA	NA	no	NA	NA	NA	NA	no	0	0	0	0	0	0	0	0	0	0	0	0	0	0	0	0	0	0	0	0	0	0	0	0	0	0	0	0	0	0
gene-LOC106566926	30.34	33	35	23	1.028	0.04	0.864703408757745	0.958573509720013	no	0.688	-0.539	0.0340144070568396	0.0817401487525228	no	0.67	-0.579	0.0209443096651225	0.0557480418563188	no	26	33	26	30	59	37	46	31	53	33	9	22	22	31	21	23	40	31	32	41	35	44	31	32	31	11	25	27	32	21
gene-LOC106566928	1.89	1	2	3	2.319	1.213	0.265206032942149	0.568308711579452	no	3.655	1.87	0.0807817680143386	0.166080763736477	no	1.576	0.656	0.470778903060049	0.630803306323417	no	0	1	1	1	1	0	4	1	0	5	4	1	3	3	2	0	1	1	1	1	0	4	1	0	5	5	1	4	3	2
gene-LOC106566951	7.46	3	10	10	3.374	1.755	0.00231894614625903	0.0219900900506305	up	3.448	1.786	0.00221174978977568	0.00753591530908286	up	1.022	0.031	0.948848718057207	0.971669976802985	no	5	3	1	2	4	5	4	15	21	13	9	6	3	9	19	4	4	1	2	3	5	4	15	12	12	11	7	4	9	19
gene-LOC106567012	0.14	0	0	0	1.315	0.395	0.916381944353336	NA	no	1.665	0.735	0.845000546655178	NA	no	1.266	0.34	0.927883761491228	NA	no	0	0	0	0	0	0	1	0	0	0	1	0	0	0	0	0	0	0	0	0	0	1	0	0	0	1	0	0	0	0
gene-LOC106567070	30.25	33	34	24	1.063	0.088	0.68149996977132	0.87616208891043	no	0.728	-0.457	0.0501522367797233	0.112653437375832	no	0.685	-0.545	0.0172523786845908	0.0471344102164184	down	34	27	27	37	42	32	26	33	70	44	15	22	18	25	28	30	33	32	40	29	30	25	33	42	42	18	25	22	25	28
gene-LOC106567103	0.46	0	1	0	2.084	1.059	0.536363401469564	NA	no	0.759	-0.398	0.827457229047566	NA	no	0.364	-1.457	0.397001569495503	NA	no	0	0	0	1	1	1	0	2	2	0	0	0	0	0	1	0	0	0	1	1	1	0	2	1	0	0	0	0	0	1
gene-LOC106567137	0.54	1	0	1	0.59	-0.762	0.649701687942357	NA	no	1.114	0.155	0.924756842605634	NA	no	1.888	0.917	0.58489482417148	NA	no	0	2	0	0	1	0	1	0	1	0	1	1	0	1	0	0	2	0	0	1	0	1	0	1	0	1	1	0	1	0
gene-LOC106567240	9.05	13	9	4	0.663	-0.592	0.155923466916974	0.425967942017654	no	0.345	-1.535	0.00145377943843968	0.00516904837092537	down	0.52	-0.943	0.0554797311489791	0.125531227860661	no	8	6	16	21	17	7	14	7	11	12	6	3	2	6	4	7	7	19	22	12	7	13	7	7	11	7	3	2	6	4
gene-LOC106567296	0.19	0	1	0	3.13	1.646	0.581292805127748	NA	no	1	0	1	NA	no	0.357	-1.488	0.618183739720433	NA	no	0	0	0	0	0	1	0	1	0	1	0	0	0	0	0	0	0	0	0	0	1	0	1	0	1	0	0	0	0	0
gene-LOC106567297	0	0	0	0	NA	NA	NA	NA	no	NA	NA	NA	NA	no	NA	NA	NA	NA	no	0	0	0	0	0	0	0	0	0	0	0	0	0	0	0	0	0	0	0	0	0	0	0	0	0	0	0	0	0	0
gene-LOC106567298	145.71	141	120	176	0.851	-0.233	0.164346146012986	0.437859487955271	no	1.246	0.317	0.0569295212192974	0.124883426345332	no	1.465	0.55	0.000968917262173648	0.00365465732378553	up	111	84	167	148	213	132	130	142	152	127	144	157	147	179	168	99	103	198	158	147	124	125	142	90	121	172	178	179	182	167
gene-LOC106567299	6.42	6	8	6	1.269	0.344	0.470386876899121	0.7510640584028	no	0.937	-0.094	0.853521584163353	0.912814709725115	no	0.738	-0.439	0.371160866895217	0.536089039278218	no	10	5	5	1	11	8	7	8	13	9	4	7	1	10	4	9	6	6	1	8	8	7	8	8	9	5	8	1	10	4
gene-LOC106567300	0	0	0	0	NA	NA	NA	NA	no	NA	NA	NA	NA	no	NA	NA	NA	NA	no	0	0	0	0	0	0	0	0	0	0	0	0	0	0	0	0	0	0	0	0	0	0	0	0	0	0	0	0	0	0
gene-LOC106567302	0	0	0	0	NA	NA	NA	NA	no	NA	NA	NA	NA	no	NA	NA	NA	NA	no	0	0	0	0	0	0	0	0	0	0	0	0	0	0	0	0	0	0	0	0	0	0	0	0	0	0	0	0	0	0
gene-LOC106567303	0	0	0	0	NA	NA	NA	NA	no	NA	NA	NA	NA	no	NA	NA	NA	NA	no	0	0	0	0	0	0	0	0	0	0	0	0	0	0	0	0	0	0	0	0	0	0	0	0	0	0	0	0	0	0
gene-LOC106567304	0.11	0	0	0	0.881	-0.182	0.961398607591396	NA	no	0.748	-0.419	0.911390564281563	NA	no	0.849	-0.237	0.949857856243081	NA	no	0	0	0	0	1	1	0	0	0	0	0	0	0	0	0	0	0	0	0	1	1	0	0	0	0	0	0	0	0	0
gene-LOC106567310	0.21	0	0	0	0.404	-1.307	0.654004782994073	NA	no	0.764	-0.389	0.89380032571967	NA	no	1.889	0.918	0.753296490960227	NA	no	0	1	0	0	1	0	0	0	0	0	1	0	0	0	0	0	1	0	0	1	0	0	0	0	0	1	0	0	0	0
gene-LOC106567311	0	0	0	0	NA	NA	NA	NA	no	NA	NA	NA	NA	no	NA	NA	NA	NA	no	0	0	0	0	0	0	0	0	0	0	0	0	0	0	0	0	0	0	0	0	0	0	0	0	0	0	0	0	0	0
gene-LOC106567315	0.06	0	0	0	1.315	0.395	0.916381083015104	NA	no	1	0	1	NA	no	0.849	-0.237	0.949857856243081	NA	no	0	0	0	0	0	0	1	0	0	0	0	0	0	0	0	0	0	0	0	0	0	1	0	0	0	0	0	0	0	0
gene-LOC106567337	1.39	1	1	1	0.871	-0.2	0.835037639199947	NA	no	0.702	-0.511	0.621657598111069	0.750684027221168	no	0.806	-0.311	0.764203029403832	0.858383557111036	no	1	2	2	1	2	2	3	1	2	0	1	0	2	2	0	1	2	2	1	1	2	3	1	1	0	1	0	2	2	0
gene-LOC106567341	0.3	0	0	0	0.881	-0.182	0.937660497567614	NA	no	1.665	0.735	0.752050646303968	NA	no	1.889	0.918	0.693473926769662	NA	no	0	1	0	0	0	0	0	1	0	0	0	0	1	0	1	0	1	0	0	0	0	0	1	0	0	0	0	1	0	1
gene-LOC106567441	19.95	25	19	16	0.777	-0.365	0.230144926733419	0.527539875439168	no	0.626	-0.676	0.0352196249166655	0.0840899976648473	no	0.806	-0.311	0.337456417895539	0.502093461755547	no	18	16	30	23	42	27	21	13	35	18	20	6	9	21	15	16	20	36	25	29	25	20	13	21	17	24	7	11	21	15
gene-LOC106567460	0	0	0	0	NA	NA	NA	NA	no	NA	NA	NA	NA	no	NA	NA	NA	NA	no	0	0	0	0	0	0	0	0	0	0	0	0	0	0	0	0	0	0	0	0	0	0	0	0	0	0	0	0	0	0
gene-LOC106567463	0.08	0	0	0	0.591	-0.759	0.840078833733682	NA	no	0.748	-0.419	0.911391425033991	NA	no	1	0	1	NA	no	0	0	1	0	0	0	0	0	0	0	0	0	0	0	0	0	0	1	0	0	0	0	0	0	0	0	0	0	0	0
gene-LOC106567466	13.41	15	13	12	0.842	-0.249	0.448091824241664	0.735253576221493	no	0.796	-0.33	0.335132365609312	0.491595236254257	no	0.945	-0.081	0.813733213555886	0.890794628855107	no	16	8	12	14	31	13	13	11	16	21	10	16	9	11	9	14	10	14	15	21	12	12	11	10	20	12	18	11	11	9
gene-LOC106567467	0.41	0	1	0	2.065	1.046	0.681745291409027	NA	no	1.665	0.735	0.776094658939148	NA	no	0.806	-0.311	0.903051078270895	NA	no	0	0	0	1	0	0	0	0	0	3	0	2	0	0	0	0	0	0	1	0	0	0	0	0	3	0	2	0	0	0
gene-LOC106567468	0	0	0	0	NA	NA	NA	NA	no	NA	NA	NA	NA	no	NA	NA	NA	NA	no	0	0	0	0	0	0	0	0	0	0	0	0	0	0	0	0	0	0	0	0	0	0	0	0	0	0	0	0	0	0
gene-LOC106567598	0	0	0	0	NA	NA	NA	NA	no	NA	NA	NA	NA	no	NA	NA	NA	NA	no	0	0	0	0	0	0	0	0	0	0	0	0	0	0	0	0	0	0	0	0	0	0	0	0	0	0	0	0	0	0
gene-LOC106567600	1.52	1	2	1	1.113	0.155	0.878600175133694	NA	no	0.939	-0.091	0.932032700086923	0.960290000892574	no	0.843	-0.246	0.813077107263169	0.890250047607723	no	0	2	2	2	1	4	0	1	1	3	3	1	1	1	0	0	2	2	2	1	4	0	1	1	3	4	1	1	1	0
gene-LOC106567601	0.34	1	0	0	0.487	-1.037	0.601364024261239	NA	no	0.283	-1.823	0.359926595732343	NA	no	0.58	-0.786	0.701006083760225	NA	no	1	1	0	0	2	1	0	0	1	0	0	0	0	0	0	1	1	0	0	1	1	0	0	1	0	0	0	0	0	0
gene-LOC106567604	0.77	0	1	1	1.755	0.811	0.612734621557823	NA	no	3.412	1.771	0.251594289590541	NA	no	1.944	0.959	0.508324995384012	NA	no	0	0	0	0	2	0	1	0	1	2	3	1	0	2	0	0	0	0	0	1	0	1	0	1	2	4	1	0	2	0
gene-LOC106567620	0	0	0	0	NA	NA	NA	NA	no	NA	NA	NA	NA	no	NA	NA	NA	NA	no	0	0	0	0	0	0	0	0	0	0	0	0	0	0	0	0	0	0	0	0	0	0	0	0	0	0	0	0	0	0
gene-LOC106567628	0	0	0	0	NA	NA	NA	NA	no	NA	NA	NA	NA	no	NA	NA	NA	NA	no	0	0	0	0	0	0	0	0	0	0	0	0	0	0	0	0	0	0	0	0	0	0	0	0	0	0	0	0	0	0
gene-LOC106567653	0	0	0	0	NA	NA	NA	NA	no	NA	NA	NA	NA	no	NA	NA	NA	NA	no	0	0	0	0	0	0	0	0	0	0	0	0	0	0	0	0	0	0	0	0	0	0	0	0	0	0	0	0	0	0
gene-LOC106567656	0.08	0	0	0	1	0	1	NA	no	1.665	0.735	0.844999696950773	NA	no	1.889	0.918	0.807307715244846	NA	no	0	0	0	0	0	0	0	0	0	0	1	0	0	0	0	0	0	0	0	0	0	0	0	0	0	1	0	0	0	0
gene-LOC106567718	216.27	195	171	282	0.883	-0.179	0.143701240710913	0.407660785021394	no	1.459	0.545	6.06820927057272e-06	3.28999928286398e-05	up	1.652	0.725	1.81962714061504e-09	1.53598225470552e-08	up	184	175	191	204	221	164	161	195	277	197	229	233	227	285	310	165	214	226	218	153	154	154	195	165	188	273	264	276	290	308
gene-LOC106567736	0.13	0	0	0	2.042	1.03	0.78397119327892	NA	no	1	0	1	NA	no	0.547	-0.872	0.816547900596793	NA	no	0	0	0	0	0	0	0	2	0	0	0	0	0	0	0	0	0	0	0	0	0	0	2	0	0	0	0	0	0	0
gene-LOC106567861	20.13	24	22	15	0.919	-0.122	0.689382351274019	0.880322095234709	no	0.639	-0.646	0.0485657185677314	0.109926797463756	no	0.695	-0.524	0.108572987875375	0.215768374863899	no	26	23	17	29	23	21	16	36	28	22	12	18	9	8	21	23	28	20	31	16	20	15	36	17	21	14	20	11	8	21
gene-LOC106567907	0.16	0	0	0	1.284	0.361	0.908613270133151	NA	no	0.748	-0.419	0.894157893540646	NA	no	0.583	-0.779	0.804133747054062	NA	no	1	0	0	0	0	1	0	0	1	0	0	0	0	0	0	1	0	0	0	0	1	0	0	1	0	0	0	0	0	0
gene-LOC106567932	24.4	28	33	13	1.196	0.258	0.334078700521484	0.639658533172684	no	0.45	-1.151	0.000223049463273615	0.000935997847818193	down	0.377	-1.408	3.97619644728345e-06	2.25291520043899e-05	down	43	28	16	25	29	26	34	37	61	36	16	16	7	6	11	39	34	19	27	20	24	33	37	36	34	19	18	9	6	11
gene-LOC106568030	0.13	0	0	0	1	0	1	NA	no	2.484	1.313	0.727167061835569	NA	no	2.818	1.495	0.69115088301466	NA	no	0	0	0	0	0	0	0	0	0	0	0	0	0	0	2	0	0	0	0	0	0	0	0	0	0	0	0	0	0	2
gene-LOC106568032	0	0	0	0	NA	NA	NA	NA	no	NA	NA	NA	NA	no	NA	NA	NA	NA	no	0	0	0	0	0	0	0	0	0	0	0	0	0	0	0	0	0	0	0	0	0	0	0	0	0	0	0	0	0	0
gene-LOC106568038	0.19	0	0	0	0.603	-0.729	0.806949005051661	NA	no	0.512	-0.966	0.746231203695376	NA	no	0.849	-0.237	0.936913449334409	NA	no	0	0	1	0	1	0	0	1	0	0	0	0	0	0	0	0	0	1	0	1	0	0	1	0	0	0	0	0	0	0
gene-LOC106568040	440.94	553	472	298	0.855	-0.226	0.0448323221678415	0.199919094296796	no	0.541	-0.887	2.15694130322507e-14	2.5187017038217e-13	down	0.632	-0.661	1.28600196630021e-08	9.92766989455973e-08	down	652	498	472	512	673	418	433	485	883	566	219	256	231	287	368	584	610	559	547	466	393	415	486	525	539	261	290	281	292	366
gene-LOC106568041	44.25	44	43	46	0.964	-0.053	0.818049998244677	0.939065048212228	no	1.027	0.039	0.866712540740898	0.921657207746359	no	1.065	0.091	0.690975431528679	0.808065948292561	no	67	36	36	34	57	34	44	44	84	48	25	40	32	39	74	60	44	43	36	39	32	42	44	50	46	30	45	39	40	74
gene-LOC106568043	0.06	0	0	0	1.315	0.395	0.916381083015104	NA	no	1	0	1	NA	no	0.849	-0.237	0.94985785624308	NA	no	0	0	0	0	0	0	0	0	0	1	0	0	0	0	0	0	0	0	0	0	0	0	0	0	1	0	0	0	0	0
gene-LOC106568044	0	0	0	0	NA	NA	NA	NA	no	NA	NA	NA	NA	no	NA	NA	NA	NA	no	0	0	0	0	0	0	0	0	0	0	0	0	0	0	0	0	0	0	0	0	0	0	0	0	0	0	0	0	0	0
gene-LOC106568046	0	0	0	0	NA	NA	NA	NA	no	NA	NA	NA	NA	no	NA	NA	NA	NA	no	0	0	0	0	0	0	0	0	0	0	0	0	0	0	0	0	0	0	0	0	0	0	0	0	0	0	0	0	0	0
gene-LOC106568048	0	0	0	0	NA	NA	NA	NA	no	NA	NA	NA	NA	no	NA	NA	NA	NA	no	0	0	0	0	0	0	0	0	0	0	0	0	0	0	0	0	0	0	0	0	0	0	0	0	0	0	0	0	0	0
gene-LOC106568083	0	0	0	0	NA	NA	NA	NA	no	NA	NA	NA	NA	no	NA	NA	NA	NA	no	0	0	0	0	0	0	0	0	0	0	0	0	0	0	0	0	0	0	0	0	0	0	0	0	0	0	0	0	0	0
gene-LOC106568104	0.79	0	1	1	4.608	2.204	0.122851736675815	NA	no	3.216	1.685	0.263930066337694	NA	no	0.698	-0.519	0.693571070582591	NA	no	0	0	0	1	0	0	1	2	1	3	0	1	1	0	2	0	0	0	1	0	0	1	2	1	3	0	1	1	0	2
gene-LOC106568107	0	0	0	0	NA	NA	NA	NA	no	NA	NA	NA	NA	no	NA	NA	NA	NA	no	0	0	0	0	0	0	0	0	0	0	0	0	0	0	0	0	0	0	0	0	0	0	0	0	0	0	0	0	0	0
gene-LOC106568113	1.35	2	1	1	0.594	-0.751	0.471994219447554	NA	no	0.731	-0.453	0.665894739279468	0.784543350296094	no	1.229	0.298	0.786660036629593	0.873187085150115	no	1	0	1	2	6	0	1	3	1	1	1	0	1	1	3	1	0	1	2	4	0	1	3	1	1	1	0	1	1	3
gene-LOC106568114	3.67	4	3	5	0.829	-0.27	0.670200249104281	0.870652617560157	no	1.307	0.386	0.529943620081625	0.675651768583542	no	1.575	0.656	0.290479179104556	0.450079504887209	no	4	5	3	1	5	5	1	5	5	1	3	3	3	5	7	4	6	4	1	3	5	1	5	3	1	4	3	4	5	7
gene-LOC106568116	1.55	2	2	0	0.577	-0.793	0.354086398472723	NA	no	0.168	-2.576	0.0255854008565906	0.0641573927829391	no	0.291	-1.783	0.133311541742237	0.25342575681345	no	5	2	1	3	3	3	2	1	2	1	0	0	0	0	2	4	2	1	3	2	3	2	1	1	1	0	0	0	0	2
gene-LOC106568120	0	0	0	0	NA	NA	NA	NA	no	NA	NA	NA	NA	no	NA	NA	NA	NA	no	0	0	0	0	0	0	0	0	0	0	0	0	0	0	0	0	0	0	0	0	0	0	0	0	0	0	0	0	0	0
gene-LOC106568175	82.04	94	85	67	0.912	-0.133	0.38343129563671	0.684337520741493	no	0.721	-0.471	0.00346226228388252	0.011287721934645	down	0.791	-0.338	0.035591300694735	0.0872096451273673	no	99	76	80	91	136	78	84	92	142	101	56	41	53	95	62	89	93	95	97	94	73	81	92	84	96	67	46	65	97	62
gene-LOC106568208	5.39	2	6	8	2.438	1.286	0.041667099660972	0.190943263675527	no	3.241	1.696	0.00698580314020325	0.020914163972599	up	1.329	0.41	0.443532897281698	0.606378316272352	no	0	2	2	6	2	6	8	2	9	9	3	9	10	5	8	0	2	2	6	1	6	8	2	5	9	4	10	12	5	8
gene-LOC106568214	222.11	276	256	134	0.924	-0.114	0.193879644581355	0.481264729334477	no	0.482	-1.053	1.07313102218075e-26	2.3168869287261e-25	down	0.521	-0.94	1.03329404244996e-21	2.04158379788904e-20	down	305	200	236	283	408	264	252	263	417	294	124	119	105	135	121	273	245	279	302	282	248	242	263	248	280	148	135	128	137	120
gene-LOC106568240	0.72	1	1	0	0.738	-0.439	0.763022075747917	NA	no	0.163	-2.618	0.101415289219011	NA	no	0.221	-2.179	0.178086282243451	NA	no	2	0	0	2	3	2	1	0	0	2	0	0	0	0	0	2	0	0	2	2	2	1	0	0	2	0	0	0	0	0
gene-LOC106568243	30.35	31	28	33	0.894	-0.161	0.476417043917724	0.755805509789483	no	1.062	0.087	0.703509026760813	0.810808662006458	no	1.188	0.249	0.276318637976711	0.434282105134639	no	30	31	28	29	38	18	36	35	43	27	29	27	21	34	37	27	38	33	31	26	17	35	35	26	26	35	31	26	35	37
gene-LOC106568244	133.91	132	134	136	1.02	0.029	0.808756119431278	0.93478406503536	no	1.029	0.041	0.734942738390405	0.834221310800259	no	1.009	0.012	0.917502137863258	0.953633107516582	no	128	95	116	150	190	131	135	120	258	150	117	114	121	130	132	115	116	137	160	131	123	129	120	153	143	140	129	147	132	131
gene-LOC106568246	1.94	2	2	1	1.017	0.025	0.977236605006603	0.992890043904143	no	0.719	-0.475	0.614789982273098	0.745064772777163	no	0.707	-0.5	0.591077166096248	0.733397036708702	no	2	2	1	0	7	4	0	1	4	4	2	2	1	2	0	2	2	1	0	5	4	0	1	2	4	2	2	1	2	0
gene-LOC106568250	0.83	1	1	0	0.822	-0.282	0.824840969688806	NA	no	0.425	-1.233	0.388386920740283	NA	no	0.517	-0.951	0.508870123938278	NA	no	0	1	2	2	0	0	1	1	1	2	0	0	1	0	1	0	1	2	2	0	0	1	1	1	2	0	0	1	0	1
gene-LOC106568271	0.17	0	0	0	1.365	0.449	0.884536563657657	NA	no	0.748	-0.419	0.892450031643532	NA	no	0.548	-0.868	0.778967825740234	NA	no	0	0	0	0	1	0	1	0	0	1	0	0	0	0	0	0	0	0	0	1	0	1	0	0	1	0	0	0	0	0
gene-LOC106568282	457.35	75	838	459	11.218	3.488	6.69754689798631e-15	3.54539077245059e-13	up	6.152	2.621	5.02983823190989e-09	3.84142285763089e-08	up	0.548	-0.867	0.0501836644901499	0.115603363128233	no	138	41	48	61	111	508	920	1267	837	1118	306	265	143	462	993	124	50	57	65	77	478	882	1269	498	1064	365	300	174	470	988
gene-LOC106568334	27.1	32	31	18	0.958	-0.063	0.783231487370311	0.923351911483311	no	0.556	-0.847	0.000926009713477734	0.00343835522598306	down	0.581	-0.784	0.00199344460221284	0.00702274247120481	down	36	17	25	36	57	30	32	29	60	33	17	10	18	23	14	32	21	30	38	39	28	31	29	36	31	20	11	22	23	14
gene-LOC106568370	0	0	0	0	NA	NA	NA	NA	no	NA	NA	NA	NA	no	NA	NA	NA	NA	no	0	0	0	0	0	0	0	0	0	0	0	0	0	0	0	0	0	0	0	0	0	0	0	0	0	0	0	0	0	0
gene-LOC106568393	0.22	0	0	0	0.621	-0.686	0.813116891439829	NA	no	0.787	-0.346	0.905179117126353	NA	no	1.266	0.34	0.906731629078347	NA	no	0	0	0	0	2	1	0	0	0	0	0	0	0	1	0	0	0	0	0	1	1	0	0	0	0	0	0	0	1	0
gene-LOC106568415	26.66	29	27	24	0.931	-0.104	0.658946691194344	0.866185933509745	no	0.829	-0.271	0.272128077320364	0.424195746843929	no	0.89	-0.167	0.495189710370461	0.652127714515938	no	29	22	26	29	43	22	24	42	43	25	22	21	23	25	17	26	27	31	31	30	21	23	42	26	24	26	24	28	25	17
gene-LOC106568416	0.5	0	1	0	2.98	1.575	0.327063532399036	NA	no	0.508	-0.976	0.579943786532144	NA	no	0.171	-2.551	0.114150807456234	NA	no	1	0	0	0	1	1	2	0	2	2	0	0	0	0	0	1	0	0	0	1	1	2	0	1	2	0	0	0	0	0
gene-LOC106568418	1.58	2	3	0	1.602	0.68	0.511210272077364	NA	no	0.175	-2.514	0.0588748218198825	0.128398086853615	no	0.109	-3.194	0.0132923870542666	0.0376539773858585	down	4	0	0	4	1	5	3	4	4	0	1	0	0	0	0	4	0	0	4	1	5	3	4	2	0	1	0	0	0	0
gene-LOC106568428	32.43	29	31	37	1.066	0.093	0.70191479418811	0.885675099254933	no	1.254	0.327	0.179645287949619	0.312376901576296	no	1.176	0.234	0.326096347561905	0.489533843629822	no	44	16	19	25	52	32	40	28	47	35	22	24	40	36	46	39	20	22	27	36	30	38	28	28	33	26	27	49	37	46
gene-LOC106568441	32.55	26	17	55	0.647	-0.629	0.0303948121614888	0.154315833183074	no	2.1	1.07	5.97320785234082e-05	0.000277434676179571	up	3.246	1.699	8.80720645818824e-10	7.65214303518925e-09	up	24	16	25	31	38	23	27	16	23	8	28	62	55	55	47	22	20	30	33	26	22	26	16	14	8	33	70	67	56	47
gene-LOC106568461	7.54	4	14	5	3.166	1.663	0.000734023197724544	0.00842138088640387	up	1.078	0.108	0.847130804476119	0.908486518787759	no	0.34	-1.554	0.00173357086584859	0.00619470275866208	down	7	5	3	2	5	7	12	27	17	14	5	4	2	4	6	6	6	4	2	3	7	12	27	10	13	6	5	2	4	6
gene-LOC106568535	18.04	20	19	15	0.927	-0.11	0.713960670194537	0.891583929730793	no	0.741	-0.432	0.174046419464918	0.305088339702208	no	0.8	-0.322	0.308333358042676	0.470192609241724	no	34	14	15	17	25	13	12	29	30	25	11	13	15	16	13	30	17	18	18	17	12	12	29	18	24	13	15	18	16	13
gene-LOC106568547	0.08	0	0	0	1.845	0.883	0.81420125962914	NA	no	1	0	1	NA	no	0.605	-0.725	0.847059660718277	NA	no	0	0	0	0	0	0	0	0	2	0	0	0	0	0	0	0	0	0	0	0	0	0	0	1	0	0	0	0	0	0
gene-LOC106568571	82.47	99	74	75	0.754	-0.407	0.00430853217548017	0.0359735578594672	down	0.76	-0.395	0.00713695887477192	0.0213037985213613	down	1.008	0.012	0.936595405692694	0.964864540143863	no	119	74	91	86	138	61	80	85	141	70	61	63	68	84	63	107	91	108	92	95	57	77	85	84	67	73	71	83	86	63
gene-LOC106568579	0.21	0	0	1	1	0	1	NA	no	3.504	1.809	0.597104591973258	NA	no	3.976	1.991	0.560725870837193	NA	no	0	0	0	0	0	0	0	0	0	0	1	0	0	0	2	0	0	0	0	0	0	0	0	0	0	1	0	0	0	2
gene-LOC106568586	0.49	0	1	0	6.88	2.783	0.119169503314625	NA	no	1.665	0.735	0.703260146568096	NA	no	0.242	-2.047	0.251642274367779	NA	no	0	0	0	0	0	3	2	1	1	0	0	0	0	1	0	0	0	0	0	0	3	2	1	1	0	0	0	0	1	0
gene-LOC106568588	0.06	0	0	0	1.315	0.395	0.916381083015104	NA	no	1	0	1	NA	no	0.849	-0.237	0.94985785624308	NA	no	0	0	0	0	0	0	0	0	0	1	0	0	0	0	0	0	0	0	0	0	0	0	0	0	1	0	0	0	0	0
gene-LOC106568598	0.13	0	0	0	2.042	1.03	0.783971262905992	NA	no	1	0	1	NA	no	0.547	-0.872	0.816547970932568	NA	no	0	0	0	0	0	0	0	1	0	1	0	0	0	0	0	0	0	0	0	0	0	0	1	0	1	0	0	0	0	0
gene-LOC106568608	2	2	3	1	1.277	0.352	0.698170203792002	0.883715664156345	no	0.511	-0.967	0.358225227975266	0.515888310491227	no	0.401	-1.32	0.197706711539962	0.339631153465146	no	5	1	1	0	5	0	1	3	4	8	1	0	2	1	1	4	1	1	0	3	0	1	3	2	8	1	0	2	1	1
gene-LOC106568671	0.06	0	0	0	0.591	-0.759	0.840078833733682	NA	no	0.748	-0.419	0.911391425033991	NA	no	1	0	1	NA	no	1	0	0	0	0	0	0	0	0	0	0	0	0	0	0	1	0	0	0	0	0	0	0	0	0	0	0	0	0	0
gene-LOC106568773	0	0	0	0	NA	NA	NA	NA	no	NA	NA	NA	NA	no	NA	NA	NA	NA	no	0	0	0	0	0	0	0	0	0	0	0	0	0	0	0	0	0	0	0	0	0	0	0	0	0	0	0	0	0	0
gene-LOC106568777	0	0	0	0	NA	NA	NA	NA	no	NA	NA	NA	NA	no	NA	NA	NA	NA	no	0	0	0	0	0	0	0	0	0	0	0	0	0	0	0	0	0	0	0	0	0	0	0	0	0	0	0	0	0	0
gene-LOC106568784	0.07	0	0	0	0.591	-0.759	0.840078833733682	NA	no	0.748	-0.419	0.911391425033991	NA	no	1	0	1	NA	no	0	0	0	1	0	0	0	0	0	0	0	0	0	0	0	0	0	0	1	0	0	0	0	0	0	0	0	0	0	0
gene-LOC106568785	0	0	0	0	NA	NA	NA	NA	no	NA	NA	NA	NA	no	NA	NA	NA	NA	no	0	0	0	0	0	0	0	0	0	0	0	0	0	0	0	0	0	0	0	0	0	0	0	0	0	0	0	0	0	0
gene-LOC106568796	1.41	1	2	2	3.15	1.655	0.176500307129394	NA	no	2.916	1.544	0.218021686019662	0.360742637829393	no	0.926	-0.111	0.914623145081822	0.952278039402726	no	0	0	2	0	1	3	3	3	0	1	0	1	1	4	2	0	0	2	0	1	3	3	3	0	1	0	1	1	4	2
gene-LOC106568798	0	0	0	0	NA	NA	NA	NA	no	NA	NA	NA	NA	no	NA	NA	NA	NA	no	0	0	0	0	0	0	0	0	0	0	0	0	0	0	0	0	0	0	0	0	0	0	0	0	0	0	0	0	0	0
gene-LOC106568995	0.08	0	0	0	0.591	-0.759	0.840078833733682	NA	no	0.748	-0.419	0.911391425033991	NA	no	1	0	1	NA	no	0	0	1	0	0	0	0	0	0	0	0	0	0	0	0	0	0	1	0	0	0	0	0	0	0	0	0	0	0	0
gene-LOC106568998	0.17	0	1	0	2.746	1.457	0.693920168713995	NA	no	1	0	1	NA	no	0.406	-1.299	0.725767204380667	NA	no	0	0	0	0	0	0	0	0	1	2	0	0	0	0	0	0	0	0	0	0	0	0	0	1	2	0	0	0	0	0
gene-LOC106569001	25.65	35	23	19	0.622	-0.684	0.0156170292907793	0.096652394688711	no	0.532	-0.909	0.00216135594569297	0.00737780694460402	down	0.855	-0.225	0.459459266775656	0.620941618705621	no	29	26	34	35	60	30	32	23	15	23	15	17	21	18	14	26	32	40	37	42	28	31	23	9	22	18	19	26	18	14
gene-LOC106569004	0	0	0	0	NA	NA	NA	NA	no	NA	NA	NA	NA	no	NA	NA	NA	NA	no	0	0	0	0	0	0	0	0	0	0	0	0	0	0	0	0	0	0	0	0	0	0	0	0	0	0	0	0	0	0
gene-LOC106569028	0	0	0	0	NA	NA	NA	NA	no	NA	NA	NA	NA	no	NA	NA	NA	NA	no	0	0	0	0	0	0	0	0	0	0	0	0	0	0	0	0	0	0	0	0	0	0	0	0	0	0	0	0	0	0
gene-LOC106569106	0.15	0	0	0	0.591	-0.759	0.840077985090546	NA	no	1.116	0.158	0.966410658229979	NA	no	1.889	0.918	0.807307715244846	NA	no	0	0	0	1	0	0	0	0	0	0	1	0	0	0	0	0	0	0	1	0	0	0	0	0	0	1	0	0	0	0
gene-LOC106569107	0	0	0	0	NA	NA	NA	NA	no	NA	NA	NA	NA	no	NA	NA	NA	NA	no	0	0	0	0	0	0	0	0	0	0	0	0	0	0	0	0	0	0	0	0	0	0	0	0	0	0	0	0	0	0
gene-LOC106569112	0.29	0	0	0	0.575	-0.797	0.73354049883162	NA	no	0.729	-0.457	0.845343266790423	NA	no	1.266	0.34	0.884738662029893	NA	no	0	0	1	1	0	0	0	1	0	0	0	1	0	0	0	0	0	1	1	0	0	0	1	0	0	0	1	0	0	0
gene-LOC106569145	0	0	0	0	NA	NA	NA	NA	no	NA	NA	NA	NA	no	NA	NA	NA	NA	no	0	0	0	0	0	0	0	0	0	0	0	0	0	0	0	0	0	0	0	0	0	0	0	0	0	0	0	0	0	0
gene-LOC106569264	3.65	3	4	4	1.201	0.265	0.660334571577839	0.866711698164405	no	1.062	0.087	0.890857833625019	0.935693037929561	no	0.884	-0.178	0.770083814035002	0.862216294849348	no	4	5	1	3	4	5	4	3	5	6	3	2	4	1	6	4	6	1	3	3	5	4	3	3	6	4	2	5	1	6
gene-LOC106569267	0	0	0	0	NA	NA	NA	NA	no	NA	NA	NA	NA	no	NA	NA	NA	NA	no	0	0	0	0	0	0	0	0	0	0	0	0	0	0	0	0	0	0	0	0	0	0	0	0	0	0	0	0	0	0
gene-LOC106569271	0	0	0	0	NA	NA	NA	NA	no	NA	NA	NA	NA	no	NA	NA	NA	NA	no	0	0	0	0	0	0	0	0	0	0	0	0	0	0	0	0	0	0	0	0	0	0	0	0	0	0	0	0	0	0
gene-LOC106569273	0.57	0	1	0	1.799	0.847	0.658078797735985	NA	no	1.092	0.127	0.949356534876475	NA	no	0.607	-0.72	0.707908319069728	NA	no	0	0	2	0	0	0	3	0	0	1	1	1	0	0	0	0	0	2	0	0	0	3	0	0	1	1	1	0	0	0
gene-LOC106569293	222.16	245	218	203	0.891	-0.167	0.0563607093805192	0.231893034437893	no	0.828	-0.272	0.00279181765962683	0.00930063460474453	down	0.93	-0.105	0.248856086313025	0.401993374781601	no	265	205	207	237	348	212	204	235	387	241	178	178	155	194	216	237	251	245	253	241	199	196	235	230	229	212	201	189	198	215
gene-LOC106569339	10.48	11	11	10	0.979	-0.03	0.93687628296848	0.981681359425587	no	0.881	-0.182	0.648911807302135	0.771036538499494	no	0.9	-0.152	0.700959821193518	0.81537418513981	no	12	7	15	12	9	8	6	14	24	12	9	6	7	8	14	11	9	18	13	6	8	6	14	14	11	11	7	9	8	14
gene-LOC106569353	0	0	0	0	NA	NA	NA	NA	no	NA	NA	NA	NA	no	NA	NA	NA	NA	no	0	0	0	0	0	0	0	0	0	0	0	0	0	0	0	0	0	0	0	0	0	0	0	0	0	0	0	0	0	0
gene-LOC106569398	5.74	6	5	6	0.918	-0.123	0.814921310910739	0.937480683796683	no	1.072	0.101	0.849385359995408	0.909972029118472	no	1.168	0.224	0.671768847624677	0.793725003761763	no	6	5	0	11	8	6	6	4	13	3	8	6	4	5	5	5	6	0	12	6	6	6	4	8	3	10	7	5	5	5
gene-LOC106569425	0.52	0	0	1	1.353	0.436	0.842609506389338	NA	no	3.753	1.908	0.3675229337819	NA	no	2.773	1.472	0.48538515556731	NA	no	1	0	0	0	0	0	2	0	0	0	0	0	0	1	4	1	0	0	0	0	0	2	0	0	0	0	0	0	1	4
gene-LOC106569482	30.8	39	38	15	0.967	-0.048	0.84926163643674	0.952158354855706	no	0.391	-1.355	3.04006483360798e-06	1.7120107138027e-05	down	0.404	-1.307	5.93955758277406e-06	3.28772658240011e-05	down	39	31	45	34	48	48	42	30	47	48	10	18	22	7	11	35	38	53	36	33	45	40	30	28	46	12	20	27	7	11
gene-LOC106569509	1.2	0	1	2	1.951	0.964	0.540522672385069	NA	no	6.261	2.647	0.0743768838424234	0.155336556255816	no	3.209	1.682	0.217254269348163	0.364039869773961	no	0	1	0	0	1	0	0	0	3	2	0	0	1	8	3	0	1	0	0	1	0	0	0	2	2	0	0	1	8	3
gene-LOC106569541	1.36	1	1	2	0.719	-0.475	0.694221525013349	NA	no	1.623	0.699	0.536278792091464	0.681208446839164	no	2.256	1.174	0.312909069391698	0.475298216783186	no	3	0	3	0	0	1	0	1	1	2	0	4	1	3	1	3	0	4	0	0	1	0	1	1	2	0	5	1	3	1
gene-LOC106569559	0.4	0	1	0	2.779	1.474	0.49182574032869	NA	no	1.116	0.158	0.94321755636772	NA	no	0.402	-1.316	0.539515603647335	NA	no	0	1	0	0	0	2	0	0	3	0	0	1	0	0	0	0	1	0	0	0	2	0	0	2	0	0	1	0	0	0
gene-LOC106569566	10.53	8	10	13	1.305	0.384	0.34925697102553	0.654959168704231	no	1.691	0.758	0.0637172138352995	0.136998632035077	no	1.296	0.374	0.33451378097616	0.499166462782948	no	14	7	3	8	9	7	10	12	20	12	14	7	11	7	22	13	9	4	9	6	7	10	12	12	11	17	8	13	7	22
gene-LOC106569570	3.47	2	5	3	1.874	0.906	0.201744561250463	0.492634455213226	no	1.185	0.244	0.748086236329892	0.84322016664797	no	0.632	-0.662	0.346709586178142	0.512042087926233	no	8	1	1	0	4	7	3	5	10	4	5	0	2	2	5	7	1	1	0	3	7	3	5	6	4	6	0	2	2	5
gene-LOC106569731	0.65	0	1	1	2.01	1.007	0.520268674759206	NA	no	1.615	0.692	0.674175210864198	NA	no	0.803	-0.316	0.836609016678541	NA	no	0	0	2	0	0	0	2	0	2	1	1	1	0	1	0	0	0	2	0	0	0	2	0	1	1	1	1	0	1	0
gene-LOC106569783	0.22	0	0	0	1.286	0.363	0.885150466137063	NA	no	1.116	0.158	0.949899354544873	NA	no	0.868	-0.205	0.935059361641656	NA	no	0	0	0	0	1	0	1	0	1	0	0	0	0	1	0	0	0	0	0	1	0	1	0	1	0	0	0	0	1	0
gene-LOC106569857	0.14	0	0	0	1	0	1	NA	no	2.484	1.313	0.727167061835569	NA	no	2.818	1.495	0.69115088301466	NA	no	0	0	0	0	0	0	0	0	0	0	0	0	0	2	0	0	0	0	0	0	0	0	0	0	0	0	0	0	2	0
gene-LOC106570135	0.55	0	1	1	0.923	-0.115	0.941375177663436	NA	no	1.178	0.236	0.87983902322033	NA	no	1.276	0.352	0.821887972722477	NA	no	0	0	1	0	2	0	1	0	1	1	0	1	0	1	1	0	0	1	0	1	0	1	0	1	1	0	1	0	1	1
gene-LOC106570136	1.56	1	1	2	0.582	-0.781	0.454661030054799	NA	no	1.624	0.699	0.451686595615906	0.607278051973226	no	2.79	1.48	0.139748672372753	0.262535081338523	no	5	0	0	1	2	2	1	0	1	1	2	3	1	2	3	4	0	0	1	1	2	1	0	1	1	2	3	1	2	3
gene-LOC106570139	0	0	0	0	NA	NA	NA	NA	no	NA	NA	NA	NA	no	NA	NA	NA	NA	no	0	0	0	0	0	0	0	0	0	0	0	0	0	0	0	0	0	0	0	0	0	0	0	0	0	0	0	0	0	0
gene-LOC106570142	15.94	12	12	25	1.039	0.055	0.878887020032507	0.962975350199999	no	2.173	1.12	0.00118482045120989	0.0043027762111579	up	2.091	1.064	0.0016036523467492	0.0057724506492684	up	14	7	12	9	17	20	8	13	15	12	19	19	9	36	31	13	9	14	10	12	19	8	13	9	11	23	21	11	37	31
gene-LOC106570143	0	0	0	0	NA	NA	NA	NA	no	NA	NA	NA	NA	no	NA	NA	NA	NA	no	0	0	0	0	0	0	0	0	0	0	0	0	0	0	0	0	0	0	0	0	0	0	0	0	0	0	0	0	0	0
gene-LOC106570146	13.5	16	16	8	1.027	0.038	0.898466587200328	0.970204967362639	no	0.479	-1.061	0.00298924221756202	0.00989332797526448	down	0.467	-1.1	0.00180842669947785	0.00643585342444088	down	9	14	16	18	26	18	15	16	33	16	8	8	6	6	7	8	17	19	19	18	17	14	16	20	15	10	9	7	6	7
gene-LOC106570166	1.24	2	2	0	0.931	-0.104	0.923216656969204	NA	no	0.263	-1.927	0.146994045245489	0.267621789197959	no	0.283	-1.823	0.168507249806496	0.301962455687334	no	3	1	0	3	2	4	0	1	5	0	1	1	0	0	0	3	1	0	3	1	4	0	1	3	0	1	1	0	0	0
gene-LOC106570278	60.97	94	53	36	0.565	-0.823	7.03499526609041e-07	1.63113332268604e-05	down	0.389	-1.362	8.46011143120067e-14	9.48782029396336e-13	down	0.688	-0.539	0.00439072723498164	0.0141896279049705	down	90	75	101	84	127	68	46	47	91	57	35	24	28	32	46	81	92	120	90	88	64	44	47	54	54	42	27	34	33	46
gene-LOC106570332	0.06	0	0	0	0.591	-0.759	0.840078833733682	NA	no	0.748	-0.419	0.911391425033991	NA	no	1	0	1	NA	no	1	0	0	0	0	0	0	0	0	0	0	0	0	0	0	1	0	0	0	0	0	0	0	0	0	0	0	0	0	0
gene-LOC106570333	53.98	57	53	51	0.934	-0.098	0.597293920098148	0.833710097284008	no	0.9	-0.151	0.429835861616175	0.586861114919409	no	0.964	-0.053	0.780926029337454	0.869277965022056	no	65	46	60	51	69	47	60	49	103	56	25	42	52	60	55	58	56	71	54	48	44	58	49	61	53	30	48	63	61	55
gene-LOC106570384	0.35	0	1	0	2.047	1.034	0.693199709971221	NA	no	1.116	0.158	0.952382888357631	NA	no	0.545	-0.875	0.738337396240907	NA	no	0	1	0	0	0	3	0	0	0	0	1	0	0	0	0	0	1	0	0	0	3	0	0	0	0	1	0	0	0	0
gene-LOC106570385	0.28	0	0	0	0.467	-1.099	0.640653427023862	NA	no	0.591	-0.759	0.747298241182512	NA	no	1.266	0.34	0.885858429277581	NA	no	1	0	0	0	2	0	1	0	0	0	0	0	0	1	0	1	0	0	0	1	0	1	0	0	0	0	0	0	1	0
gene-LOC106570394	0	0	0	0	NA	NA	NA	NA	no	NA	NA	NA	NA	no	NA	NA	NA	NA	no	0	0	0	0	0	0	0	0	0	0	0	0	0	0	0	0	0	0	0	0	0	0	0	0	0	0	0	0	0	0
gene-LOC106570439	0.6	1	1	0	0.694	-0.527	0.73964430970961	NA	no	0.569	-0.813	0.620237856982226	NA	no	0.82	-0.286	0.865236308769594	NA	no	0	1	0	2	1	0	1	1	0	1	0	0	0	2	0	0	1	0	2	1	0	1	1	0	1	0	0	0	2	0
gene-LOC106570451	1.54	2	1	2	0.754	-0.407	0.669414518588688	NA	no	1.116	0.158	0.865137402003844	0.920792085051323	no	1.48	0.565	0.553530383705512	0.702556935106503	no	2	0	3	2	1	1	2	1	2	1	1	2	2	3	0	2	0	4	2	1	1	2	1	1	1	1	2	2	3	0
gene-LOC106570490	0.07	0	0	0	0.591	-0.759	0.840078833733682	NA	no	0.748	-0.419	0.911391425033991	NA	no	1	0	1	NA	no	0	0	0	1	0	0	0	0	0	0	0	0	0	0	0	0	0	0	1	0	0	0	0	0	0	0	0	0	0	0
gene-LOC106570491	0.06	0	0	0	1.315	0.395	0.916381083015104	NA	no	1	0	1	NA	no	0.849	-0.237	0.949857856243081	NA	no	0	0	0	0	0	0	1	0	0	0	0	0	0	0	0	0	0	0	0	0	0	1	0	0	0	0	0	0	0	0
gene-LOC106570540	0.06	0	0	0	1.315	0.395	0.916381083015104	NA	no	1	0	1	NA	no	0.849	-0.237	0.94985785624308	NA	no	0	0	0	0	0	0	0	0	0	1	0	0	0	0	0	0	0	0	0	0	0	0	0	0	1	0	0	0	0	0
gene-LOC106570542	160.03	183	161	137	0.882	-0.182	0.0672479289491757	0.260075315541656	no	0.752	-0.412	8.31634163499422e-05	0.000377126657957362	down	0.852	-0.23	0.0278985914419578	0.071120932769276	no	193	156	150	185	252	146	179	168	274	171	116	121	106	127	151	173	191	178	198	174	137	172	168	163	163	138	137	129	129	150
gene-LOC106570556	0	0	0	0	NA	NA	NA	NA	no	NA	NA	NA	NA	no	NA	NA	NA	NA	no	0	0	0	0	0	0	0	0	0	0	0	0	0	0	0	0	0	0	0	0	0	0	0	0	0	0	0	0	0	0
gene-LOC106570565	11.35	7	9	18	1.199	0.262	0.516635127327429	0.782822507847829	no	2.554	1.353	0.000411814132597182	0.00164834237605437	up	2.129	1.09	0.00267106310999025	0.00912652702242936	up	11	5	5	5	12	9	7	7	20	9	14	21	6	23	21	10	6	6	5	8	8	7	7	12	9	17	24	7	23	21
gene-LOC106570572	12.06	13	12	11	0.885	-0.176	0.629947080077904	0.851313837962854	no	0.785	-0.35	0.360147541865641	0.517636961206457	no	0.886	-0.174	0.648735673656615	0.776074351989129	no	16	15	8	15	14	12	16	19	11	9	8	5	9	11	15	14	18	9	16	10	11	15	19	7	9	10	6	11	11	15
gene-LOC106570579	0	0	0	0	NA	NA	NA	NA	no	NA	NA	NA	NA	no	NA	NA	NA	NA	no	0	0	0	0	0	0	0	0	0	0	0	0	0	0	0	0	0	0	0	0	0	0	0	0	0	0	0	0	0	0
gene-LOC106570582	0	0	0	0	NA	NA	NA	NA	no	NA	NA	NA	NA	no	NA	NA	NA	NA	no	0	0	0	0	0	0	0	0	0	0	0	0	0	0	0	0	0	0	0	0	0	0	0	0	0	0	0	0	0	0
gene-LOC106570617	0.19	1	0	0	0.286	-1.804	0.545049334483265	NA	no	0.363	-1.463	0.623464922757559	NA	no	1	0	1	NA	no	1	1	0	0	1	0	0	0	0	0	0	0	0	0	0	1	1	0	0	1	0	0	0	0	0	0	0	0	0	0
gene-LOC106570684	0.29	0	1	0	1.503	0.588	0.829999911712773	NA	no	0.527	-0.924	0.738926963944181	NA	no	0.351	-1.512	0.581155381731865	NA	no	0	0	0	0	2	0	1	2	0	0	0	0	0	0	0	0	0	0	0	1	0	1	2	0	0	0	0	0	0	0
gene-LOC106570685	0	0	0	0	NA	NA	NA	NA	no	NA	NA	NA	NA	no	NA	NA	NA	NA	no	0	0	0	0	0	0	0	0	0	0	0	0	0	0	0	0	0	0	0	0	0	0	0	0	0	0	0	0	0	0
gene-LOC106570690	45.32	59	46	31	0.779	-0.36	0.066473226498242	0.257947649032459	no	0.523	-0.936	1.11537895049166e-05	5.79919571761586e-05	down	0.671	-0.577	0.0073841150544644	0.0225088503022264	down	41	57	56	58	89	61	45	42	69	49	27	19	23	35	36	37	70	66	62	62	57	43	42	41	47	32	21	28	36	36
gene-LOC106570691	0	0	0	0	NA	NA	NA	NA	no	NA	NA	NA	NA	no	NA	NA	NA	NA	no	0	0	0	0	0	0	0	0	0	0	0	0	0	0	0	0	0	0	0	0	0	0	0	0	0	0	0	0	0	0
gene-LOC106570702	0	0	0	0	NA	NA	NA	NA	no	NA	NA	NA	NA	no	NA	NA	NA	NA	no	0	0	0	0	0	0	0	0	0	0	0	0	0	0	0	0	0	0	0	0	0	0	0	0	0	0	0	0	0	0
gene-LOC106570739	0.17	0	1	0	2.74	1.454	0.638955541222021	NA	no	1	0	1	NA	no	0.407	-1.296	0.675913046106935	NA	no	0	0	0	0	0	1	0	0	1	1	0	0	0	0	0	0	0	0	0	0	1	0	0	1	1	0	0	0	0	0
gene-LOC106570763	0.17	0	1	0	2.745	1.457	0.638096736866318	NA	no	1	0	1	NA	no	0.407	-1.298	0.675060717267087	NA	no	0	0	0	0	0	1	1	0	1	0	0	0	0	0	0	0	0	0	0	0	1	1	0	1	0	0	0	0	0	0
gene-LOC106570777	0.43	1	0	1	0.262	-1.931	0.284578582806368	NA	no	1.086	0.119	0.946364862132062	NA	no	4.139	2.049	0.257225652605129	NA	no	1	0	1	1	0	0	0	0	0	0	0	1	1	0	1	1	0	1	1	0	0	0	0	0	0	0	1	1	0	1
gene-LOC106570799	0	0	0	0	NA	NA	NA	NA	no	NA	NA	NA	NA	no	NA	NA	NA	NA	no	0	0	0	0	0	0	0	0	0	0	0	0	0	0	0	0	0	0	0	0	0	0	0	0	0	0	0	0	0	0
gene-LOC106570804	0	0	0	0	NA	NA	NA	NA	no	NA	NA	NA	NA	no	NA	NA	NA	NA	no	0	0	0	0	0	0	0	0	0	0	0	0	0	0	0	0	0	0	0	0	0	0	0	0	0	0	0	0	0	0
gene-LOC106570845	1.22	1	1	1	0.964	-0.054	0.963415133341094	NA	no	1.18	0.238	0.839052201341904	0.903251423827907	no	1.224	0.292	0.801364984096407	0.882869489389769	no	0	1	2	0	3	1	2	1	0	2	3	2	0	0	1	0	1	2	0	2	1	2	1	0	2	4	2	0	0	1
gene-LOC106570869	12.61	13	13	12	0.991	-0.013	0.971106104789657	0.991084801692664	no	0.936	-0.096	0.793567969437883	0.874463109309772	no	0.944	-0.083	0.818251973763433	0.89364384516046	no	15	14	14	12	9	11	19	11	24	10	6	10	9	11	19	13	17	17	13	6	10	18	11	14	10	7	11	11	11	19
gene-LOC106570893	0.07	0	0	0	0.591	-0.759	0.840078833733682	NA	no	0.748	-0.419	0.911391425033991	NA	no	1	0	1	NA	no	0	0	0	1	0	0	0	0	0	0	0	0	0	0	0	0	0	0	1	0	0	0	0	0	0	0	0	0	0	0
gene-LOC106570900	1.72	2	2	1	0.933	-0.1	0.903191873560745	0.971762241095788	no	0.281	-1.83	0.0951020741624522	0.189366801881085	no	0.301	-1.73	0.113047500234062	0.222475609293756	no	3	3	1	2	3	0	4	3	5	1	1	0	0	1	1	3	4	1	2	2	0	4	3	3	1	1	0	0	1	1
gene-LOC106570927	0	0	0	0	NA	NA	NA	NA	no	NA	NA	NA	NA	no	NA	NA	NA	NA	no	0	0	0	0	0	0	0	0	0	0	0	0	0	0	0	0	0	0	0	0	0	0	0	0	0	0	0	0	0	0
gene-LOC106570943	218.69	121	308	227	2.553	1.352	3.32664922619636e-14	1.66604378724829e-12	up	1.881	0.911	4.4934380420819e-07	2.82220229476213e-06	up	0.737	-0.441	0.0114127484853865	0.0329465482169826	down	139	73	112	120	185	207	291	434	597	292	196	243	156	211	224	125	89	133	128	128	195	279	435	355	278	234	275	190	215	223
gene-LOC106570978	0	0	0	0	NA	NA	NA	NA	no	NA	NA	NA	NA	no	NA	NA	NA	NA	no	0	0	0	0	0	0	0	0	0	0	0	0	0	0	0	0	0	0	0	0	0	0	0	0	0	0	0	0	0	0
gene-LOC106570994	4046.45	3963	4612	3564	1.164	0.22	0.00559124447099628	0.0442216608160615	up	0.9	-0.153	0.0548519794333641	0.121087059466883	no	0.773	-0.372	2.73598753912751e-06	1.58273405028475e-05	down	4815	3468	3040	3592	5511	4249	4723	4725	8980	4691	2828	3166	2797	3540	3877	4315	4250	3600	3837	3813	3996	4526	4733	5342	4465	3374	3581	3406	3604	3856
gene-LOC106570998	70.86	68	60	84	0.888	-0.172	0.280608829505711	0.58427803273884	no	1.242	0.312	0.0469990805314087	0.106958379534122	no	1.399	0.484	0.00206670936071778	0.00725483068164863	up	76	69	50	51	105	66	61	54	89	79	61	86	70	77	88	68	85	59	54	73	62	58	54	53	75	73	97	85	78	88
gene-LOC106571001	0	0	0	0	NA	NA	NA	NA	no	NA	NA	NA	NA	no	NA	NA	NA	NA	no	0	0	0	0	0	0	0	0	0	0	0	0	0	0	0	0	0	0	0	0	0	0	0	0	0	0	0	0	0	0
gene-LOC106571002	0.34	0	1	0	2.063	1.045	0.606316508423423	NA	no	1.116	0.158	0.939048871003871	NA	no	0.541	-0.887	0.661955497349745	NA	no	0	0	0	1	0	1	1	1	0	0	1	0	0	0	0	0	0	0	1	0	1	1	1	0	0	1	0	0	0	0
gene-LOC106571031	0.09	0	0	0	0.418	-1.259	0.737717352208257	NA	no	0.529	-0.919	0.806987539930347	NA	no	1	0	1	NA	no	0	0	0	0	2	0	0	0	0	0	0	0	0	0	0	0	0	0	0	1	0	0	0	0	0	0	0	0	0	0
gene-LOC106571045	95.94	97	98	93	1.004	0.005	0.969044023124188	0.990353139163652	no	0.957	-0.064	0.659287559102987	0.779446553853187	no	0.953	-0.07	0.627999975097238	0.761601605684566	no	109	73	88	93	138	90	98	123	154	101	69	62	82	98	112	98	89	104	99	95	85	94	123	92	96	82	70	100	100	111
gene-LOC106571061	2.21	3	3	0	0.891	-0.166	0.806434408488959	0.933921485613148	no	0.089	-3.496	0.00125541676472715	0.00453296875708685	down	0.099	-3.33	0.00211172316227213	0.00739138376639845	down	4	2	2	4	6	4	3	4	6	1	0	0	1	0	0	4	2	2	4	4	4	3	4	4	1	0	0	1	0	0
gene-LOC106571064	3.3	2	4	3	1.6	0.678	0.342083515965059	0.647348737791846	no	1.44	0.526	0.476754862919041	0.630332651239066	no	0.9	-0.152	0.82500174701388	0.898144759043509	no	2	1	0	5	5	3	2	4	3	10	2	3	4	2	5	2	1	0	5	3	3	2	4	2	10	2	3	5	2	5
gene-LOC106571101	59.07	80	60	37	0.749	-0.418	0.00374589152196554	0.0321521425210258	down	0.465	-1.105	1.85063410657148e-11	1.7324205818962e-10	down	0.621	-0.687	3.96755635763711e-05	0.000192054410382388	down	96	69	65	72	111	63	58	66	110	55	34	33	26	37	39	86	85	77	77	77	59	56	66	65	52	41	37	32	38	39
gene-LOC106571133	0.41	0	1	0	2.829	1.5	0.495725766058749	NA	no	1.116	0.158	0.944632800537623	NA	no	0.395	-1.342	0.54233658146259	NA	no	0	1	0	0	0	1	0	3	0	0	0	0	0	1	0	0	1	0	0	0	1	0	3	0	0	0	0	0	1	0
gene-LOC106571164	41.95	7	50	69	6.887	2.784	5.11748441954162e-23	4.18659655765739e-21	up	9.37	3.228	1.42744730423262e-30	3.5725960197892e-29	up	1.361	0.444	0.0110306306213787	0.0319966663821204	up	5	5	3	9	16	46	49	51	82	65	55	68	55	69	63	4	6	4	10	11	43	47	51	49	62	66	77	67	70	63
gene-LOC106571194	2.14	2	2	3	0.695	-0.524	0.548604169315174	0.803090648055701	no	1.076	0.106	0.900597375879301	0.941322643749487	no	1.548	0.63	0.472599514773691	0.632365630056228	no	1	1	4	1	5	2	4	0	1	2	3	2	3	3	0	1	1	5	1	3	2	4	0	1	2	4	2	4	3	0
gene-LOC106571227	0.07	0	0	0	1	0	1	NA	no	1.665	0.735	0.844999696950773	NA	no	1.889	0.918	0.807307715244846	NA	no	0	0	0	0	0	0	0	0	0	0	0	0	0	1	0	0	0	0	0	0	0	0	0	0	0	0	0	0	1	0
gene-LOC106571228	0	0	0	0	NA	NA	NA	NA	no	NA	NA	NA	NA	no	NA	NA	NA	NA	no	0	0	0	0	0	0	0	0	0	0	0	0	0	0	0	0	0	0	0	0	0	0	0	0	0	0	0	0	0	0
gene-LOC106571229	0.97	1	1	1	0.652	-0.618	0.624893113757017	NA	no	0.534	-0.904	0.504288390095196	NA	no	0.82	-0.286	0.837396515197372	NA	no	0	1	2	3	0	1	1	1	2	0	2	0	1	0	0	0	1	2	3	0	1	1	1	1	0	2	0	1	0	0
gene-LOC106571231	0	0	0	0	NA	NA	NA	NA	no	NA	NA	NA	NA	no	NA	NA	NA	NA	no	0	0	0	0	0	0	0	0	0	0	0	0	0	0	0	0	0	0	0	0	0	0	0	0	0	0	0	0	0	0
gene-LOC106571260	234.49	240	263	200	1.099	0.136	0.173784613140779	0.451850505046761	no	0.832	-0.265	0.0111440741756729	0.0313087828860735	down	0.758	-0.4	9.55914777579498e-05	0.000433923191815329	down	263	201	189	247	335	254	233	302	478	281	180	154	170	202	199	236	246	224	264	232	239	223	302	284	267	215	174	207	206	198
gene-LOC106571307	79.91	102	79	59	0.781	-0.356	0.0183181745384575	0.108219683409295	no	0.58	-0.786	1.07377944337855e-06	6.422042770663e-06	down	0.742	-0.43	0.0082052559937263	0.024696689215127	down	120	89	82	107	118	76	88	90	134	74	46	51	46	45	79	108	109	97	114	82	71	84	90	80	70	55	58	56	46	79
gene-LOC106571337	4.77	9	5	0	0.587	-0.77	0.183787732966801	0.467271613356422	no	0.051	-4.284	4.32273907146899e-05	0.000205699822451753	down	0.088	-3.514	0.000901879123988912	0.00342522293857574	down	11	3	12	9	10	9	1	2	15	5	0	1	0	0	1	10	4	14	10	7	8	1	2	9	5	0	1	0	0	1
gene-LOC106571339	0	0	0	0	NA	NA	NA	NA	no	NA	NA	NA	NA	no	NA	NA	NA	NA	no	0	0	0	0	0	0	0	0	0	0	0	0	0	0	0	0	0	0	0	0	0	0	0	0	0	0	0	0	0	0
gene-LOC106571340	0	0	0	0	NA	NA	NA	NA	no	NA	NA	NA	NA	no	NA	NA	NA	NA	no	0	0	0	0	0	0	0	0	0	0	0	0	0	0	0	0	0	0	0	0	0	0	0	0	0	0	0	0	0	0
gene-LOC106571341	0.14	0	0	0	0.881	-0.182	0.961398607591396	NA	no	0.748	-0.419	0.911390564281563	NA	no	0.849	-0.237	0.949857856243081	NA	no	0	1	0	0	0	1	0	0	0	0	0	0	0	0	0	0	1	0	0	0	1	0	0	0	0	0	0	0	0	0
gene-LOC106571342	0	0	0	0	NA	NA	NA	NA	no	NA	NA	NA	NA	no	NA	NA	NA	NA	no	0	0	0	0	0	0	0	0	0	0	0	0	0	0	0	0	0	0	0	0	0	0	0	0	0	0	0	0	0	0
gene-LOC106571512	0	0	0	0	NA	NA	NA	NA	no	NA	NA	NA	NA	no	NA	NA	NA	NA	no	0	0	0	0	0	0	0	0	0	0	0	0	0	0	0	0	0	0	0	0	0	0	0	0	0	0	0	0	0	0
gene-LOC106571516	0	0	0	0	NA	NA	NA	NA	no	NA	NA	NA	NA	no	NA	NA	NA	NA	no	0	0	0	0	0	0	0	0	0	0	0	0	0	0	0	0	0	0	0	0	0	0	0	0	0	0	0	0	0	0
gene-LOC106571517	245.41	317	230	189	0.726	-0.461	0.000143905222876674	0.00205557475356131	down	0.599	-0.739	3.0048088788521e-09	2.34498925289761e-08	down	0.824	-0.278	0.0268379318755943	0.0687347554594514	no	259	238	322	340	457	258	242	253	377	207	170	170	152	180	185	232	292	381	363	316	243	232	253	224	197	203	192	185	183	184
gene-LOC106571518	0.32	0	1	0	2.045	1.032	0.656427588497154	NA	no	1.116	0.158	0.946418602535254	NA	no	0.546	-0.874	0.706489151718437	NA	no	1	0	0	0	0	2	0	0	0	1	0	0	0	1	0	1	0	0	0	0	2	0	0	0	1	0	0	0	1	0
gene-LOC106571521	6.55	7	10	3	1.394	0.48	0.338716198991982	0.643914073301565	no	0.458	-1.126	0.060579703442204	0.131472973539499	no	0.329	-1.606	0.00574390500964201	0.0179983706118517	down	13	4	5	10	2	11	10	10	11	12	2	4	4	4	0	12	5	6	11	1	10	10	10	7	11	2	5	5	4	0
gene-LOC106571522	6.97	8	8	5	0.999	-0.002	0.997014546427851	0.998905908070195	no	0.667	-0.584	0.277326819700266	0.430002985574474	no	0.668	-0.582	0.273664824228141	0.431059465331043	no	6	6	7	10	11	6	10	6	7	15	1	6	3	2	12	5	7	8	11	8	6	10	6	4	14	1	7	4	2	12
gene-LOC106571523	0	0	0	0	NA	NA	NA	NA	no	NA	NA	NA	NA	no	NA	NA	NA	NA	no	0	0	0	0	0	0	0	0	0	0	0	0	0	0	0	0	0	0	0	0	0	0	0	0	0	0	0	0	0	0
gene-LOC106571525	327.98	369	402	212	1.092	0.127	0.232559513756208	0.530708956148469	no	0.577	-0.793	1.73472450175425e-12	1.7590666036337e-11	down	0.528	-0.921	1.46183976434076e-16	2.1313976341397e-15	down	483	322	279	346	460	345	430	421	736	437	164	177	167	231	229	433	395	330	370	318	324	412	422	438	416	196	200	203	235	228
gene-LOC106571527	3.63	3	3	5	1.016	0.023	0.974434123225319	0.992029118194368	no	1.73	0.791	0.252413460256568	0.401756989820259	no	1.703	0.768	0.256940302685721	0.411541751499319	no	5	5	1	0	4	3	2	4	4	4	3	1	5	11	3	4	6	1	0	3	3	2	4	2	4	4	1	6	11	3
gene-LOC106571528	0	0	0	0	NA	NA	NA	NA	no	NA	NA	NA	NA	no	NA	NA	NA	NA	no	0	0	0	0	0	0	0	0	0	0	0	0	0	0	0	0	0	0	0	0	0	0	0	0	0	0	0	0	0	0
gene-LOC106571530	62.69	73	70	46	0.956	-0.066	0.651135417763512	0.862891418550402	no	0.621	-0.688	1.9294615070306e-05	9.67346450933126e-05	down	0.649	-0.623	9.67372823096663e-05	0.000438680967888684	down	93	59	59	71	93	75	72	62	121	78	42	35	40	37	51	83	72	70	76	64	71	69	62	72	74	50	40	49	38	51
gene-LOC106571531	3.95	5	6	1	0.97	-0.043	0.936757960627491	0.981681359425587	no	0.198	-2.338	0.00366160311017375	0.0118454763577557	down	0.204	-2.294	0.00414369107020101	0.0135163358713053	down	7	2	2	7	12	4	7	7	11	3	2	1	0	1	1	6	2	2	7	8	4	7	7	7	3	2	1	0	1	1
gene-LOC106571532	0	0	0	0	NA	NA	NA	NA	no	NA	NA	NA	NA	no	NA	NA	NA	NA	no	0	0	0	0	0	0	0	0	0	0	0	0	0	0	0	0	0	0	0	0	0	0	0	0	0	0	0	0	0	0
gene-LOC106571533	32.9	37	33	29	0.899	-0.153	0.510170612234319	0.778268958018313	no	0.793	-0.334	0.169034617771185	0.298364069339272	no	0.882	-0.181	0.456186191952552	0.618215544205255	no	44	32	32	26	57	36	42	30	58	28	14	26	19	27	48	39	39	38	28	39	34	40	30	35	27	17	29	23	27	48
gene-LOC106571546	0	0	0	0	NA	NA	NA	NA	no	NA	NA	NA	NA	no	NA	NA	NA	NA	no	0	0	0	0	0	0	0	0	0	0	0	0	0	0	0	0	0	0	0	0	0	0	0	0	0	0	0	0	0	0
gene-LOC106571719	0.09	0	0	0	0.881	-0.182	0.961398607591396	NA	no	0.748	-0.419	0.911390564281563	NA	no	0.849	-0.237	0.949857856243081	NA	no	0	0	0	0	1	0	0	0	1	0	0	0	0	0	0	0	0	0	0	1	0	0	0	1	0	0	0	0	0	0
gene-LOC106571720	0.35	0	1	0	2.107	1.076	0.635112999709514	NA	no	1.116	0.158	0.945285833223729	NA	no	0.53	-0.917	0.685741700195531	NA	no	0	0	1	0	0	0	0	2	0	1	0	1	0	0	0	0	0	1	0	0	0	0	2	0	1	0	1	0	0	0
gene-LOC106571723	0	0	0	0	NA	NA	NA	NA	no	NA	NA	NA	NA	no	NA	NA	NA	NA	no	0	0	0	0	0	0	0	0	0	0	0	0	0	0	0	0	0	0	0	0	0	0	0	0	0	0	0	0	0	0
gene-LOC106571772	23.89	30	22	20	0.707	-0.501	0.0546615385027251	0.227358980613038	no	0.646	-0.63	0.0209865861231403	0.0542304426453691	no	0.915	-0.129	0.644123661519924	0.773061518779735	no	28	16	35	28	51	20	28	21	26	28	14	16	20	14	25	25	20	41	30	35	19	27	21	15	27	17	18	24	14	25
gene-LOC106571777	80.93	90	81	71	0.889	-0.169	0.225703534480998	0.522979134410145	no	0.787	-0.345	0.0183179504281565	0.0482750479300049	down	0.885	-0.176	0.228242922585746	0.377264500551211	no	112	76	78	76	124	100	82	70	122	93	64	62	63	77	56	100	93	92	81	86	94	79	70	73	89	76	70	77	78	56
gene-LOC106571781	31.58	29	36	30	1.293	0.371	0.100548794743375	0.33092963080336	no	1.039	0.056	0.814636179467157	0.888208868259465	no	0.804	-0.315	0.167417122005529	0.300488593710391	no	30	32	18	29	36	36	40	27	72	42	21	34	30	25	23	27	39	21	31	25	34	38	27	43	40	25	38	37	25	23
gene-LOC106571791	42.94	37	40	52	1.068	0.095	0.679636847431949	0.875351034757942	no	1.372	0.456	0.0471072159126297	0.107157922585825	no	1.284	0.361	0.109332654342218	0.216946849466458	no	28	21	35	42	70	56	44	41	55	34	55	48	41	51	36	25	26	41	45	48	53	42	41	33	32	66	54	50	52	36
gene-LOC106571819	11.77	8	13	14	1.621	0.697	0.0496253951392811	0.213963543019296	no	1.737	0.797	0.0277223815498853	0.0686778362377369	no	1.072	0.1	0.761510313688702	0.856613945636226	no	10	10	4	6	12	9	13	12	27	17	11	17	10	14	12	9	12	5	6	8	8	12	12	16	16	13	19	12	14	12
gene-LOC106571821	33.18	29	35	35	1.199	0.261	0.202055024274123	0.492921870034077	no	1.172	0.229	0.281372379990415	0.434406009773523	no	0.977	-0.033	0.871768333305529	0.927427003290414	no	40	24	24	26	38	32	41	34	57	42	27	23	32	33	42	36	29	28	28	26	30	39	34	34	40	32	26	39	34	42
gene-LOC106571824	3.5	3	4	3	1.267	0.341	0.582653076013429	0.825693965240312	no	1.138	0.187	0.774224611090205	0.860971984813644	no	0.898	-0.154	0.802966540484693	0.884075976327846	no	2	6	1	1	6	5	4	2	7	5	2	3	3	5	3	2	7	1	1	4	5	4	2	4	5	2	3	4	5	3
gene-LOC106571858	324.52	267	285	421	1.075	0.104	0.506157904679873	0.775642645785188	no	1.586	0.665	2.10798754168911e-05	0.000104948667046242	up	1.475	0.561	0.000309929538740324	0.00128836750202355	up	357	254	212	228	299	226	279	286	574	336	306	397	276	403	550	320	311	251	244	207	213	267	286	341	320	365	449	336	410	547
gene-LOC106571874	0.15	0	0	0	0.881	-0.182	0.961398607591396	NA	no	0.748	-0.419	0.911390564281563	NA	no	0.849	-0.237	0.949857856243081	NA	no	0	0	1	0	0	0	0	1	0	0	0	0	0	0	0	0	0	1	0	0	0	0	1	0	0	0	0	0	0	0
gene-LOC106571881	1.99	2	3	1	1.416	0.502	0.529272155165874	0.790959326698817	no	0.659	-0.602	0.517029575984011	0.664970721418845	no	0.465	-1.104	0.212434974128219	0.357833257279145	no	3	2	1	2	2	2	2	3	4	5	0	0	0	2	4	3	2	1	2	1	2	2	3	2	5	0	0	0	2	4
gene-LOC106571882	0.06	0	0	0	1.315	0.395	0.916381083015104	NA	no	1	0	1	NA	no	0.849	-0.237	0.949857856243081	NA	no	0	0	0	0	0	0	1	0	0	0	0	0	0	0	0	0	0	0	0	0	0	1	0	0	0	0	0	0	0	0
gene-LOC106571886	10.31	14	10	7	0.77	-0.377	0.333433992774053	0.639316778075398	no	0.515	-0.958	0.0253349895511605	0.0636004948523184	no	0.669	-0.58	0.18063783768214	0.317972361268792	no	11	8	12	21	17	8	17	7	14	14	4	5	3	7	13	10	10	14	22	12	8	16	7	8	13	5	6	4	7	13
gene-LOC106571927	2.55	2	1	4	0.29	-1.786	0.0695417154810448	0.265525428362191	no	1.919	0.941	0.203580406675241	0.342588334252473	no	6.622	2.727	0.00397533394049071	0.0130252889742887	up	3	0	5	2	2	0	1	1	1	1	1	3	4	7	6	3	0	6	2	1	0	1	1	1	1	1	3	5	7	6
gene-LOC106571928	0	0	0	0	NA	NA	NA	NA	no	NA	NA	NA	NA	no	NA	NA	NA	NA	no	0	0	0	0	0	0	0	0	0	0	0	0	0	0	0	0	0	0	0	0	0	0	0	0	0	0	0	0	0	0
gene-LOC106571942	27.19	28	22	31	0.812	-0.301	0.192573348632736	0.47967604191479	no	1.12	0.163	0.473738951666394	0.627587225376306	no	1.379	0.464	0.0443272483445166	0.10438437723499	no	25	24	30	28	34	27	22	20	36	26	30	24	19	31	37	22	29	36	30	24	25	21	20	21	25	36	27	23	32	37
gene-LOC106572037	0	0	0	0	NA	NA	NA	NA	no	NA	NA	NA	NA	no	NA	NA	NA	NA	no	0	0	0	0	0	0	0	0	0	0	0	0	0	0	0	0	0	0	0	0	0	0	0	0	0	0	0	0	0	0
gene-LOC106572273	0.51	1	0	0	0.44	-1.183	0.467559977315079	NA	no	0.566	-0.821	0.616294447350871	NA	no	1.286	0.363	0.833225959413453	NA	no	2	0	1	1	0	0	0	0	1	1	0	0	0	1	1	2	0	1	1	0	0	0	0	1	1	0	0	0	1	1
gene-LOC106572280	0	0	0	0	NA	NA	NA	NA	no	NA	NA	NA	NA	no	NA	NA	NA	NA	no	0	0	0	0	0	0	0	0	0	0	0	0	0	0	0	0	0	0	0	0	0	0	0	0	0	0	0	0	0	0
gene-LOC106572281	0.25	0	0	0	0.404	-1.307	0.641482220139722	NA	no	1.139	0.187	0.946765346903915	NA	no	2.818	1.495	0.594974418846262	NA	no	0	0	0	1	1	0	0	0	0	0	0	0	0	0	2	0	0	0	1	1	0	0	0	0	0	0	0	0	0	2
gene-LOC106572286	0	0	0	0	NA	NA	NA	NA	no	NA	NA	NA	NA	no	NA	NA	NA	NA	no	0	0	0	0	0	0	0	0	0	0	0	0	0	0	0	0	0	0	0	0	0	0	0	0	0	0	0	0	0	0
gene-LOC106572287	1.76	2	3	1	1.859	0.894	0.368671071828098	0.67269175240529	no	0.926	-0.11	0.919703482458939	0.952922725665962	no	0.498	-1.005	0.326613147735585	0.49012241259634	no	3	0	3	1	0	2	1	1	10	3	2	1	0	0	3	3	0	4	1	0	2	1	1	6	3	2	1	0	0	3
gene-LOC106572288	63.97	76	69	47	0.904	-0.146	0.333329145420633	0.639243433715902	no	0.624	-0.68	3.55137673669268e-05	0.000170938819449943	down	0.691	-0.534	0.00112372578889154	0.00418138259633115	down	87	61	54	76	117	88	74	57	111	71	30	43	38	56	49	78	75	64	81	81	83	71	57	66	68	36	49	46	57	49
gene-LOC106572291	83.17	105	90	54	0.864	-0.21	0.125784657300761	0.376922037074923	no	0.511	-0.967	2.54142150077925e-10	2.18576155614215e-09	down	0.592	-0.757	7.72204850976063e-07	4.79444192977139e-06	down	109	85	101	93	153	85	95	85	179	93	38	53	54	56	42	98	104	120	99	106	80	91	85	106	89	45	60	66	57	42
gene-LOC106572292	1.24	0	2	1	4.869	2.284	0.0911616281009769	NA	no	3.231	1.692	0.230588704148687	0.375942944604221	no	0.664	-0.592	0.613265796976745	0.750690715618443	no	2	0	0	0	0	3	0	2	1	5	2	2	0	0	2	2	0	0	0	0	3	0	2	1	5	2	2	0	0	2
gene-LOC106572293	0.07	0	0	0	1	0	1	NA	no	1.665	0.735	0.844999696950773	NA	no	1.889	0.918	0.807307715244846	NA	no	0	0	0	0	0	0	0	0	0	0	0	0	0	0	1	0	0	0	0	0	0	0	0	0	0	0	0	0	0	1
gene-LOC106572295	0	0	0	0	NA	NA	NA	NA	no	NA	NA	NA	NA	no	NA	NA	NA	NA	no	0	0	0	0	0	0	0	0	0	0	0	0	0	0	0	0	0	0	0	0	0	0	0	0	0	0	0	0	0	0
gene-LOC106572300	0	0	0	0	NA	NA	NA	NA	no	NA	NA	NA	NA	no	NA	NA	NA	NA	no	0	0	0	0	0	0	0	0	0	0	0	0	0	0	0	0	0	0	0	0	0	0	0	0	0	0	0	0	0	0
gene-LOC106572302	0.05	0	0	0	0.591	-0.759	0.840078833733682	NA	no	0.748	-0.419	0.911391425033991	NA	no	1	0	1	NA	no	0	0	0	0	1	0	0	0	0	0	0	0	0	0	0	0	0	0	0	1	0	0	0	0	0	0	0	0	0	0
gene-LOC106572306	0.08	0	0	0	1	0	1	NA	no	1.665	0.735	0.844999696950773	NA	no	1.889	0.918	0.807307715244846	NA	no	0	0	0	0	0	0	0	0	0	0	0	0	1	0	0	0	0	0	0	0	0	0	0	0	0	0	0	1	0	0
gene-LOC106572310	0	0	0	0	NA	NA	NA	NA	no	NA	NA	NA	NA	no	NA	NA	NA	NA	no	0	0	0	0	0	0	0	0	0	0	0	0	0	0	0	0	0	0	0	0	0	0	0	0	0	0	0	0	0	0
gene-LOC106572320	0	0	0	0	NA	NA	NA	NA	no	NA	NA	NA	NA	no	NA	NA	NA	NA	no	0	0	0	0	0	0	0	0	0	0	0	0	0	0	0	0	0	0	0	0	0	0	0	0	0	0	0	0	0	0
gene-LOC106572322	0	0	0	0	NA	NA	NA	NA	no	NA	NA	NA	NA	no	NA	NA	NA	NA	no	0	0	0	0	0	0	0	0	0	0	0	0	0	0	0	0	0	0	0	0	0	0	0	0	0	0	0	0	0	0
gene-LOC106572340	2.6	4	3	1	0.728	-0.459	0.510381021322447	0.778466221982125	no	0.345	-1.533	0.0674254153210296	0.143142968232361	no	0.475	-1.075	0.20716405191049	0.351137817955691	no	7	1	4	3	5	1	3	2	8	3	3	0	0	2	1	6	1	5	3	3	1	3	2	5	3	4	0	0	2	1
gene-LOC106572370	0.27	0	1	0	3.104	1.634	0.4923601396412	NA	no	1.665	0.735	0.761008876844253	NA	no	0.536	-0.898	0.705789759238736	NA	no	0	0	0	0	0	1	0	1	0	1	0	1	0	0	0	0	0	0	0	0	1	0	1	0	1	0	1	0	0	0
gene-LOC106572371	48.94	56	42	49	0.757	-0.402	0.0257274661595121	0.137927166552022	no	0.875	-0.192	0.292995121784831	0.447221284671398	no	1.157	0.21	0.258129382162402	0.413006625162671	no	50	42	57	55	81	47	51	40	61	44	39	45	51	48	36	45	51	67	59	56	44	49	40	36	42	47	51	62	49	36
gene-LOC106572419	0.11	0	0	0	0.881	-0.182	0.961398607591396	NA	no	0.748	-0.419	0.911390564281563	NA	no	0.849	-0.237	0.949857856243081	NA	no	0	0	0	0	1	0	1	0	0	0	0	0	0	0	0	0	0	0	0	1	0	1	0	0	0	0	0	0	0	0
gene-LOC106572440	98.06	108	100	87	0.927	-0.11	0.415107899949831	0.709823488693578	no	0.804	-0.316	0.0252609118413789	0.0634297279122731	no	0.867	-0.205	0.14321000997087	0.26739170013271	no	127	77	93	102	162	104	98	86	189	114	53	81	69	85	108	114	94	110	109	112	98	94	86	112	109	63	92	84	87	107
gene-LOC106572495	0	0	0	0	NA	NA	NA	NA	no	NA	NA	NA	NA	no	NA	NA	NA	NA	no	0	0	0	0	0	0	0	0	0	0	0	0	0	0	0	0	0	0	0	0	0	0	0	0	0	0	0	0	0	0
gene-LOC106572496	2.67	4	3	1	0.898	-0.156	0.825501838474179	0.941672686926813	no	0.304	-1.716	0.0560540536461694	0.123264020732238	no	0.339	-1.56	0.0820002570172852	0.173056601499722	no	1	6	4	2	5	2	1	4	6	6	2	0	0	1	2	1	7	5	2	3	2	1	4	4	6	2	0	0	1	2
gene-LOC106572497	0	0	0	0	NA	NA	NA	NA	no	NA	NA	NA	NA	no	NA	NA	NA	NA	no	0	0	0	0	0	0	0	0	0	0	0	0	0	0	0	0	0	0	0	0	0	0	0	0	0	0	0	0	0	0
gene-LOC106572499	2.22	1	2	4	1.535	0.618	0.497071624099648	0.769759712453509	no	2.981	1.576	0.0704497483048683	0.148490534931174	no	1.942	0.958	0.221119644703431	0.36892394412464	no	1	0	2	2	1	4	1	3	0	2	2	4	3	3	4	1	0	2	2	1	4	1	3	0	2	2	5	4	3	4
gene-LOC106572535	0.32	1	0	0	0.55	-0.862	0.708616034673371	NA	no	0.32	-1.645	0.476794936491467	NA	no	0.581	-0.783	0.738392760397382	NA	no	1	0	2	0	0	0	1	0	1	0	0	0	0	0	0	1	0	2	0	0	0	1	0	1	0	0	0	0	0	0
gene-LOC106572536	8.19	8	6	10	0.724	-0.466	0.272088752113846	0.575239688321153	no	1.22	0.287	0.480019541688866	0.633071140956352	no	1.686	0.753	0.0725471682378378	0.156442593023574	no	8	6	6	10	14	4	7	4	17	5	5	11	9	9	13	7	7	7	11	10	4	7	4	10	5	6	12	11	9	13
gene-LOC106572542	57.79	76	56	42	0.743	-0.43	0.0232316100790634	0.127915999129405	no	0.556	-0.846	2.49301382020675e-05	0.000122930022648156	down	0.749	-0.417	0.0404174561260819	0.0968238632314726	no	83	68	75	68	86	38	79	46	95	68	40	39	33	33	44	74	83	89	73	59	36	76	46	57	65	48	44	40	34	44
gene-LOC106572577	0.22	0	0	0	0.881	-0.182	0.949496880051494	NA	no	1.116	0.158	0.956050584217447	NA	no	1.266	0.34	0.905712752170438	NA	no	0	0	0	1	0	0	0	1	0	0	0	0	1	0	0	0	0	0	1	0	0	0	1	0	0	0	0	1	0	0
gene-LOC106572605	0.47	1	0	0	0.134	-2.9	0.155133944322265	NA	no	0.253	-1.982	0.331153136519396	NA	no	1.889	0.918	0.670282245597752	NA	no	2	0	3	0	1	0	0	0	0	0	0	0	0	0	1	2	0	4	0	1	0	0	0	0	0	0	0	0	0	1
gene-LOC106572618	0.2	0	0	0	1.364	0.448	0.880193854347913	NA	no	0.748	-0.419	0.888154991204276	NA	no	0.548	-0.866	0.770568105807496	NA	no	0	0	0	1	0	1	1	0	0	0	0	0	0	0	0	0	0	0	1	0	1	1	0	0	0	0	0	0	0	0
gene-LOC106572643	0.14	0	0	0	1	0	1	NA	no	2.484	1.313	0.727167061835569	NA	no	2.818	1.495	0.69115088301466	NA	no	0	0	0	0	0	0	0	0	0	0	0	1	0	1	0	0	0	0	0	0	0	0	0	0	0	0	1	0	1	0
gene-LOC106572656	0.29	0	0	0	1.089	0.122	0.964798236084087	NA	no	0.786	-0.347	0.900872414725953	NA	no	0.722	-0.469	0.865866517302831	NA	no	0	0	0	0	2	0	0	0	3	0	0	1	0	0	0	0	0	0	0	1	0	0	0	2	0	0	1	0	0	0
gene-LOC106572733	0	0	0	0	NA	NA	NA	NA	no	NA	NA	NA	NA	no	NA	NA	NA	NA	no	0	0	0	0	0	0	0	0	0	0	0	0	0	0	0	0	0	0	0	0	0	0	0	0	0	0	0	0	0	0
gene-LOC106572739	0.05	0	0	0	0.591	-0.759	0.840078833733682	NA	no	0.748	-0.419	0.911391425033991	NA	no	1	0	1	NA	no	0	0	0	0	1	0	0	0	0	0	0	0	0	0	0	0	0	0	0	1	0	0	0	0	0	0	0	0	0	0
gene-LOC106572759	0.07	0	0	0	1.315	0.395	0.916381083015104	NA	no	1	0	1	NA	no	0.849	-0.237	0.949857856243081	NA	no	0	0	0	0	0	0	0	1	0	0	0	0	0	0	0	0	0	0	0	0	0	0	1	0	0	0	0	0	0	0
gene-LOC106572781	3.58	5	4	3	0.748	-0.419	0.508980375088267	0.777400438178468	no	0.643	-0.636	0.344846902118754	0.501980197643113	no	0.86	-0.217	0.751237000479154	0.849770964737755	no	3	3	4	6	7	8	4	1	3	3	0	2	5	3	3	3	4	5	6	5	8	4	1	2	3	0	2	6	3	3
gene-LOC106572793	0	0	0	0	NA	NA	NA	NA	no	NA	NA	NA	NA	no	NA	NA	NA	NA	no	0	0	0	0	0	0	0	0	0	0	0	0	0	0	0	0	0	0	0	0	0	0	0	0	0	0	0	0	0	0
gene-LOC106572848	446.64	402	464	475	1.151	0.203	0.0353166979866944	0.171041868806398	no	1.176	0.234	0.0162556865699997	0.0434907983848972	up	1.022	0.031	0.747000475548584	0.846976278011335	no	453	293	312	377	682	429	502	484	883	445	426	432	347	475	472	406	359	369	403	472	403	481	485	525	424	508	489	423	484	469
gene-LOC106572858	0.57	1	1	0	0.769	-0.379	0.812266902703531	NA	no	0.212	-2.241	0.187577352169893	NA	no	0.275	-1.861	0.278827226039792	NA	no	2	1	0	1	1	0	2	0	0	2	0	0	0	0	0	2	1	0	1	1	0	2	0	0	2	0	0	0	0	0
gene-LOC106572872	3.06	5	4	1	0.772	-0.373	0.578198829022906	0.823333932096223	no	0.184	-2.438	0.00898288136525947	0.0259943731673508	down	0.239	-2.066	0.027924158532048	0.071163025817181	no	6	0	5	4	11	1	2	4	8	7	1	0	1	1	1	5	0	6	4	8	1	2	4	5	7	1	0	1	1	1
gene-LOC106573050	268.93	119	473	215	3.993	1.997	4.46384635484905e-64	1.19023503222767e-61	up	1.802	0.85	6.85691079571196e-12	6.62406241128474e-11	up	0.451	-1.148	1.79305171697105e-24	4.03757741568661e-23	down	146	122	84	101	156	465	452	430	884	567	180	203	192	193	198	131	149	99	108	108	437	433	431	526	540	215	230	234	197	197
gene-LOC106573132	235.12	270	211	225	0.784	-0.352	0.000496595876123801	0.00604415530208668	down	0.835	-0.26	0.0113814664110007	0.031864659478964	down	1.066	0.092	0.372691920749046	0.53775684057405	no	304	241	229	255	346	239	176	225	359	233	176	189	178	219	260	272	295	271	272	239	225	169	225	214	222	210	214	217	223	259
gene-LOC106573133	0.74	0	0	2	0.445	-1.169	0.535723299685291	NA	no	2.842	1.507	0.386954019039707	NA	no	6.392	2.676	0.130480681728771	NA	no	0	0	1	0	2	1	0	0	0	0	3	0	0	4	0	0	0	1	0	1	1	0	0	0	0	4	0	0	4	0
gene-LOC106573135	0.9	2	1	0	0.483	-1.049	0.4020419110701	NA	no	0.113	-3.147	0.0253523890066741	NA	no	0.234	-2.098	0.154190686332099	NA	no	0	1	1	5	2	1	2	0	1	1	0	0	0	0	0	0	1	1	5	1	1	2	0	1	1	0	0	0	0	0
gene-LOC106573137	0.3	0	0	1	1	0	1	NA	no	4.943	2.305	0.303459068597502	NA	no	5.608	2.487	0.266863705456488	NA	no	0	0	0	0	0	0	0	0	0	0	1	1	1	0	1	0	0	0	0	0	0	0	0	0	0	1	1	1	0	1
gene-LOC106573138	0.56	1	0	1	0.2	-2.32	0.147681698920133	NA	no	1.089	0.123	0.934600314074457	NA	no	5.438	2.443	0.128167236970864	NA	no	0	0	2	1	1	0	0	0	0	0	1	1	0	1	1	0	0	2	1	1	0	0	0	0	0	1	1	0	1	1
gene-LOC106573139	3.13	5	3	2	0.639	-0.646	0.331408601436221	0.637563169663974	no	0.437	-1.193	0.106853284851793	0.208099436795496	no	0.684	-0.547	0.472881233094404	0.632527530440049	no	1	4	4	5	10	2	1	2	9	4	3	3	1	1	1	1	5	5	5	7	2	1	2	5	4	4	3	1	1	1
gene-LOC106573140	0	0	0	0	NA	NA	NA	NA	no	NA	NA	NA	NA	no	NA	NA	NA	NA	no	0	0	0	0	0	0	0	0	0	0	0	0	0	0	0	0	0	0	0	0	0	0	0	0	0	0	0	0	0	0
gene-LOC106573142	933.9	933	976	892	1.047	0.067	0.552826730032066	0.806272913267332	no	0.958	-0.062	0.584886264067141	0.721043951172618	no	0.915	-0.128	0.254370190123874	0.408716363041504	no	1017	822	836	932	1100	809	955	1128	1549	1212	701	771	705	882	1003	911	1007	990	995	761	761	915	1130	921	1154	836	872	858	898	998
gene-LOC106573144	0	0	0	0	NA	NA	NA	NA	no	NA	NA	NA	NA	no	NA	NA	NA	NA	no	0	0	0	0	0	0	0	0	0	0	0	0	0	0	0	0	0	0	0	0	0	0	0	0	0	0	0	0	0	0
gene-LOC106573145	0.11	0	0	0	1.914	0.936	0.803261430519938	NA	no	1	0	1	NA	no	0.583	-0.778	0.836023882016038	NA	no	0	0	0	0	0	0	0	1	1	0	0	0	0	0	0	0	0	0	0	0	0	0	1	1	0	0	0	0	0	0
gene-LOC106573219	0.08	0	0	0	1	0	1	NA	no	1.665	0.735	0.844999696950773	NA	no	1.889	0.918	0.807307715244846	NA	no	0	0	0	0	0	0	0	0	0	0	0	1	0	0	0	0	0	0	0	0	0	0	0	0	0	0	1	0	0	0
gene-LOC106573220	169.83	180	177	153	0.985	-0.022	0.874983972116959	0.961791851166205	no	0.853	-0.23	0.10964593023609	0.212092783026982	no	0.866	-0.208	0.14573238358712	0.270974652671308	no	247	177	144	141	204	149	172	175	327	218	130	130	118	152	165	221	217	171	151	141	140	165	175	195	208	155	147	144	155	164
gene-LOC106573270	0	0	0	0	NA	NA	NA	NA	no	NA	NA	NA	NA	no	NA	NA	NA	NA	no	0	0	0	0	0	0	0	0	0	0	0	0	0	0	0	0	0	0	0	0	0	0	0	0	0	0	0	0	0	0
gene-LOC106573272	0.27	0	0	1	1.315	0.395	0.884681435169082	NA	no	3.462	1.791	0.507750110737117	NA	no	2.633	1.396	0.605643611825069	NA	no	0	0	0	0	0	0	0	1	0	0	0	1	0	0	2	0	0	0	0	0	0	0	1	0	0	0	1	0	0	2
gene-LOC106573275	0.6	0	1	1	2.73	1.449	0.502174294111637	NA	no	3.001	1.586	0.466056127684688	NA	no	1.099	0.137	0.948008946493334	NA	no	0	0	1	0	0	3	0	0	0	1	0	0	0	0	4	0	0	1	0	0	3	0	0	0	1	0	0	0	0	4
gene-LOC106573388	0	0	0	0	NA	NA	NA	NA	no	NA	NA	NA	NA	no	NA	NA	NA	NA	no	0	0	0	0	0	0	0	0	0	0	0	0	0	0	0	0	0	0	0	0	0	0	0	0	0	0	0	0	0	0
gene-LOC106573390	4.38	6	4	3	0.607	-0.72	0.208263581819993	0.501242487728402	no	0.421	-1.248	0.049792338369946	0.112049692652248	no	0.693	-0.529	0.422339820398657	0.586614185853296	no	7	6	9	3	7	6	3	4	4	5	6	0	2	3	1	6	7	11	3	5	6	3	4	2	5	7	0	2	3	1
gene-LOC106573391	0	0	0	0	NA	NA	NA	NA	no	NA	NA	NA	NA	no	NA	NA	NA	NA	no	0	0	0	0	0	0	0	0	0	0	0	0	0	0	0	0	0	0	0	0	0	0	0	0	0	0	0	0	0	0
gene-LOC106573392	0	0	0	0	NA	NA	NA	NA	no	NA	NA	NA	NA	no	NA	NA	NA	NA	no	0	0	0	0	0	0	0	0	0	0	0	0	0	0	0	0	0	0	0	0	0	0	0	0	0	0	0	0	0	0
gene-LOC106573395	0.07	0	0	0	1	0	1	NA	no	1.665	0.735	0.844999696950773	NA	no	1.889	0.918	0.807307715244846	NA	no	0	0	0	0	0	0	0	0	0	0	0	0	0	1	0	0	0	0	0	0	0	0	0	0	0	0	0	0	1	0
gene-LOC106573412	369.82	154	191	764	1.234	0.304	0.0187816896801471	0.110064370720227	no	4.939	2.304	6.07052250621806e-77	4.77067187457412e-75	up	4.001	2	2.06253450339347e-61	1.57751270350787e-59	up	195	109	133	138	229	152	186	192	344	248	640	702	564	666	904	175	134	157	147	158	143	178	192	205	236	764	794	687	678	899
gene-LOC106573429	81.75	102	67	76	0.645	-0.632	0.000171077365204988	0.00239966628631663	down	0.746	-0.422	0.0128955264902167	0.0355806964996016	down	1.157	0.21	0.226801691673866	0.375548130920827	no	119	71	86	109	143	85	88	58	72	72	65	64	62	86	69	107	87	102	116	99	80	84	58	43	69	78	72	75	88	69
gene-LOC106573460	0.75	1	1	0	0.542	-0.884	0.542820832786601	NA	no	0.237	-2.078	0.181351185583341	NA	no	0.437	-1.194	0.460469512652791	NA	no	0	3	2	0	1	0	2	1	1	0	0	0	0	1	0	0	4	2	0	1	0	2	1	1	0	0	0	0	1	0
gene-LOC106573490	0	0	0	0	NA	NA	NA	NA	no	NA	NA	NA	NA	no	NA	NA	NA	NA	no	0	0	0	0	0	0	0	0	0	0	0	0	0	0	0	0	0	0	0	0	0	0	0	0	0	0	0	0	0	0
gene-LOC106573512	0.12	0	0	0	1.315	0.395	0.916381944353336	NA	no	1.665	0.735	0.845000546655177	NA	no	1.266	0.34	0.927883761491228	NA	no	0	0	0	0	0	0	0	0	1	0	0	1	0	0	0	0	0	0	0	0	0	0	0	1	0	0	1	0	0	0
gene-LOC106573517	0.07	0	0	0	1.315	0.395	0.916381083015104	NA	no	1	0	1	NA	no	0.849	-0.237	0.949857856243081	NA	no	0	0	0	0	0	0	0	1	0	0	0	0	0	0	0	0	0	0	0	0	0	0	1	0	0	0	0	0	0	0
gene-LOC106573519	0.19	0	0	0	0.383	-1.386	0.698970714780398	NA	no	0.723	-0.468	0.896070075967224	NA	no	1.889	0.918	0.798120011778031	NA	no	2	0	0	0	0	0	0	0	0	0	0	0	0	1	0	2	0	0	0	0	0	0	0	0	0	0	0	0	1	0
gene-LOC106573609	1454.02	1653	1586	1123	0.96	-0.059	0.418936559009177	0.713054760656362	no	0.679	-0.558	3.46944039474407e-14	3.98763651951663e-13	down	0.707	-0.499	1.05955656080844e-11	1.08989399505934e-10	down	2115	1359	1344	1433	2285	1659	1498	1513	2893	1785	903	1021	967	1091	1101	1895	1665	1592	1531	1581	1560	1436	1515	1721	1699	1077	1155	1177	1111	1095
gene-LOC106573668	0.05	0	0	0	0.591	-0.759	0.840078833733682	NA	no	0.748	-0.419	0.911391425033991	NA	no	1	0	1	NA	no	0	0	0	0	1	0	0	0	0	0	0	0	0	0	0	0	0	0	0	1	0	0	0	0	0	0	0	0	0	0
gene-LOC106573679	238.02	272	232	210	0.853	-0.23	0.0340137285672803	0.166750653992504	no	0.768	-0.38	0.000627790490060461	0.00242409950313851	down	0.901	-0.15	0.176737904144895	0.312648059470725	no	314	208	241	241	408	315	221	211	396	217	201	166	163	198	221	281	255	285	257	282	296	212	211	236	207	240	188	198	202	220
gene-LOC106573683	0.74	1	1	0	1.344	0.427	0.739117699004127	NA	no	0.597	-0.745	0.608568146034202	NA	no	0.444	-1.172	0.399249341658317	NA	no	2	0	1	0	1	1	1	2	2	0	1	1	0	0	0	2	0	1	0	1	1	1	2	1	0	1	1	0	0	0
gene-LOC106573698	192.03	167	180	230	1.083	0.114	0.413869783722651	0.708718959290969	no	1.378	0.462	0.000964000734344024	0.00356594058414973	up	1.273	0.348	0.0119637604556219	0.0343358723566579	up	217	133	150	132	228	184	139	204	382	169	176	185	199	217	267	194	163	178	141	158	173	133	204	227	161	210	209	242	221	266
gene-LOC106573713	6.16	9	7	2	0.839	-0.253	0.594967993108117	0.832481089234462	no	0.276	-1.856	0.00220757044515362	0.00752249072557226	down	0.329	-1.603	0.00842330199527659	0.0252586567033788	down	8	13	5	8	10	8	10	6	17	3	0	5	1	2	3	7	16	6	9	7	8	10	6	10	3	0	6	1	2	3
gene-LOC106573772	16.66	20	10	19	0.513	-0.962	0.00209619525375659	0.0202768339678968	down	0.901	-0.15	0.614010195049258	0.744480848621979	no	1.756	0.812	0.0111885205911984	0.0323978578467503	up	15	14	15	20	47	11	13	7	20	12	18	16	17	17	17	13	17	18	21	33	10	12	7	12	11	21	18	21	17	17
gene-LOC106573784	0.72	0	0	2	0.881	-0.182	0.914072656064276	NA	no	6.491	2.698	0.0736754756799765	NA	no	7.364	2.88	0.0562224432398641	NA	no	0	0	0	1	0	0	1	0	0	0	0	3	2	1	2	0	0	0	1	0	0	1	0	0	0	0	3	2	1	2
gene-LOC106573788	1.58	1	2	2	1.292	0.37	0.735191496713238	NA	no	1.137	0.186	0.869803147821245	0.923751407042776	no	0.88	-0.184	0.865958936752767	0.923856072520727	no	1	3	0	1	2	1	0	0	5	5	0	2	3	2	0	1	4	0	1	1	1	0	0	3	5	0	2	4	2	0
gene-LOC106573789	0	0	0	0	NA	NA	NA	NA	no	NA	NA	NA	NA	no	NA	NA	NA	NA	no	0	0	0	0	0	0	0	0	0	0	0	0	0	0	0	0	0	0	0	0	0	0	0	0	0	0	0	0	0	0
gene-LOC106573790	6.06	7	7	4	0.974	-0.038	0.938680450826685	0.981928880386526	no	0.65	-0.622	0.25273121573772	0.402075295648323	no	0.667	-0.583	0.278587683460078	0.436930790279277	no	3	3	6	10	15	9	7	7	12	5	2	2	2	10	5	3	4	7	11	10	8	7	7	7	5	2	2	2	10	5
gene-LOC106573791	0	0	0	0	NA	NA	NA	NA	no	NA	NA	NA	NA	no	NA	NA	NA	NA	no	0	0	0	0	0	0	0	0	0	0	0	0	0	0	0	0	0	0	0	0	0	0	0	0	0	0	0	0	0	0
gene-LOC106573794	0.06	0	0	0	0.591	-0.759	0.840078833733682	NA	no	0.748	-0.419	0.911391425033991	NA	no	1	0	1	NA	no	1	0	0	0	0	0	0	0	0	0	0	0	0	0	0	1	0	0	0	0	0	0	0	0	0	0	0	0	0	0
gene-LOC106573849	74.27	58	45	120	0.758	-0.399	0.0464015985744615	0.204673209197135	no	2.051	1.036	4.28614547263311e-08	3.00077912989358e-07	up	2.704	1.435	7.94567672783385e-14	9.65863681127058e-13	up	53	43	61	48	98	68	36	39	52	58	93	109	105	133	102	47	53	72	51	68	64	35	39	31	55	111	123	128	135	101
gene-LOC106573887	2202.92	3105	1865	1638	0.6	-0.736	2.61763900489649e-08	7.4930567021873e-07	down	0.528	-0.923	3.36848471019871e-12	3.34560242859705e-11	down	0.879	-0.187	0.159443264875539	0.289983669100882	no	2665	2671	2804	3034	4776	2348	2326	1663	2347	1919	1516	1506	1394	1660	1299	2388	3273	3320	3241	3304	2208	2229	1666	1396	1827	1809	1703	1697	1690	1292
gene-LOC106573955	40.95	41	22	60	0.53	-0.915	0.0058784244737849	0.0458259311238721	down	1.479	0.565	0.07553162298172	0.157345034355889	no	2.789	1.48	6.52743337645974e-06	3.58786270657478e-05	up	24	27	50	48	57	44	20	15	28	17	37	49	66	85	35	22	33	59	51	39	41	19	15	17	16	44	55	80	87	35
gene-LOC106573961	0	0	0	0	NA	NA	NA	NA	no	NA	NA	NA	NA	no	NA	NA	NA	NA	no	0	0	0	0	0	0	0	0	0	0	0	0	0	0	0	0	0	0	0	0	0	0	0	0	0	0	0	0	0	0
gene-LOC106573962	106.54	137	108	74	0.78	-0.359	0.00928003661902995	0.0653871334764388	no	0.532	-0.91	7.88868907714269e-10	6.48655352184097e-09	down	0.682	-0.551	0.000224937471594721	0.000958507444703815	down	151	98	103	144	226	111	114	111	167	122	64	60	83	70	54	135	120	122	154	156	104	109	111	99	116	76	68	101	71	54
gene-LOC106573963	13.05	13	13	14	0.993	-0.011	0.976071055258416	0.992478330952448	no	1.128	0.174	0.626971830117072	0.754406104487279	no	1.137	0.185	0.600949802815907	0.741229700537906	no	12	16	5	9	24	15	10	8	20	20	11	10	9	19	16	11	20	6	10	17	14	10	8	12	19	13	11	11	19	16
gene-LOC106574017	0	0	0	0	NA	NA	NA	NA	no	NA	NA	NA	NA	no	NA	NA	NA	NA	no	0	0	0	0	0	0	0	0	0	0	0	0	0	0	0	0	0	0	0	0	0	0	0	0	0	0	0	0	0	0
gene-LOC106574019	1198.03	1179	1276	1139	1.083	0.114	0.156696028777121	0.42678289423009	no	0.965	-0.052	0.526787203533729	0.673217055682364	no	0.891	-0.166	0.0406567180939441	0.097280005460004	no	1345	1050	891	1033	1802	1173	1306	1216	2454	1416	943	1020	954	1050	1190	1205	1287	1055	1103	1247	1103	1252	1218	1460	1348	1125	1154	1162	1069	1184
gene-LOC106574061	16.77	17	12	21	0.72	-0.473	0.140408073788337	0.402199675053868	no	1.238	0.309	0.317410679917217	0.473128395049444	no	1.719	0.782	0.0137158270239346	0.03870350291718	up	24	14	11	12	29	14	10	7	29	14	26	11	18	19	22	22	17	13	13	20	13	10	7	17	13	31	12	22	19	22
gene-LOC106574081	0	0	0	0	NA	NA	NA	NA	no	NA	NA	NA	NA	no	NA	NA	NA	NA	no	0	0	0	0	0	0	0	0	0	0	0	0	0	0	0	0	0	0	0	0	0	0	0	0	0	0	0	0	0	0
gene-LOC106574097	1.79	1	3	1	2.726	1.447	0.184538706402308	0.468496969784648	no	0.711	-0.492	0.697556568044689	0.806728623541621	no	0.261	-1.939	0.0986250485355769	0.200366987702182	no	4	0	0	0	3	2	6	5	7	0	2	0	0	0	2	4	0	0	0	2	2	6	5	4	0	2	0	0	0	2
gene-LOC106574140	38.71	38	35	44	0.92	-0.12	0.535227719320957	0.795168899718473	no	1.152	0.205	0.29255961696501	0.446893024894072	no	1.253	0.325	0.0926709986147341	0.190811085442731	no	38	30	32	38	56	34	39	37	44	45	40	35	38	46	37	34	37	38	41	39	32	37	37	26	43	48	40	46	47	37
gene-LOC106574157	1.52	0	3	1	18.403	4.202	0.000358839764959017	NA	no	6.137	2.618	0.0439509896831249	0.101208655826608	no	0.334	-1.584	0.106801484310027	0.213040463182035	no	0	0	0	0	0	2	4	7	4	2	1	1	2	0	1	0	0	0	0	0	2	4	7	2	2	1	1	2	0	1
gene-LOC106574161	0.27	0	1	0	2.057	1.041	0.749308092871611	NA	no	0.748	-0.419	0.898527486762189	NA	no	0.364	-1.459	0.654074312354337	NA	no	0	1	0	0	0	3	0	0	0	0	0	0	0	0	0	0	1	0	0	0	3	0	0	0	0	0	0	0	0	0
gene-LOC106574190	0.11	0	0	0	0.591	-0.759	0.840077985090547	NA	no	1.116	0.158	0.966410658229979	NA	no	1.889	0.918	0.807307715244846	NA	no	0	0	0	0	1	0	0	0	0	0	0	0	0	0	1	0	0	0	0	1	0	0	0	0	0	0	0	0	0	1
gene-LOC106574197	343.76	325	454	252	1.401	0.486	8.27069996822882e-05	0.00126283853120406	up	0.779	-0.36	0.00469449095649152	0.0147423899317993	down	0.556	-0.846	1.59533988804583e-11	1.62243640830543e-10	down	377	299	231	287	489	375	466	518	884	449	191	240	170	257	296	338	366	274	307	338	353	447	519	526	427	228	271	207	262	294
gene-LOC106574224	102.43	117	107	83	0.906	-0.142	0.282314539030282	0.586439571554139	no	0.708	-0.498	0.000369959380042837	0.00149136613383516	down	0.781	-0.356	0.0107285677412704	0.0312241946992718	down	138	94	82	126	167	136	122	93	153	111	75	79	59	80	84	124	115	97	135	116	128	117	93	91	106	89	89	72	81	84
gene-LOC106574284	2.65	3	3	2	1.123	0.167	0.810662542314872	0.93591986653736	no	0.732	-0.45	0.559961895692286	0.700509479110436	no	0.652	-0.617	0.411490709562915	0.575896627087999	no	4	3	3	1	3	5	4	2	5	2	3	4	1	0	1	4	4	4	1	2	5	4	2	3	2	4	5	1	0	1
gene-LOC106574289	0.06	0	0	0	1.315	0.395	0.916381083015104	NA	no	1	0	1	NA	no	0.849	-0.237	0.94985785624308	NA	no	0	0	0	0	0	0	0	0	0	1	0	0	0	0	0	0	0	0	0	0	0	0	0	0	1	0	0	0	0	0
gene-LOC106574341	56.42	80	50	38	0.631	-0.665	0.000867737576494779	0.00965169524539211	down	0.479	-1.063	4.91903587041804e-07	3.07171022222072e-06	down	0.759	-0.398	0.0656122222643953	0.143849923760724	no	59	64	88	84	110	65	43	56	68	57	42	32	32	39	27	53	78	104	90	76	61	41	56	40	54	50	36	39	40	27
gene-LOC106574342	21.8	18	25	23	1.397	0.483	0.0896852171063683	0.309709221370918	no	1.339	0.422	0.149721106611164	0.271580091536176	no	0.959	-0.061	0.8256501873917	0.898570614896071	no	24	11	16	23	14	23	37	25	30	24	16	19	19	24	28	22	13	19	25	10	22	35	25	18	23	19	21	23	24	28
gene-LOC106574357	0	0	0	0	NA	NA	NA	NA	no	NA	NA	NA	NA	no	NA	NA	NA	NA	no	0	0	0	0	0	0	0	0	0	0	0	0	0	0	0	0	0	0	0	0	0	0	0	0	0	0	0	0	0	0
gene-LOC106574358	0	0	0	0	NA	NA	NA	NA	no	NA	NA	NA	NA	no	NA	NA	NA	NA	no	0	0	0	0	0	0	0	0	0	0	0	0	0	0	0	0	0	0	0	0	0	0	0	0	0	0	0	0	0	0
gene-LOC106574359	0.15	0	0	0	0.881	-0.182	0.961398607591396	NA	no	0.748	-0.419	0.911390564281563	NA	no	0.849	-0.237	0.94985785624308	NA	no	0	1	0	0	0	0	0	0	0	1	0	0	0	0	0	0	1	0	0	0	0	0	0	0	1	0	0	0	0	0
gene-LOC106574360	0.19	0	1	0	3.112	1.638	0.645775599530218	NA	no	1	0	1	NA	no	0.359	-1.48	0.678006898267066	NA	no	0	0	0	0	0	0	1	0	0	2	0	0	0	0	0	0	0	0	0	0	0	1	0	0	2	0	0	0	0	0
gene-LOC106574362	0.11	0	0	0	1.914	0.936	0.803261430519938	NA	no	1	0	1	NA	no	0.583	-0.778	0.836023882016038	NA	no	0	0	0	0	0	0	0	1	1	0	0	0	0	0	0	0	0	0	0	0	0	0	1	1	0	0	0	0	0	0
gene-LOC106574365	0	0	0	0	NA	NA	NA	NA	no	NA	NA	NA	NA	no	NA	NA	NA	NA	no	0	0	0	0	0	0	0	0	0	0	0	0	0	0	0	0	0	0	0	0	0	0	0	0	0	0	0	0	0	0
gene-LOC106574366	0.04	0	0	0	1.315	0.395	0.916381083015104	NA	no	1	0	1	NA	no	0.849	-0.237	0.94985785624308	NA	no	0	0	0	0	0	0	0	0	1	0	0	0	0	0	0	0	0	0	0	0	0	0	0	1	0	0	0	0	0	0
gene-LOC106574367	2.93	0	0	8	1.965	0.975	0.472849730256595	0.75325848770256	no	45.968	5.523	1.35841127565944e-07	9.02211249743385e-07	up	23.393	4.548	1.05308314009668e-05	5.62509235495992e-05	up	0	0	0	0	0	0	0	1	0	1	7	6	8	7	10	0	0	0	0	0	0	0	1	0	1	8	7	10	7	10
gene-LOC106574368	0.54	1	1	0	1.473	0.559	0.737069490380891	NA	no	0.322	-1.636	0.361377507865572	NA	no	0.218	-2.195	0.201330608950902	NA	no	1	2	0	0	0	2	1	1	0	1	0	0	0	0	0	1	2	0	0	0	2	1	1	0	1	0	0	0	0	0
gene-LOC106574373	0.19	0	1	0	3.108	1.636	0.661590604123988	NA	no	1	0	1	NA	no	0.359	-1.478	0.69259561393413	NA	no	0	0	0	0	0	0	0	0	0	3	0	0	0	0	0	0	0	0	0	0	0	0	0	0	3	0	0	0	0	0
gene-LOC106574382	1.38	1	1	2	0.672	-0.574	0.618972750458334	NA	no	1.833	0.874	0.402694082742456	0.559425865786154	no	2.728	1.448	0.185794769495312	0.324487948168516	no	0	0	1	4	1	1	1	0	3	0	2	2	1	4	1	0	0	1	4	1	1	1	0	2	0	2	2	1	4	1
gene-LOC106574398	0.12	0	0	0	0.881	-0.182	0.961398607591396	NA	no	0.748	-0.419	0.911390564281563	NA	no	0.849	-0.237	0.949857856243081	NA	no	0	1	0	0	0	0	0	0	1	0	0	0	0	0	0	0	1	0	0	0	0	0	0	1	0	0	0	0	0	0
gene-LOC106574404	92.14	111	75	90	0.68	-0.557	0.000384977709693565	0.00485385424958213	down	0.809	-0.306	0.0524255583359039	0.116829535395515	no	1.19	0.251	0.119687200709892	0.232636982053535	no	93	109	79	110	183	95	90	72	115	65	82	90	73	80	80	83	134	94	117	127	89	86	72	68	62	98	102	89	81	80
gene-LOC106574414	37.83	37	32	45	0.851	-0.233	0.238095099030418	0.536538427637449	no	1.195	0.257	0.186601729671256	0.321397478067828	no	1.405	0.49	0.0122682977160012	0.0350785827453609	up	45	28	30	40	49	29	40	31	52	33	35	42	26	52	48	40	34	36	43	34	27	38	31	31	31	42	48	32	53	48
gene-LOC106574452	0	0	0	0	NA	NA	NA	NA	no	NA	NA	NA	NA	no	NA	NA	NA	NA	no	0	0	0	0	0	0	0	0	0	0	0	0	0	0	0	0	0	0	0	0	0	0	0	0	0	0	0	0	0	0
gene-LOC106574470	13.38	16	17	7	1.042	0.059	0.873892860067071	0.961248765903417	no	0.451	-1.15	0.00685927997698683	0.0205883191135855	down	0.432	-1.21	0.00404698869368052	0.0132324827944505	down	11	8	15	17	35	23	24	17	27	7	11	5	3	5	9	10	10	18	18	24	22	23	17	16	7	13	6	4	5	9
gene-LOC106574557	0	0	0	0	NA	NA	NA	NA	no	NA	NA	NA	NA	no	NA	NA	NA	NA	no	0	0	0	0	0	0	0	0	0	0	0	0	0	0	0	0	0	0	0	0	0	0	0	0	0	0	0	0	0	0
gene-LOC106574573	0.48	1	0	0	0.231	-2.115	0.262158617539549	NA	no	0.292	-1.775	0.346815350804164	NA	no	1.266	0.34	0.864625305206994	NA	no	0	0	3	1	1	0	0	0	1	0	0	0	1	0	0	0	0	4	1	1	0	0	0	1	0	0	0	1	0	0
gene-LOC106574575	0	0	0	0	NA	NA	NA	NA	no	NA	NA	NA	NA	no	NA	NA	NA	NA	no	0	0	0	0	0	0	0	0	0	0	0	0	0	0	0	0	0	0	0	0	0	0	0	0	0	0	0	0	0	0
gene-LOC106574576	0	0	0	0	NA	NA	NA	NA	no	NA	NA	NA	NA	no	NA	NA	NA	NA	no	0	0	0	0	0	0	0	0	0	0	0	0	0	0	0	0	0	0	0	0	0	0	0	0	0	0	0	0	0	0
gene-LOC106574577	0	0	0	0	NA	NA	NA	NA	no	NA	NA	NA	NA	no	NA	NA	NA	NA	no	0	0	0	0	0	0	0	0	0	0	0	0	0	0	0	0	0	0	0	0	0	0	0	0	0	0	0	0	0	0
gene-LOC106574578	0	0	0	0	NA	NA	NA	NA	no	NA	NA	NA	NA	no	NA	NA	NA	NA	no	0	0	0	0	0	0	0	0	0	0	0	0	0	0	0	0	0	0	0	0	0	0	0	0	0	0	0	0	0	0
gene-LOC106574579	0.06	0	0	0	1.315	0.395	0.916381083015104	NA	no	1	0	1	NA	no	0.849	-0.237	0.949857856243081	NA	no	0	0	0	0	0	1	0	0	0	0	0	0	0	0	0	0	0	0	0	0	1	0	0	0	0	0	0	0	0	0
gene-LOC106574580	0	0	0	0	NA	NA	NA	NA	no	NA	NA	NA	NA	no	NA	NA	NA	NA	no	0	0	0	0	0	0	0	0	0	0	0	0	0	0	0	0	0	0	0	0	0	0	0	0	0	0	0	0	0	0
gene-LOC106574582	0	0	0	0	NA	NA	NA	NA	no	NA	NA	NA	NA	no	NA	NA	NA	NA	no	0	0	0	0	0	0	0	0	0	0	0	0	0	0	0	0	0	0	0	0	0	0	0	0	0	0	0	0	0	0
gene-LOC106574595	0	0	0	0	NA	NA	NA	NA	no	NA	NA	NA	NA	no	NA	NA	NA	NA	no	0	0	0	0	0	0	0	0	0	0	0	0	0	0	0	0	0	0	0	0	0	0	0	0	0	0	0	0	0	0
gene-LOC106574619	0	0	0	0	NA	NA	NA	NA	no	NA	NA	NA	NA	no	NA	NA	NA	NA	no	0	0	0	0	0	0	0	0	0	0	0	0	0	0	0	0	0	0	0	0	0	0	0	0	0	0	0	0	0	0
gene-LOC106574630	42.02	50	41	36	0.813	-0.299	0.134005814755505	0.39020349564905	no	0.711	-0.492	0.0187138995580212	0.0491619114663545	down	0.875	-0.193	0.360050528427723	0.525254703969068	no	73	36	30	57	62	37	45	46	61	46	23	39	30	32	37	65	44	36	61	43	35	43	46	36	44	27	44	37	33	37
gene-LOC106574636	0	0	0	0	NA	NA	NA	NA	no	NA	NA	NA	NA	no	NA	NA	NA	NA	no	0	0	0	0	0	0	0	0	0	0	0	0	0	0	0	0	0	0	0	0	0	0	0	0	0	0	0	0	0	0
gene-LOC106574642	23.9	22	23	27	1.005	0.007	0.981226535964234	0.993965988025658	no	1.205	0.269	0.378642838195585	0.536285708581782	no	1.199	0.262	0.38565592806723	0.551090688126394	no	16	14	14	22	55	27	33	14	31	25	29	21	22	31	19	14	17	17	23	38	25	32	14	18	24	35	24	27	32	19
gene-LOC106574653	0	0	0	0	NA	NA	NA	NA	no	NA	NA	NA	NA	no	NA	NA	NA	NA	no	0	0	0	0	0	0	0	0	0	0	0	0	0	0	0	0	0	0	0	0	0	0	0	0	0	0	0	0	0	0
gene-LOC106574657	10.59	12	11	9	0.919	-0.122	0.786602565800764	0.924759837479519	no	0.786	-0.348	0.456927978297164	0.612230126498076	no	0.855	-0.226	0.62769985028848	0.761531585817016	no	12	8	13	11	16	15	6	10	22	11	4	4	19	12	2	11	10	15	12	11	14	6	10	13	10	5	5	23	12	2
gene-LOC106574669	0	0	0	0	NA	NA	NA	NA	no	NA	NA	NA	NA	no	NA	NA	NA	NA	no	0	0	0	0	0	0	0	0	0	0	0	0	0	0	0	0	0	0	0	0	0	0	0	0	0	0	0	0	0	0
gene-LOC106574698	0	0	0	0	NA	NA	NA	NA	no	NA	NA	NA	NA	no	NA	NA	NA	NA	no	0	0	0	0	0	0	0	0	0	0	0	0	0	0	0	0	0	0	0	0	0	0	0	0	0	0	0	0	0	0
gene-LOC106574725	956.88	970	1092	808	1.128	0.173	0.0675779631541473	0.260793702083889	no	0.835	-0.261	0.0065707162484494	0.0198320177887669	down	0.74	-0.434	5.467534539889e-06	3.04521524205193e-05	down	1317	873	725	822	1244	1052	1071	1167	1942	1180	644	702	658	785	885	1180	1070	859	878	861	989	1026	1169	1155	1123	768	794	801	799	880
gene-LOC106574766	5.73	6	6	5	0.883	-0.179	0.706315439628261	0.888071122563659	no	0.791	-0.338	0.500602294711427	0.650610802021786	no	0.895	-0.159	0.750974746102932	0.849566025254459	no	6	8	7	5	6	8	6	5	10	4	4	2	4	4	9	5	10	8	5	4	8	6	5	6	4	5	2	5	4	9
gene-LOC106574789	0	0	0	0	NA	NA	NA	NA	no	NA	NA	NA	NA	no	NA	NA	NA	NA	no	0	0	0	0	0	0	0	0	0	0	0	0	0	0	0	0	0	0	0	0	0	0	0	0	0	0	0	0	0	0
gene-LOC106574790	0	0	0	0	NA	NA	NA	NA	no	NA	NA	NA	NA	no	NA	NA	NA	NA	no	0	0	0	0	0	0	0	0	0	0	0	0	0	0	0	0	0	0	0	0	0	0	0	0	0	0	0	0	0	0
gene-LOC106574799	40.42	35	35	51	1.017	0.025	0.905192504255895	0.972795987557145	no	1.451	0.537	0.00860279244511849	0.0250304313691503	up	1.427	0.512	0.0106339041101558	0.0309992269048009	up	29	27	28	36	63	37	37	38	71	28	37	55	40	57	42	26	33	33	38	44	35	35	38	42	27	44	62	49	58	42
gene-LOC106574839	0	0	0	0	NA	NA	NA	NA	no	NA	NA	NA	NA	no	NA	NA	NA	NA	no	0	0	0	0	0	0	0	0	0	0	0	0	0	0	0	0	0	0	0	0	0	0	0	0	0	0	0	0	0	0
gene-LOC106574850	39.28	50	36	31	0.703	-0.508	0.0176517104699814	0.105441081058071	no	0.615	-0.701	0.00177773332585332	0.00619065548888878	down	0.875	-0.193	0.398412884802999	0.563058446872377	no	44	41	35	65	77	52	42	36	50	26	23	25	25	36	33	39	50	41	69	53	49	40	36	30	25	27	28	30	37	33
gene-LOC106574894	0.08	0	0	0	0.591	-0.759	0.840078833733682	NA	no	0.748	-0.419	0.911391425033991	NA	no	1	0	1	NA	no	0	0	1	0	0	0	0	0	0	0	0	0	0	0	0	0	0	1	0	0	0	0	0	0	0	0	0	0	0	0
gene-LOC106574909	6.01	8	3	7	0.342	-1.548	0.00312600651141529	0.0280469905473936	down	0.889	-0.17	0.709436426301418	0.815370784326058	no	2.599	1.378	0.0101602794305157	0.0297798026944766	up	9	5	7	9	12	3	4	1	3	5	6	7	2	7	11	8	6	8	10	8	3	4	1	2	5	7	8	2	7	11
gene-LOC106574926	162.81	134	131	224	0.974	-0.038	0.824026730738415	0.941235879777642	no	1.667	0.738	1.37802350707257e-05	7.06635068058844e-05	up	1.712	0.776	4.29365695120548e-06	2.42100639033442e-05	up	106	96	118	140	241	182	142	141	167	113	213	230	156	217	194	95	118	140	150	167	171	136	141	99	108	254	260	190	221	193
gene-LOC106574940	0.05	0	0	0	0.591	-0.759	0.840078833733682	NA	no	0.748	-0.419	0.911391425033991	NA	no	1	0	1	NA	no	0	0	0	0	1	0	0	0	0	0	0	0	0	0	0	0	0	0	0	1	0	0	0	0	0	0	0	0	0	0
gene-LOC106574956	0.77	1	0	1	0.577	-0.792	0.634025799856102	NA	no	2.029	1.021	0.503804719847303	NA	no	3.514	1.813	0.249195789474641	NA	no	0	1	0	2	0	0	1	0	0	1	0	0	1	4	1	0	1	0	2	0	0	1	0	0	1	0	0	1	4	1
gene-LOC106574961	0.07	0	0	0	1	0	1	NA	no	1.665	0.735	0.844999696950773	NA	no	1.889	0.918	0.807307715244846	NA	no	0	0	0	0	0	0	0	0	0	0	0	0	0	1	0	0	0	0	0	0	0	0	0	0	0	0	0	0	1	0
gene-LOC106574980	0	0	0	0	NA	NA	NA	NA	no	NA	NA	NA	NA	no	NA	NA	NA	NA	no	0	0	0	0	0	0	0	0	0	0	0	0	0	0	0	0	0	0	0	0	0	0	0	0	0	0	0	0	0	0
gene-LOC106575010	321.06	297	415	251	1.398	0.483	0.000131806614015075	0.00190066853469811	up	0.848	-0.237	0.0684250067188472	0.144912759294412	no	0.607	-0.721	1.86056350638319e-08	1.40898130144918e-07	down	384	254	193	345	336	404	432	444	673	457	186	235	200	236	287	344	311	229	368	232	380	414	445	400	435	222	266	244	240	285
gene-LOC106575141	17.88	19	22	12	1.158	0.211	0.420077096983906	0.713952530715143	no	0.645	-0.632	0.0345486660249635	0.0827961665392032	no	0.557	-0.844	0.00369005826045519	0.0121870840682562	down	26	14	11	16	34	24	23	20	37	26	10	11	15	9	11	23	17	13	17	24	23	22	20	22	25	12	12	18	9	11
gene-LOC106575144	0.59	0	1	1	2.547	1.349	0.40254130351585	NA	no	3.179	1.669	0.300951203523085	NA	no	1.248	0.32	0.8327693009735	NA	no	0	0	0	1	0	1	1	1	1	0	0	2	0	0	2	0	0	0	1	0	1	1	1	1	0	0	2	0	0	2
gene-LOC106575205	1.9	2	2	2	1.192	0.253	0.803897462758495	0.932859253508075	no	0.921	-0.118	0.912064375211586	0.948514362483085	no	0.773	-0.371	0.721593306363057	0.830129390138068	no	2	3	3	0	1	1	1	2	11	0	2	0	0	2	4	2	4	4	0	1	1	1	2	7	0	2	0	0	2	4
gene-LOC106575206	2.02	3	2	1	0.65	-0.622	0.478329863379458	0.757463023136555	no	0.206	-2.283	0.0436077134304219	0.100536008191075	no	0.316	-1.661	0.148967815568882	0.2755238457524	no	9	2	1	3	2	0	2	4	6	1	0	1	2	0	0	8	2	1	3	1	0	2	4	4	1	0	1	2	0	0
gene-LOC106575214	848.78	1148	1018	381	0.886	-0.174	0.113640580402391	0.354551223602129	no	0.332	-1.592	1.87610879655906e-44	7.57066495761671e-43	down	0.374	-1.418	1.24673143611827e-35	4.53599568221965e-34	down	1077	868	1173	1164	1559	1028	1097	1139	1333	1195	314	343	309	381	378	965	1064	1389	1243	1079	967	1051	1141	793	1137	375	388	376	388	376
gene-LOC106575219	0.08	0	0	0	1.845	0.883	0.81420125962914	NA	no	1	0	1	NA	no	0.605	-0.725	0.847059660718277	NA	no	0	0	0	0	0	0	0	0	2	0	0	0	0	0	0	0	0	0	0	0	0	0	0	1	0	0	0	0	0	0
gene-LOC106575239	0	0	0	0	NA	NA	NA	NA	no	NA	NA	NA	NA	no	NA	NA	NA	NA	no	0	0	0	0	0	0	0	0	0	0	0	0	0	0	0	0	0	0	0	0	0	0	0	0	0	0	0	0	0	0
gene-LOC106575300	0	0	0	0	NA	NA	NA	NA	no	NA	NA	NA	NA	no	NA	NA	NA	NA	no	0	0	0	0	0	0	0	0	0	0	0	0	0	0	0	0	0	0	0	0	0	0	0	0	0	0	0	0	0	0
gene-LOC106575316	7.64	8	6	9	0.775	-0.367	0.389257392932911	0.68949240849176	no	1.147	0.198	0.634366126994941	0.760218794635583	no	1.48	0.565	0.183498817020134	0.321693453406275	no	11	9	2	7	12	6	7	6	12	5	7	5	10	9	10	10	11	2	7	8	6	7	6	7	5	8	6	12	9	10
gene-LOC106575323	0.06	0	0	0	1.315	0.395	0.916381083015104	NA	no	1	0	1	NA	no	0.849	-0.237	0.949857856243081	NA	no	0	0	0	0	0	0	1	0	0	0	0	0	0	0	0	0	0	0	0	0	0	1	0	0	0	0	0	0	0	0
gene-LOC106575329	0	0	0	0	NA	NA	NA	NA	no	NA	NA	NA	NA	no	NA	NA	NA	NA	no	0	0	0	0	0	0	0	0	0	0	0	0	0	0	0	0	0	0	0	0	0	0	0	0	0	0	0	0	0	0
gene-LOC106575336	0	0	0	0	NA	NA	NA	NA	no	NA	NA	NA	NA	no	NA	NA	NA	NA	no	0	0	0	0	0	0	0	0	0	0	0	0	0	0	0	0	0	0	0	0	0	0	0	0	0	0	0	0	0	0
gene-LOC106575351	19.25	22	21	14	0.989	-0.016	0.955098972053653	0.98742129443364	no	0.631	-0.664	0.0338257057010956	0.0813613175234478	no	0.638	-0.648	0.0363961139577759	0.0889113958861272	no	28	20	24	16	24	17	19	23	55	18	10	16	13	9	15	25	25	28	17	17	16	18	23	33	17	12	18	16	9	15
gene-LOC106575388	53.22	52	74	34	1.423	0.509	0.011647263971687	0.0774431449071049	no	0.648	-0.626	0.00487983470637674	0.0152467551928191	down	0.455	-1.136	1.37804613357753e-07	9.42124406459538e-07	down	67	37	47	54	60	53	59	97	121	99	31	24	31	33	33	60	45	56	58	42	50	57	97	72	94	37	27	38	34	33
gene-LOC106575397	1.18	1	2	0	2.67	1.417	0.221401439397492	NA	no	0.551	-0.859	0.544213652962113	0.68778821134821	no	0.206	-2.276	0.0785972334071094	0.167097526860035	no	1	2	0	1	0	3	3	4	1	1	0	0	0	0	2	1	2	0	1	0	3	3	4	1	1	0	0	0	0	2
gene-LOC106575403	29.14	18	12	57	0.687	-0.541	0.0546903194688245	0.227403248452098	no	3.053	1.61	3.24876110964772e-11	2.98523254842958e-10	up	4.441	2.151	3.52624914727944e-17	5.3472089698374e-16	up	20	19	12	19	25	6	11	14	33	12	56	47	47	51	54	18	23	14	20	17	6	11	14	20	11	67	53	57	52	54
gene-LOC106575409	0.86	1	0	1	0.612	-0.709	0.64180678562911	NA	no	2.638	1.399	0.299834829645888	NA	no	4.313	2.109	0.12924202316009	NA	no	0	2	0	0	1	1	0	1	0	0	1	2	2	0	2	0	2	0	0	1	1	0	1	0	0	1	2	2	0	2
gene-LOC106575411	12.65	16	13	9	0.889	-0.17	0.641391215289815	0.857893714881264	no	0.562	-0.831	0.0371241862156124	0.0879028919620199	no	0.632	-0.661	0.0969375300996786	0.197653970207135	no	21	16	14	12	16	11	15	8	42	10	6	4	8	11	11	19	20	17	13	11	10	14	8	25	10	7	5	10	11	11
gene-LOC106575412	0.77	1	1	0	1.078	0.108	0.927307944301982	NA	no	0.31	-1.691	0.218412381818728	NA	no	0.287	-1.799	0.181442194952032	NA	no	1	1	0	2	1	1	2	1	1	1	1	0	0	0	0	1	1	0	2	1	1	2	1	1	1	1	0	0	0	0
gene-LOC106575433	0	0	0	0	NA	NA	NA	NA	no	NA	NA	NA	NA	no	NA	NA	NA	NA	no	0	0	0	0	0	0	0	0	0	0	0	0	0	0	0	0	0	0	0	0	0	0	0	0	0	0	0	0	0	0
gene-LOC106575434	25.52	33	30	14	0.888	-0.171	0.487600114976352	0.763531480892298	no	0.423	-1.24	1.29257328711722e-05	6.65662537361237e-05	down	0.477	-1.069	0.000167823549497244	0.000730885740987237	down	36	25	30	25	58	42	21	32	55	24	6	15	14	10	19	32	31	36	27	40	40	20	32	33	23	7	17	17	10	19
gene-LOC106575457	101.5	119	99	87	0.84	-0.251	0.0762333325224052	0.280875224131695	no	0.732	-0.449	0.00231279680493642	0.00784364737977953	down	0.872	-0.198	0.181350901382619	0.318941791706537	no	141	99	97	117	154	82	105	109	194	98	78	59	65	83	110	126	121	115	125	107	77	101	109	115	93	93	67	79	85	109
gene-LOC106575473	30.65	36	26	30	0.744	-0.427	0.0566551079492317	0.232801434812156	no	0.858	-0.221	0.331509007999482	0.488056653543637	no	1.154	0.207	0.372811364560948	0.537855121619781	no	27	34	37	31	50	35	25	28	38	25	21	27	33	25	30	24	42	44	33	35	33	24	28	23	24	25	31	40	25	30
gene-LOC106575480	0	0	0	0	NA	NA	NA	NA	no	NA	NA	NA	NA	no	NA	NA	NA	NA	no	0	0	0	0	0	0	0	0	0	0	0	0	0	0	0	0	0	0	0	0	0	0	0	0	0	0	0	0	0	0
gene-LOC106575488	1.61	3	2	0	0.805	-0.313	0.746534098128763	NA	no	0.077	-3.691	0.00347492726539017	0.0113231407263958	down	0.096	-3.378	0.00775652293496368	0.0235035953788879	down	4	4	3	0	2	3	5	0	2	2	0	0	0	0	0	4	5	4	0	1	3	5	0	1	2	0	0	0	0	0
gene-LOC106575515	52.95	63	72	24	1.134	0.181	0.409756814779445	0.705491025198853	no	0.39	-1.357	5.08805131491482e-08	3.52919005040484e-07	down	0.344	-1.539	4.067756592475e-10	3.65760665001292e-09	down	88	60	42	55	78	58	52	93	112	98	14	30	14	24	30	79	74	50	59	54	55	50	93	67	93	17	34	17	24	30
gene-LOC106575521	0.19	0	1	0	3.108	1.636	0.646362730962507	NA	no	1	0	1	NA	no	0.359	-1.477	0.678590440532779	NA	no	0	0	0	0	0	1	2	0	0	0	0	0	0	0	0	0	0	0	0	0	1	2	0	0	0	0	0	0	0	0
gene-LOC106575537	81.95	72	61	113	0.851	-0.232	0.332638867021046	0.638600096907004	no	1.564	0.645	0.00613145600852254	0.018678391280929	up	1.837	0.877	0.000199569568862622	0.000856797240808047	up	57	49	78	74	111	84	67	63	72	61	108	100	119	122	52	51	60	92	79	77	79	64	63	43	58	129	113	145	124	52
gene-LOC106575564	0.06	0	0	0	1.315	0.395	0.916381083015104	NA	no	1	0	1	NA	no	0.849	-0.237	0.949857856243081	NA	no	0	0	0	0	0	0	1	0	0	0	0	0	0	0	0	0	0	0	0	0	0	1	0	0	0	0	0	0	0	0
gene-LOC106575593	16.32	15	15	19	1.005	0.007	0.982244995549256	0.994260224852611	no	1.277	0.352	0.235769328991259	0.382043875160193	no	1.271	0.346	0.235647231667671	0.386112625878199	no	17	13	10	15	22	10	17	19	24	17	17	15	17	25	12	15	16	12	16	15	9	16	19	14	16	20	17	21	25	12
gene-LOC106575633	0	0	0	0	NA	NA	NA	NA	no	NA	NA	NA	NA	no	NA	NA	NA	NA	no	0	0	0	0	0	0	0	0	0	0	0	0	0	0	0	0	0	0	0	0	0	0	0	0	0	0	0	0	0	0
gene-LOC106575682	0.52	0	1	0	4.384	2.132	0.183913899000896	NA	no	1.116	0.158	0.92830412003007	NA	no	0.255	-1.974	0.21867166539562	NA	no	0	0	0	0	1	1	2	0	2	2	0	1	0	0	0	0	0	0	0	1	1	2	0	1	2	0	1	0	0	0
gene-LOC106575699	0.58	0	1	1	1.969	0.977	0.519819240663131	NA	no	1.658	0.729	0.647032260078237	NA	no	0.842	-0.248	0.866894759196793	NA	no	1	0	0	0	1	1	0	1	3	0	1	1	0	1	0	1	0	0	0	1	1	0	1	2	0	1	1	0	1	0
gene-LOC106575745	0	0	0	0	NA	NA	NA	NA	no	NA	NA	NA	NA	no	NA	NA	NA	NA	no	0	0	0	0	0	0	0	0	0	0	0	0	0	0	0	0	0	0	0	0	0	0	0	0	0	0	0	0	0	0
gene-LOC106575776	0	0	0	0	NA	NA	NA	NA	no	NA	NA	NA	NA	no	NA	NA	NA	NA	no	0	0	0	0	0	0	0	0	0	0	0	0	0	0	0	0	0	0	0	0	0	0	0	0	0	0	0	0	0	0
gene-LOC106575788	110.76	109	99	124	0.909	-0.137	0.243213656614731	0.542595574026526	no	1.14	0.189	0.107034330164771	0.208424502419376	no	1.254	0.326	0.00529471226547846	0.0167494495386249	up	126	92	81	109	154	105	104	101	165	103	96	120	104	106	137	113	113	96	116	107	99	100	101	98	98	115	136	127	108	136
gene-LOC106575867	0	0	0	0	NA	NA	NA	NA	no	NA	NA	NA	NA	no	NA	NA	NA	NA	no	0	0	0	0	0	0	0	0	0	0	0	0	0	0	0	0	0	0	0	0	0	0	0	0	0	0	0	0	0	0
gene-LOC106575897	3.12	1	4	5	4.146	2.052	0.0182554566246514	0.107952942342073	no	5.14	2.362	0.00665390229215678	0.0200591758997527	up	1.24	0.31	0.629430943365781	0.762795855842682	no	2	0	0	0	3	4	3	7	5	3	3	3	2	4	10	2	0	0	0	2	4	3	7	3	3	4	3	2	4	10
gene-LOC106575939	41	37	31	56	0.838	-0.254	0.243977880604582	0.543427778443302	no	1.526	0.61	0.00361317051634782	0.0117056596085122	up	1.821	0.864	4.21135392172606e-05	0.000203042807560519	up	51	32	35	25	43	31	37	31	43	34	46	45	59	61	39	46	39	41	27	30	29	35	31	26	32	55	51	72	62	39
gene-LOC106575951	0	0	0	0	NA	NA	NA	NA	no	NA	NA	NA	NA	no	NA	NA	NA	NA	no	0	0	0	0	0	0	0	0	0	0	0	0	0	0	0	0	0	0	0	0	0	0	0	0	0	0	0	0	0	0
gene-LOC106576043	0.11	0	0	0	0.881	-0.182	0.961398607591396	NA	no	0.748	-0.419	0.911390564281563	NA	no	0.849	-0.237	0.949857856243081	NA	no	0	0	0	0	1	0	1	0	0	0	0	0	0	0	0	0	0	0	0	1	0	1	0	0	0	0	0	0	0	0
gene-LOC106576045	2.7	3	3	2	0.852	-0.231	0.745893620160069	0.906258297616024	no	0.61	-0.712	0.361820249666865	0.519418651600879	no	0.717	-0.481	0.539622299077849	0.690845767350012	no	2	4	4	4	2	3	1	2	8	3	0	1	4	3	1	2	5	5	4	1	3	1	2	5	3	0	1	5	3	1
gene-LOC106576054	1.67	3	2	0	0.683	-0.55	0.568419740234579	NA	no	0.111	-3.166	0.011381066539266	0.031864659478964	down	0.163	-2.616	0.0391316500971962	0.0942535760328987	no	1	4	5	1	2	2	3	4	0	1	1	0	0	0	0	1	5	6	1	1	2	3	4	0	1	1	0	0	0	0
gene-LOC106576096	2.35	2	1	4	0.473	-1.08	0.285786316835885	0.590541659437641	no	2.155	1.107	0.196563581342319	0.333832580721817	no	4.556	2.188	0.0225673975589448	0.0593545969097582	no	1	2	1	2	4	0	2	2	0	1	3	6	7	2	0	1	2	1	2	3	0	2	2	0	1	4	7	9	2	0
gene-LOC106576104	0.05	0	0	0	0.591	-0.759	0.840078833733682	NA	no	0.748	-0.419	0.911391425033991	NA	no	1	0	1	NA	no	0	0	0	0	1	0	0	0	0	0	0	0	0	0	0	0	0	0	0	1	0	0	0	0	0	0	0	0	0	0
gene-LOC106576127	4.29	2	4	7	1.594	0.672	0.290886286293445	0.596203016825078	no	3.259	1.704	0.00488476777020085	0.0152606514466571	up	2.045	1.032	0.0535712761118108	0.121923911423022	no	2	1	1	1	7	4	2	4	7	4	6	8	6	5	8	2	1	1	1	5	4	2	4	4	4	7	9	7	5	8
gene-LOC106576142	0	0	0	0	NA	NA	NA	NA	no	NA	NA	NA	NA	no	NA	NA	NA	NA	no	0	0	0	0	0	0	0	0	0	0	0	0	0	0	0	0	0	0	0	0	0	0	0	0	0	0	0	0	0	0
gene-LOC106576144	0.17	0	1	0	2.727	1.447	0.696680521583043	NA	no	1	0	1	NA	no	0.409	-1.289	0.728484136010983	NA	no	0	0	0	0	0	2	0	0	1	0	0	0	0	0	0	0	0	0	0	0	2	0	0	1	0	0	0	0	0	0
gene-LOC106576168	0.89	1	1	0	1.496	0.581	0.607161963689168	NA	no	0.492	-1.025	0.450910978131583	NA	no	0.328	-1.606	0.213332226095635	NA	no	2	0	0	1	2	3	1	1	2	1	1	0	0	0	1	2	0	0	1	1	3	1	1	1	1	1	0	0	0	1
gene-LOC106576196	15.1	22	18	5	0.831	-0.267	0.340103640817487	0.645401287948677	no	0.21	-2.255	1.36165231713132e-08	1.00078420830075e-07	down	0.252	-1.988	6.10526448120681e-07	3.84068418984863e-06	down	22	18	17	29	27	25	19	14	33	17	6	5	2	5	3	20	22	20	31	19	24	18	14	20	16	7	6	2	5	3
gene-LOC106576220	381.51	213	351	581	1.647	0.72	5.38595980061654e-10	1.87318217848254e-08	up	2.727	1.447	2.01359177123522e-36	6.1813727860136e-35	up	1.656	0.728	5.14917764632761e-11	5.03936486028357e-10	up	280	161	172	194	297	310	323	357	689	403	440	476	469	568	697	251	197	204	207	205	292	310	358	410	384	525	538	571	578	693
gene-LOC106576229	0.15	0	0	0	1	0	1	NA	no	2.484	1.313	0.727167061835569	NA	no	2.818	1.495	0.69115088301466	NA	no	0	0	0	0	0	0	0	0	0	0	0	0	1	1	0	0	0	0	0	0	0	0	0	0	0	0	0	1	1	0
gene-LOC106576233	8.37	10	9	6	0.949	-0.075	0.845091299825701	0.951029033723023	no	0.69	-0.535	0.204646910194941	0.343959558465378	no	0.727	-0.46	0.271560618474509	0.428582590709217	no	10	8	8	10	13	7	13	8	16	9	2	10	3	8	7	9	10	9	11	9	7	12	8	10	9	2	11	4	8	7
gene-LOC106576234	32.89	28	26	44	0.932	-0.101	0.742014636377325	0.90519331832956	no	1.56	0.641	0.0335045303651841	0.0807184941776183	no	1.673	0.742	0.0134178020493892	0.0379476929754882	up	24	15	28	32	48	43	44	23	25	13	32	35	45	39	48	22	18	33	34	33	40	42	23	15	12	38	40	55	40	48
gene-LOC106576250	5.81	9	5	3	0.476	-1.071	0.0408238851188013	0.188458707881712	no	0.342	-1.55	0.0073596070040688	0.0218666584284407	down	0.718	-0.479	0.431630257734188	0.595447148845648	no	18	8	5	3	18	6	8	4	8	1	3	2	3	5	2	16	10	6	3	12	6	8	4	5	1	4	2	4	5	2
gene-LOC106576251	0	0	0	0	NA	NA	NA	NA	no	NA	NA	NA	NA	no	NA	NA	NA	NA	no	0	0	0	0	0	0	0	0	0	0	0	0	0	0	0	0	0	0	0	0	0	0	0	0	0	0	0	0	0	0
gene-LOC106576252	0	0	0	0	NA	NA	NA	NA	no	NA	NA	NA	NA	no	NA	NA	NA	NA	no	0	0	0	0	0	0	0	0	0	0	0	0	0	0	0	0	0	0	0	0	0	0	0	0	0	0	0	0	0	0
gene-LOC106576279	7	8	4	9	0.46	-1.122	0.0186485186153198	0.109552484180242	no	1.122	0.166	0.697041730724679	0.806311197988235	no	2.441	1.287	0.00690742790244141	0.0212211685020764	up	5	7	8	9	13	3	3	5	7	4	7	7	4	9	15	4	9	9	10	9	3	3	5	4	4	8	8	5	9	15
gene-LOC106576283	3.3	2	4	3	2.1	1.07	0.157979532945877	0.428684222207565	no	1.713	0.777	0.324362913398148	0.480687732541523	no	0.816	-0.294	0.67936707306695	0.799128272034859	no	1	5	1	2	1	3	1	4	14	5	3	3	2	7	1	1	6	1	2	1	3	1	4	8	5	4	3	2	7	1
gene-LOC106576310	12.02	10	10	16	0.949	-0.075	0.82863640992248	0.94358850960163	no	1.474	0.56	0.0973965405466745	0.192999080014658	no	1.553	0.635	0.0570813942791372	0.128452547008711	no	13	6	7	10	20	9	8	8	22	13	15	16	12	17	11	12	7	8	11	14	8	8	8	13	12	18	18	15	17	11
gene-LOC106576318	1.07	1	1	0	1.049	0.069	0.949922539975273	NA	no	0.314	-1.671	0.211191619821135	0.352284880290654	no	0.299	-1.74	0.187333670797963	0.326429440252875	no	2	0	1	1	4	1	1	0	7	1	0	1	0	1	0	2	0	1	1	3	1	1	0	4	1	0	1	0	1	0
gene-LOC106576322	0.6	0	1	0	3.162	1.661	0.346603318621021	NA	no	0.492	-1.025	0.592571916444944	NA	no	0.155	-2.686	0.129852537857867	NA	no	0	1	0	1	0	2	3	0	0	2	0	0	0	0	0	0	1	0	1	0	2	3	0	0	2	0	0	0	0	0
gene-LOC106576331	0.06	0	0	0	1.315	0.395	0.916381083015104	NA	no	1	0	1	NA	no	0.849	-0.237	0.949857856243081	NA	no	0	0	0	0	0	0	1	0	0	0	0	0	0	0	0	0	0	0	0	0	0	1	0	0	0	0	0	0	0	0
gene-LOC106576342	0.06	0	0	0	1.315	0.395	0.916381083015104	NA	no	1	0	1	NA	no	0.849	-0.237	0.949857856243081	NA	no	0	0	0	0	0	1	0	0	0	0	0	0	0	0	0	0	0	0	0	0	1	0	0	0	0	0	0	0	0	0
gene-LOC106576358	17.05	20	14	16	0.716	-0.481	0.0813950483152122	0.292115304877015	no	0.804	-0.315	0.264526795216894	0.415645296793115	no	1.122	0.167	0.565538245278478	0.712887580755055	no	29	12	17	20	28	17	14	14	27	14	12	14	9	21	19	26	15	20	21	19	16	13	14	16	13	14	16	11	21	19
gene-LOC106576431	20.6	27	17	18	0.618	-0.694	0.00947270869962159	0.066387343008762	no	0.696	-0.522	0.0552898048474699	0.121864746555898	no	1.126	0.171	0.546908860428821	0.696754525613192	no	30	26	23	22	34	24	16	19	16	18	21	16	14	15	17	27	32	27	23	24	23	15	19	10	17	25	18	17	15	17
gene-LOC106576432	0	0	0	0	NA	NA	NA	NA	no	NA	NA	NA	NA	no	NA	NA	NA	NA	no	0	0	0	0	0	0	0	0	0	0	0	0	0	0	0	0	0	0	0	0	0	0	0	0	0	0	0	0	0	0
gene-LOC106576434	0	0	0	0	NA	NA	NA	NA	no	NA	NA	NA	NA	no	NA	NA	NA	NA	no	0	0	0	0	0	0	0	0	0	0	0	0	0	0	0	0	0	0	0	0	0	0	0	0	0	0	0	0	0	0
gene-LOC106576456	0.13	0	0	0	1.315	0.395	0.916381944353336	NA	no	1.665	0.735	0.845000546655178	NA	no	1.266	0.34	0.927883761491228	NA	no	0	0	0	0	0	0	1	0	0	0	0	0	0	0	1	0	0	0	0	0	0	1	0	0	0	0	0	0	0	1
gene-LOC106576458	0.39	1	0	0	0.472	-1.083	0.669252595027498	NA	no	0.26	-1.945	0.444148580686759	NA	no	0.55	-0.862	0.739567650675384	NA	no	3	1	0	0	0	0	0	0	0	2	0	0	0	0	0	3	1	0	0	0	0	0	0	0	2	0	0	0	0	0
gene-LOC106576477	0	0	0	0	NA	NA	NA	NA	no	NA	NA	NA	NA	no	NA	NA	NA	NA	no	0	0	0	0	0	0	0	0	0	0	0	0	0	0	0	0	0	0	0	0	0	0	0	0	0	0	0	0	0	0
gene-LOC106576516	0.56	0	0	1	1.147	0.197	0.906384468061215	NA	no	2.128	1.089	0.497986220221997	NA	no	1.856	0.892	0.575535119107593	NA	no	2	0	0	0	0	0	0	1	2	0	0	1	1	1	1	2	0	0	0	0	0	0	1	1	0	0	1	1	1	1
gene-LOC106576534	0	0	0	0	NA	NA	NA	NA	no	NA	NA	NA	NA	no	NA	NA	NA	NA	no	0	0	0	0	0	0	0	0	0	0	0	0	0	0	0	0	0	0	0	0	0	0	0	0	0	0	0	0	0	0
gene-LOC106576573	519.41	409	644	506	1.576	0.656	9.99016115342658e-08	2.63449332175115e-06	up	1.236	0.306	0.0141132415149659	0.0384345271613059	up	0.784	-0.351	0.00429449121131735	0.0139143816973573	down	569	360	327	321	526	563	617	630	1282	740	394	457	440	428	572	510	441	387	343	364	530	591	631	763	704	470	517	536	436	569
gene-LOC106576608	0.08	0	0	0	0.591	-0.759	0.840078833733682	NA	no	0.748	-0.419	0.911391425033991	NA	no	1	0	1	NA	no	0	0	1	0	0	0	0	0	0	0	0	0	0	0	0	0	0	1	0	0	0	0	0	0	0	0	0	0	0	0
gene-LOC106576611	0.21	0	0	0	1.24	0.311	0.916542305998793	NA	no	1.116	0.158	0.957454352217811	NA	no	0.9	-0.152	0.959022617641801	NA	no	1	0	0	0	0	0	0	0	2	0	0	0	0	1	0	1	0	0	0	0	0	0	0	1	0	0	0	0	1	0
gene-LOC106576713	0	0	0	0	NA	NA	NA	NA	no	NA	NA	NA	NA	no	NA	NA	NA	NA	no	0	0	0	0	0	0	0	0	0	0	0	0	0	0	0	0	0	0	0	0	0	0	0	0	0	0	0	0	0	0
gene-LOC106576748	2.45	0	4	3	9.933	3.312	0.00704738146746712	0.052863621807411	no	7.247	2.857	0.0228463134288194	0.0582130066170817	no	0.73	-0.455	0.624206511765383	0.758951485160702	no	2	0	0	0	0	0	6	7	5	5	1	0	1	8	4	2	0	0	0	0	0	6	7	3	5	1	0	1	8	4
gene-LOC106576806	35.12	37	25	44	0.69	-0.535	0.103656676221487	0.335959629167153	no	1.189	0.25	0.438173615723162	0.594860445617646	no	1.723	0.785	0.0165082426357532	0.0453814260826323	up	23	14	43	40	73	43	32	21	34	15	51	38	41	37	27	21	17	51	43	51	40	31	21	20	14	61	43	50	38	27
gene-LOC106576900	0.29	0	0	0	0.573	-0.802	0.767263724084198	NA	no	0.726	-0.462	0.864730673605609	NA	no	1.266	0.34	0.900249748519446	NA	no	0	0	0	2	0	0	1	0	0	0	1	0	0	0	0	0	0	0	2	0	0	1	0	0	0	1	0	0	0	0
gene-LOC106576901	0	0	0	0	NA	NA	NA	NA	no	NA	NA	NA	NA	no	NA	NA	NA	NA	no	0	0	0	0	0	0	0	0	0	0	0	0	0	0	0	0	0	0	0	0	0	0	0	0	0	0	0	0	0	0
gene-LOC106576902	6.72	9	6	6	0.658	-0.604	0.16898733593262	0.44547128458913	no	0.617	-0.698	0.131977064133874	0.245310963283369	no	0.937	-0.094	0.844729136467321	0.910570619465408	no	10	7	5	8	17	8	4	3	8	11	5	5	3	7	5	9	9	6	9	12	8	4	3	5	10	6	6	4	7	5
gene-LOC106576904	0.12	0	0	0	0.881	-0.182	0.961398607591396	NA	no	0.748	-0.419	0.911390564281563	NA	no	0.849	-0.237	0.949857856243081	NA	no	1	0	0	0	0	0	1	0	0	0	0	0	0	0	0	1	0	0	0	0	0	1	0	0	0	0	0	0	0	0
gene-LOC106576907	0.21	0	0	1	1	0	1	NA	no	3.446	1.785	0.604051946955838	NA	no	3.909	1.967	0.567670706053116	NA	no	0	0	0	0	0	0	0	0	0	0	0	1	0	0	2	0	0	0	0	0	0	0	0	0	0	0	1	0	0	2
gene-LOC106576914	0.07	0	0	0	1.315	0.395	0.916381083015104	NA	no	1	0	1	NA	no	0.849	-0.237	0.949857856243081	NA	no	0	0	0	0	0	0	0	1	0	0	0	0	0	0	0	0	0	0	0	0	0	0	1	0	0	0	0	0	0	0
gene-LOC106577072	104.92	120	112	83	0.949	-0.076	0.674137329124405	0.872774925450502	no	0.692	-0.532	0.00430796839968108	0.0136706023262644	down	0.729	-0.456	0.013982306027604	0.0393565356355419	down	163	114	100	97	130	93	101	118	242	122	77	92	72	71	58	146	140	118	104	90	87	97	118	144	116	92	104	88	72	58
gene-LOC106577076	0.14	0	0	0	1.315	0.395	0.916381944353336	NA	no	1.665	0.735	0.845000546655178	NA	no	1.266	0.34	0.927883761491228	NA	no	0	0	0	0	0	1	0	0	0	0	1	0	0	0	0	0	0	0	0	0	1	0	0	0	0	1	0	0	0	0
gene-LOC106577077	116.88	129	115	107	0.881	-0.182	0.121196117369146	0.3685800603949	no	0.825	-0.277	0.0234716282342192	0.0595985972166947	no	0.936	-0.095	0.438341358324393	0.60160643552044	no	163	108	102	117	176	136	117	118	159	127	95	96	84	103	105	146	132	121	125	122	128	112	118	95	121	113	109	102	105	104
gene-LOC106577079	0.14	0	0	0	2.459	1.298	0.729487580222751	NA	no	1	0	1	NA	no	0.454	-1.14	0.761424323497387	NA	no	0	0	0	0	0	0	1	0	2	0	0	0	0	0	0	0	0	0	0	0	0	1	0	1	0	0	0	0	0	0
gene-LOC106577080	0.11	0	0	0	1.315	0.395	0.916381944353336	NA	no	1.665	0.735	0.845000546655177	NA	no	1.266	0.34	0.927883761491228	NA	no	0	0	0	0	0	0	0	0	1	0	0	0	0	1	0	0	0	0	0	0	0	0	0	1	0	0	0	0	1	0
gene-LOC106577098	0	0	0	0	NA	NA	NA	NA	no	NA	NA	NA	NA	no	NA	NA	NA	NA	no	0	0	0	0	0	0	0	0	0	0	0	0	0	0	0	0	0	0	0	0	0	0	0	0	0	0	0	0	0	0
gene-LOC106577145	69.26	83	68	56	0.817	-0.292	0.0611675706415475	0.24437327022262	no	0.675	-0.566	0.00058365310424711	0.00226815865150302	down	0.827	-0.275	0.0979111782909078	0.199212808386711	no	77	68	67	92	126	86	82	48	114	68	49	46	49	50	61	69	83	79	98	87	81	79	48	68	65	58	52	60	51	61
gene-LOC106577149	17.27	16	22	13	1.379	0.464	0.135642309076919	0.393402313877331	no	0.828	-0.272	0.421553394281426	0.57849264195384	no	0.601	-0.736	0.0234255312497	0.0612375530007749	no	26	8	16	14	20	15	21	32	51	15	12	12	10	14	13	23	10	19	15	14	14	20	32	30	14	14	14	12	14	13
gene-LOC106577226	0.19	0	0	0	0.571	-0.809	0.821796224966644	NA	no	0.485	-1.045	0.77094736723721	NA	no	0.849	-0.237	0.9475185896165	NA	no	2	0	0	0	0	0	0	1	0	0	0	0	0	0	0	2	0	0	0	0	0	0	1	0	0	0	0	0	0	0
gene-LOC106577228	0	0	0	0	NA	NA	NA	NA	no	NA	NA	NA	NA	no	NA	NA	NA	NA	no	0	0	0	0	0	0	0	0	0	0	0	0	0	0	0	0	0	0	0	0	0	0	0	0	0	0	0	0	0	0
gene-LOC106577260	0.75	0	0	2	1.315	0.395	0.823631798546335	NA	no	11.135	3.477	0.028998556511664	NA	no	8.468	3.082	0.0529357725736232	NA	no	0	0	0	0	0	0	0	1	0	0	1	3	3	0	2	0	0	0	0	0	0	0	1	0	0	1	3	4	0	2
gene-LOC106577278	1.32	1	2	1	2.073	1.052	0.303678797445404	NA	no	0.874	-0.195	0.86906321897306	0.923344789550078	no	0.421	-1.247	0.247565917019771	0.400403097423158	no	1	2	1	0	1	4	2	0	3	3	1	0	0	1	2	1	2	1	0	1	4	2	0	2	3	1	0	0	1	2
gene-LOC106577342	0.08	0	0	0	0.591	-0.759	0.840078833733682	NA	no	0.748	-0.419	0.911391425033991	NA	no	1	0	1	NA	no	0	1	0	0	0	0	0	0	0	0	0	0	0	0	0	0	1	0	0	0	0	0	0	0	0	0	0	0	0	0
gene-LOC106577349	0.07	0	0	0	1.315	0.395	0.916381083015104	NA	no	1	0	1	NA	no	0.849	-0.237	0.949857856243081	NA	no	0	0	0	0	0	0	0	1	0	0	0	0	0	0	0	0	0	0	0	0	0	0	1	0	0	0	0	0	0	0
gene-LOC106577357	0	0	0	0	NA	NA	NA	NA	no	NA	NA	NA	NA	no	NA	NA	NA	NA	no	0	0	0	0	0	0	0	0	0	0	0	0	0	0	0	0	0	0	0	0	0	0	0	0	0	0	0	0	0	0
gene-LOC106577421	0	0	0	0	NA	NA	NA	NA	no	NA	NA	NA	NA	no	NA	NA	NA	NA	no	0	0	0	0	0	0	0	0	0	0	0	0	0	0	0	0	0	0	0	0	0	0	0	0	0	0	0	0	0	0
gene-LOC106577425	238.07	208	228	279	1.103	0.141	0.176581527396477	0.456026819183103	no	1.351	0.434	3.23429927749525e-05	0.000156729147199111	up	1.225	0.293	0.00422350072674142	0.0137239761572376	up	191	199	181	201	280	243	238	256	343	235	227	273	208	281	275	171	244	214	215	194	229	228	256	204	224	271	309	253	286	274
gene-LOC106577466	0.81	0	1	1	3.118	1.64	0.231579155769657	NA	no	2.139	1.097	0.451779603542012	NA	no	0.686	-0.544	0.668225798093116	NA	no	1	0	0	0	1	0	3	2	1	1	0	1	0	1	2	1	0	0	0	1	0	3	2	1	1	0	1	0	1	2
gene-LOC106577467	12.31	3	22	12	6.186	2.629	1.86663156550654e-09	6.06697394942347e-08	up	3.2	1.678	0.000296374936776123	0.00121976252128272	up	0.517	-0.951	0.00559189366609205	0.0175781177393604	down	5	0	1	4	9	29	21	20	32	26	13	13	4	10	12	4	0	1	4	6	27	20	20	19	25	16	15	5	10	12
gene-LOC106577469	1.39	1	1	2	1.083	0.116	0.919195746997445	NA	no	1.553	0.636	0.571989430365061	0.71050208455023	no	1.434	0.52	0.634812453910407	0.76653029663752	no	1	0	1	2	2	1	4	0	1	1	0	5	1	2	0	1	0	1	2	1	1	4	0	1	1	0	6	1	2	0
gene-LOC106577490	0.14	0	0	0	1.315	0.395	0.916381944353336	NA	no	1.665	0.735	0.845000546655178	NA	no	1.266	0.34	0.927883761491228	NA	no	0	0	0	0	0	1	0	0	0	0	0	1	0	0	0	0	0	0	0	0	1	0	0	0	0	0	1	0	0	0
gene-LOC106577520	0.48	0	1	0	6.886	2.784	0.166718877674597	NA	no	1.665	0.735	0.731415944642689	NA	no	0.242	-2.048	0.308940011464105	NA	no	0	0	0	0	0	0	1	0	4	3	0	0	0	1	0	0	0	0	0	0	0	1	0	2	3	0	0	0	1	0
gene-LOC106577541	0.25	0	0	0	0.932	-0.102	0.9709869472088	NA	no	0.512	-0.967	0.730677026984912	NA	no	0.549	-0.865	0.757959061056257	NA	no	0	0	1	0	1	0	2	0	0	0	0	0	0	0	0	0	0	1	0	1	0	2	0	0	0	0	0	0	0	0
gene-LOC106577581	0.06	0	0	0	1.315	0.395	0.916381083015104	NA	no	1	0	1	NA	no	0.849	-0.237	0.94985785624308	NA	no	0	0	0	0	0	0	0	0	0	1	0	0	0	0	0	0	0	0	0	0	0	0	0	0	1	0	0	0	0	0
gene-LOC106577664	14.67	16	11	16	0.718	-0.479	0.160040218418947	0.431373856789612	no	1.034	0.048	0.885630976615869	0.932471711001842	no	1.441	0.527	0.125201415534767	0.240833832905117	no	18	8	15	20	22	13	14	9	22	10	11	17	10	9	29	16	10	18	21	15	12	13	9	13	10	13	19	12	9	29
gene-LOC106577666	0.08	0	0	0	1	0	1	NA	no	1.665	0.735	0.844999696950773	NA	no	1.889	0.918	0.807307715244846	NA	no	0	0	0	0	0	0	0	0	0	0	0	1	0	0	0	0	0	0	0	0	0	0	0	0	0	0	1	0	0	0
gene-LOC106577675	0.74	1	1	1	1.098	0.135	0.922747210951559	NA	no	0.86	-0.217	0.883651473038975	NA	no	0.784	-0.352	0.807882740173241	NA	no	1	0	0	2	1	0	0	2	2	1	0	0	1	2	0	1	0	0	2	1	0	0	2	1	1	0	0	1	2	0
gene-LOC106577676	0	0	0	0	NA	NA	NA	NA	no	NA	NA	NA	NA	no	NA	NA	NA	NA	no	0	0	0	0	0	0	0	0	0	0	0	0	0	0	0	0	0	0	0	0	0	0	0	0	0	0	0	0	0	0
gene-LOC106577682	0	0	0	0	NA	NA	NA	NA	no	NA	NA	NA	NA	no	NA	NA	NA	NA	no	0	0	0	0	0	0	0	0	0	0	0	0	0	0	0	0	0	0	0	0	0	0	0	0	0	0	0	0	0	0
gene-LOC106577686	34.41	37	29	37	0.809	-0.307	0.183671525099827	0.467195393845341	no	1.023	0.033	0.885847411084757	0.932522935270366	no	1.265	0.34	0.144449164940601	0.269161796082264	no	32	34	41	31	46	32	41	28	44	25	21	37	29	50	32	29	42	49	33	32	30	39	28	26	24	25	42	35	51	32
gene-LOC106577693	0.56	1	0	0	0.423	-1.24	0.465945283675518	NA	no	0.292	-1.774	0.302282965832699	NA	no	0.691	-0.533	0.770015322332444	NA	no	0	1	2	1	1	0	0	0	3	0	1	0	0	0	0	0	1	2	1	1	0	0	0	2	0	1	0	0	0	0
gene-LOC106577702	0	0	0	0	NA	NA	NA	NA	no	NA	NA	NA	NA	no	NA	NA	NA	NA	no	0	0	0	0	0	0	0	0	0	0	0	0	0	0	0	0	0	0	0	0	0	0	0	0	0	0	0	0	0	0
gene-LOC106577704	0	0	0	0	NA	NA	NA	NA	no	NA	NA	NA	NA	no	NA	NA	NA	NA	no	0	0	0	0	0	0	0	0	0	0	0	0	0	0	0	0	0	0	0	0	0	0	0	0	0	0	0	0	0	0
gene-LOC106577705	0.8	1	1	1	0.778	-0.363	0.802843796512879	NA	no	0.595	-0.749	0.628677904085238	NA	no	0.765	-0.386	0.805134583069098	NA	no	0	1	0	1	4	2	1	0	2	0	0	0	0	0	3	0	1	0	1	3	2	1	0	1	0	0	0	0	0	3
gene-LOC106577706	0.07	0	0	0	0.591	-0.759	0.840078833733682	NA	no	0.748	-0.419	0.911391425033991	NA	no	1	0	1	NA	no	0	0	0	1	0	0	0	0	0	0	0	0	0	0	0	0	0	0	1	0	0	0	0	0	0	0	0	0	0	0
gene-LOC106577708	7.75	12	8	3	0.686	-0.544	0.218974446728337	0.514969958549278	no	0.235	-2.09	0.000188858217692965	0.000802807041673881	down	0.343	-1.546	0.00653763749163728	0.0201976053611418	down	18	5	14	13	12	8	13	5	19	5	1	0	4	5	3	16	6	17	14	8	8	12	5	11	5	1	0	5	5	3
gene-LOC106577709	0.19	0	0	0	0.881	-0.182	0.95187897264489	NA	no	1.116	0.158	0.958124567725365	NA	no	1.266	0.34	0.910146675518445	NA	no	0	0	1	0	0	0	0	0	1	0	0	0	0	1	0	0	0	1	0	0	0	0	0	1	0	0	0	0	1	0
gene-LOC106577711	0.92	1	1	1	1.451	0.537	0.671175456136324	NA	no	0.803	-0.316	0.822661544045162	NA	no	0.553	-0.853	0.524269216120219	NA	no	0	0	1	3	0	0	2	1	2	2	1	1	0	1	0	0	0	1	3	0	0	2	1	1	2	1	1	0	1	0
gene-LOC106577714	0	0	0	0	NA	NA	NA	NA	no	NA	NA	NA	NA	no	NA	NA	NA	NA	no	0	0	0	0	0	0	0	0	0	0	0	0	0	0	0	0	0	0	0	0	0	0	0	0	0	0	0	0	0	0
gene-LOC106577716	0.16	0	0	0	1.284	0.361	0.908394693698867	NA	no	0.748	-0.419	0.893912279837933	NA	no	0.583	-0.779	0.803679164344704	NA	no	1	0	0	0	0	0	1	0	1	0	0	0	0	0	0	1	0	0	0	0	0	1	0	1	0	0	0	0	0	0
gene-LOC106577719	10.37	12	12	7	1.087	0.12	0.736809130829222	0.902773796557423	no	0.622	-0.686	0.0903245783014526	0.181718599609994	no	0.572	-0.807	0.0419977967095658	0.099832864545822	no	11	15	9	12	10	14	10	11	24	14	10	6	3	8	5	10	18	11	13	7	13	10	11	14	13	12	7	4	8	5
gene-LOC106577721	0.25	0	0	0	1.287	0.364	0.88007443656256	NA	no	1.116	0.158	0.947777664491389	NA	no	0.867	-0.206	0.932078386562224	NA	no	0	1	0	0	0	0	0	1	1	0	0	0	0	0	1	0	1	0	0	0	0	0	1	1	0	0	0	0	0	1
gene-LOC106577723	0	0	0	0	NA	NA	NA	NA	no	NA	NA	NA	NA	no	NA	NA	NA	NA	no	0	0	0	0	0	0	0	0	0	0	0	0	0	0	0	0	0	0	0	0	0	0	0	0	0	0	0	0	0	0
gene-LOC106577726	0.16	0	0	0	1	0	1	NA	no	2.484	1.313	0.727167061835569	NA	no	2.818	1.495	0.69115088301466	NA	no	0	0	0	0	0	0	0	0	0	0	2	0	0	0	0	0	0	0	0	0	0	0	0	0	0	2	0	0	0	0
gene-LOC106577727	0	0	0	0	NA	NA	NA	NA	no	NA	NA	NA	NA	no	NA	NA	NA	NA	no	0	0	0	0	0	0	0	0	0	0	0	0	0	0	0	0	0	0	0	0	0	0	0	0	0	0	0	0	0	0
gene-LOC106577744	0	0	0	0	NA	NA	NA	NA	no	NA	NA	NA	NA	no	NA	NA	NA	NA	no	0	0	0	0	0	0	0	0	0	0	0	0	0	0	0	0	0	0	0	0	0	0	0	0	0	0	0	0	0	0
gene-LOC106577748	0.14	0	0	0	0.383	-1.386	0.712193085491091	NA	no	0.484	-1.046	0.780776581551277	NA	no	1	0	1	NA	no	0	0	0	2	0	0	0	0	0	0	0	0	0	0	0	0	0	0	2	0	0	0	0	0	0	0	0	0	0	0
gene-LOC106577755	0	0	0	0	NA	NA	NA	NA	no	NA	NA	NA	NA	no	NA	NA	NA	NA	no	0	0	0	0	0	0	0	0	0	0	0	0	0	0	0	0	0	0	0	0	0	0	0	0	0	0	0	0	0	0
gene-LOC106577769	0.16	0	0	0	0.383	-1.386	0.712193085491091	NA	no	0.484	-1.046	0.780776581551277	NA	no	1	0	1	NA	no	0	0	2	0	0	0	0	0	0	0	0	0	0	0	0	0	0	2	0	0	0	0	0	0	0	0	0	0	0	0
gene-LOC106577804	0	0	0	0	NA	NA	NA	NA	no	NA	NA	NA	NA	no	NA	NA	NA	NA	no	0	0	0	0	0	0	0	0	0	0	0	0	0	0	0	0	0	0	0	0	0	0	0	0	0	0	0	0	0	0
gene-LOC106577808	0	0	0	0	NA	NA	NA	NA	no	NA	NA	NA	NA	no	NA	NA	NA	NA	no	0	0	0	0	0	0	0	0	0	0	0	0	0	0	0	0	0	0	0	0	0	0	0	0	0	0	0	0	0	0
gene-LOC106577811	0	0	0	0	NA	NA	NA	NA	no	NA	NA	NA	NA	no	NA	NA	NA	NA	no	0	0	0	0	0	0	0	0	0	0	0	0	0	0	0	0	0	0	0	0	0	0	0	0	0	0	0	0	0	0
gene-LOC106577873	0	0	0	0	NA	NA	NA	NA	no	NA	NA	NA	NA	no	NA	NA	NA	NA	no	0	0	0	0	0	0	0	0	0	0	0	0	0	0	0	0	0	0	0	0	0	0	0	0	0	0	0	0	0	0
gene-LOC106577889	0.33	0	0	0	0.925	-0.112	0.961394005318254	NA	no	0.762	-0.392	0.865598577041181	NA	no	0.823	-0.28	0.903591727266919	NA	no	0	0	1	0	1	0	2	0	0	0	0	1	0	0	0	0	0	1	0	1	0	2	0	0	0	0	1	0	0	0
gene-LOC106577956	0	0	0	0	NA	NA	NA	NA	no	NA	NA	NA	NA	no	NA	NA	NA	NA	no	0	0	0	0	0	0	0	0	0	0	0	0	0	0	0	0	0	0	0	0	0	0	0	0	0	0	0	0	0	0
gene-LOC106577967	3.21	2	4	3	1.834	0.875	0.257829815382971	0.560314330509653	no	1.29	0.367	0.652392497766412	0.773856011746243	no	0.703	-0.508	0.50284474463056	0.659033752239385	no	4	2	0	1	6	1	5	1	9	10	4	2	1	1	6	4	2	0	1	4	1	5	1	5	10	5	2	1	1	6
gene-LOC106577975	0.19	0	0	0	1.364	0.448	0.882247834495679	NA	no	0.748	-0.419	0.890190236617915	NA	no	0.548	-0.867	0.77454240831309	NA	no	1	0	0	0	0	1	0	0	0	1	0	0	0	0	0	1	0	0	0	0	1	0	0	0	1	0	0	0	0	0
gene-LOC106577985	0	0	0	0	NA	NA	NA	NA	no	NA	NA	NA	NA	no	NA	NA	NA	NA	no	0	0	0	0	0	0	0	0	0	0	0	0	0	0	0	0	0	0	0	0	0	0	0	0	0	0	0	0	0	0
gene-LOC106577996	0.36	0	0	1	0.881	-0.182	0.928292878118023	NA	no	2.394	1.259	0.527335617322203	NA	no	2.716	1.441	0.469391152230803	NA	no	0	0	1	0	0	0	1	0	0	0	0	0	1	1	1	0	0	1	0	0	0	1	0	0	0	0	0	1	1	1
gene-LOC106578001	38.3	33	40	42	1.203	0.267	0.232454670892465	0.530608982075199	no	1.273	0.348	0.125761154917498	0.236413222391553	no	1.058	0.081	0.711512549795665	0.823020201752529	no	42	32	26	32	35	32	43	44	49	58	34	28	36	49	43	38	39	31	34	24	30	41	44	29	55	41	32	44	50	43
gene-LOC106578058	109.44	104	92	132	0.884	-0.177	0.21046001018528	0.503959497198196	no	1.279	0.355	0.0110495432509259	0.0310876570386518	up	1.446	0.532	0.000138327739367273	0.000612441195353552	up	124	89	86	103	127	77	103	101	143	107	97	109	134	113	146	111	109	102	110	88	72	99	101	85	102	116	123	163	115	145
gene-LOC106578279	11.32	13	14	7	1.02	0.029	0.932135656122535	0.980555634314544	no	0.505	-0.987	0.0122692175444141	0.0340228346426128	down	0.495	-1.016	0.00899833327560342	0.0267608899260732	down	21	10	6	12	22	17	17	15	17	13	6	2	6	8	9	19	12	7	13	15	16	16	15	10	12	7	2	7	8	9
gene-LOC106578282	0	0	0	0	NA	NA	NA	NA	no	NA	NA	NA	NA	no	NA	NA	NA	NA	no	0	0	0	0	0	0	0	0	0	0	0	0	0	0	0	0	0	0	0	0	0	0	0	0	0	0	0	0	0	0
gene-LOC106578286	0	0	0	0	NA	NA	NA	NA	no	NA	NA	NA	NA	no	NA	NA	NA	NA	no	0	0	0	0	0	0	0	0	0	0	0	0	0	0	0	0	0	0	0	0	0	0	0	0	0	0	0	0	0	0
gene-LOC106578291	2.2	3	3	1	0.804	-0.314	0.70539675854495	0.887539146068698	no	0.288	-1.798	0.0806515171026821	0.165867417887295	no	0.358	-1.484	0.151833029488903	0.279523940379717	no	2	4	1	4	5	0	6	3	2	3	0	3	1	0	0	2	5	1	4	3	0	6	3	1	3	0	3	1	0	0
gene-LOC106578292	0.78	1	1	1	1.047	0.066	0.960035295246404	NA	no	0.844	-0.244	0.863099705937265	NA	no	0.806	-0.311	0.822841960172414	NA	no	0	0	2	1	1	1	1	1	2	0	1	2	0	0	0	0	0	2	1	1	1	1	1	1	0	1	2	0	0	0
gene-LOC106578318	0.7	1	1	0	0.917	-0.125	0.925554072727147	NA	no	0.316	-1.661	0.26288547592381	NA	no	0.345	-1.537	0.298611749846257	NA	no	2	0	1	1	1	0	0	2	1	2	1	0	0	0	0	2	0	1	1	1	0	0	2	1	2	1	0	0	0	0
gene-LOC106578319	2.35	1	2	3	1.57	0.651	0.455947097994795	0.741509492345181	no	2.446	1.291	0.130832832800072	0.243720926843642	no	1.558	0.64	0.408558306306874	0.572940326496993	no	1	1	3	0	2	1	2	3	1	5	5	3	3	1	3	1	1	4	0	1	1	2	3	1	5	6	3	4	1	3
gene-LOC106578320	0.15	0	0	0	1	0	1	NA	no	2.484	1.313	0.727167061835569	NA	no	2.818	1.495	0.69115088301466	NA	no	0	0	0	0	0	0	0	0	0	0	0	2	0	0	0	0	0	0	0	0	0	0	0	0	0	0	2	0	0	0
gene-LOC106578321	130.98	146	135	111	0.933	-0.101	0.394001190894201	0.693651176510381	no	0.771	-0.375	0.00244972699568662	0.00825637054888055	down	0.827	-0.275	0.0258150231914154	0.066499264644576	no	165	123	141	140	167	129	136	143	222	157	88	100	87	122	110	148	151	167	150	116	121	130	143	132	149	105	113	106	124	109
gene-LOC106578322	0.06	0	0	0	1.315	0.395	0.916381083015104	NA	no	1	0	1	NA	no	0.849	-0.237	0.949857856243081	NA	no	0	0	0	0	0	1	0	0	0	0	0	0	0	0	0	0	0	0	0	0	1	0	0	0	0	0	0	0	0	0
gene-LOC106578323	0	0	0	0	NA	NA	NA	NA	no	NA	NA	NA	NA	no	NA	NA	NA	NA	no	0	0	0	0	0	0	0	0	0	0	0	0	0	0	0	0	0	0	0	0	0	0	0	0	0	0	0	0	0	0
gene-LOC106578334	0.33	0	0	1	1.924	0.944	0.646531192520502	NA	no	3.67	1.876	0.355697772390287	NA	no	1.907	0.931	0.64547871351128	NA	no	0	0	0	0	0	0	0	1	1	0	0	1	1	1	0	0	0	0	0	0	0	0	1	1	0	0	1	1	1	0
gene-LOC106578375	277.82	355	331	147	0.935	-0.098	0.560870386172779	0.811557582709788	no	0.414	-1.271	2.66068667092711e-13	2.87912858866071e-12	down	0.443	-1.173	1.41091605431987e-11	1.44187731363931e-10	down	285	366	308	401	405	298	337	328	566	407	93	122	153	116	182	255	448	365	428	280	280	323	329	337	387	111	138	186	118	181
gene-LOC106578391	0.08	0	0	0	1	0	1	NA	no	1.665	0.735	0.844999696950773	NA	no	1.889	0.918	0.807307715244846	NA	no	0	0	0	0	0	0	0	0	0	0	0	0	1	0	0	0	0	0	0	0	0	0	0	0	0	0	0	1	0	0
gene-LOC106578395	0.06	0	0	0	1.315	0.395	0.916381083015104	NA	no	1	0	1	NA	no	0.849	-0.237	0.949857856243081	NA	no	0	0	0	0	0	1	0	0	0	0	0	0	0	0	0	0	0	0	0	0	1	0	0	0	0	0	0	0	0	0
gene-LOC106578396	0.23	0	0	1	1	0	1	NA	no	3.712	1.892	0.613091004389501	NA	no	4.211	2.074	0.579358909608877	NA	no	0	0	0	0	0	0	0	0	0	0	0	3	0	0	0	0	0	0	0	0	0	0	0	0	0	0	3	0	0	0
gene-LOC106578462	0	0	0	0	NA	NA	NA	NA	no	NA	NA	NA	NA	no	NA	NA	NA	NA	no	0	0	0	0	0	0	0	0	0	0	0	0	0	0	0	0	0	0	0	0	0	0	0	0	0	0	0	0	0	0
gene-LOC106578497	18.33	19	27	9	1.359	0.442	0.0960585903773565	0.322363270842179	no	0.465	-1.105	0.0007624955867847	0.00289236741529831	down	0.342	-1.547	1.03803312497242e-06	6.34712532260415e-06	down	30	15	12	21	22	22	35	28	40	28	7	10	6	7	11	27	18	14	22	15	21	34	28	24	27	8	11	7	7	11
gene-LOC106578545	144.42	164	172	97	1.047	0.066	0.561357161065277	0.811662889046249	no	0.592	-0.757	1.29818624022588e-09	1.04798367903186e-08	down	0.565	-0.823	2.33294591619035e-11	2.3452559921792e-10	down	192	133	141	147	233	169	159	178	263	226	92	82	70	94	102	172	163	167	157	161	159	152	178	156	215	110	93	85	96	101
gene-LOC106578568	0	0	0	0	NA	NA	NA	NA	no	NA	NA	NA	NA	no	NA	NA	NA	NA	no	0	0	0	0	0	0	0	0	0	0	0	0	0	0	0	0	0	0	0	0	0	0	0	0	0	0	0	0	0	0
gene-LOC106578624	8.66	8	9	9	1.137	0.186	0.693059074733068	0.881682411422323	no	1.146	0.197	0.682725845492989	0.795699065133206	no	1.008	0.011	0.981338551574162	0.990100300759597	no	16	2	4	9	11	2	17	11	13	9	10	7	8	9	7	14	2	5	10	8	2	16	11	8	9	12	8	10	9	7
gene-LOC106578628	56.01	45	53	71	1.194	0.256	0.133069765584041	0.388681411859582	no	1.59	0.669	7.92604649502222e-05	0.00036062421706618	up	1.331	0.413	0.0109364373546428	0.0317586058423277	up	40	43	41	40	63	54	61	43	90	61	56	68	65	72	57	36	53	49	43	44	51	58	43	54	58	67	77	79	73	57
gene-LOC106578641	0	0	0	0	NA	NA	NA	NA	no	NA	NA	NA	NA	no	NA	NA	NA	NA	no	0	0	0	0	0	0	0	0	0	0	0	0	0	0	0	0	0	0	0	0	0	0	0	0	0	0	0	0	0	0
gene-LOC106578648	0.4	1	1	0	0.903	-0.147	0.940776141093719	NA	no	0.33	-1.6	0.428443720884582	NA	no	0.365	-1.453	0.471125035782208	NA	no	1	0	1	1	0	0	2	0	0	1	0	0	0	0	0	1	0	1	1	0	0	2	0	0	1	0	0	0	0	0
gene-LOC106578657	2.32	3	3	2	1.055	0.077	0.922892755514878	0.978168755082522	no	0.695	-0.524	0.545717036959788	0.688769220324749	no	0.659	-0.601	0.480740586462678	0.639610629172315	no	2	2	4	1	4	0	5	1	6	4	2	1	1	4	0	2	2	5	1	3	0	5	1	4	4	2	1	1	4	0
gene-LOC106578661	0	0	0	0	NA	NA	NA	NA	no	NA	NA	NA	NA	no	NA	NA	NA	NA	no	0	0	0	0	0	0	0	0	0	0	0	0	0	0	0	0	0	0	0	0	0	0	0	0	0	0	0	0	0	0
gene-LOC106578709	0.06	0	0	0	1.315	0.395	0.916381083015104	NA	no	1	0	1	NA	no	0.849	-0.237	0.949857856243081	NA	no	0	0	0	0	0	1	0	0	0	0	0	0	0	0	0	0	0	0	0	0	1	0	0	0	0	0	0	0	0	0
gene-LOC106578710	0	0	0	0	NA	NA	NA	NA	no	NA	NA	NA	NA	no	NA	NA	NA	NA	no	0	0	0	0	0	0	0	0	0	0	0	0	0	0	0	0	0	0	0	0	0	0	0	0	0	0	0	0	0	0
gene-LOC106578711	0	0	0	0	NA	NA	NA	NA	no	NA	NA	NA	NA	no	NA	NA	NA	NA	no	0	0	0	0	0	0	0	0	0	0	0	0	0	0	0	0	0	0	0	0	0	0	0	0	0	0	0	0	0	0
gene-LOC106578712	0	0	0	0	NA	NA	NA	NA	no	NA	NA	NA	NA	no	NA	NA	NA	NA	no	0	0	0	0	0	0	0	0	0	0	0	0	0	0	0	0	0	0	0	0	0	0	0	0	0	0	0	0	0	0
gene-LOC106578713	0.24	0	0	0	0.591	-0.759	0.817718123033318	NA	no	1.665	0.735	0.8233034121281	NA	no	2.818	1.495	0.649991374843341	NA	no	0	1	0	0	0	0	0	0	0	0	0	0	2	0	0	0	1	0	0	0	0	0	0	0	0	0	0	2	0	0
gene-LOC106578714	0.9	1	1	0	1.009	0.013	0.990951122153543	NA	no	0.397	-1.333	0.334584735720294	NA	no	0.393	-1.347	0.323945322134148	NA	no	1	0	1	2	2	1	3	0	3	0	0	0	1	1	0	1	0	1	2	1	1	3	0	2	0	0	0	1	1	0
gene-LOC106578736	0	0	0	0	NA	NA	NA	NA	no	NA	NA	NA	NA	no	NA	NA	NA	NA	no	0	0	0	0	0	0	0	0	0	0	0	0	0	0	0	0	0	0	0	0	0	0	0	0	0	0	0	0	0	0
gene-LOC106578761	0	0	0	0	NA	NA	NA	NA	no	NA	NA	NA	NA	no	NA	NA	NA	NA	no	0	0	0	0	0	0	0	0	0	0	0	0	0	0	0	0	0	0	0	0	0	0	0	0	0	0	0	0	0	0
gene-LOC106578782	0	0	0	0	NA	NA	NA	NA	no	NA	NA	NA	NA	no	NA	NA	NA	NA	no	0	0	0	0	0	0	0	0	0	0	0	0	0	0	0	0	0	0	0	0	0	0	0	0	0	0	0	0	0	0
gene-LOC106578826	70.58	66	77	68	1.168	0.224	0.170259127704834	0.447081565713257	no	1.032	0.045	0.788925695527822	0.87154732872666	no	0.884	-0.178	0.278463779584909	0.436780046467322	no	83	59	48	53	101	96	66	57	128	105	56	60	57	67	70	74	72	57	57	70	90	63	57	76	100	67	68	69	68	70
gene-LOC106578836	1.68	3	2	0	0.542	-0.883	0.378068691154678	0.679942799099504	no	0.152	-2.721	0.032053670252563	0.0777114857619402	no	0.28	-1.838	0.158364926002361	0.288402439062963	no	8	3	0	1	4	0	1	2	1	5	1	0	0	1	0	7	4	0	1	3	0	1	2	1	5	1	0	0	1	0
gene-LOC106578840	202.58	169	200	239	1.179	0.238	0.0719212993815301	0.271840419658942	no	1.407	0.492	0.000204319092764408	0.00086408861577414	up	1.193	0.254	0.0507322447963034	0.116576616606126	no	183	146	112	149	302	221	241	176	337	194	217	228	195	254	183	164	179	133	159	209	208	231	176	200	185	259	258	237	259	182
gene-LOC106578861	0.35	1	0	0	0.553	-0.854	0.742526269468458	NA	no	0.304	-1.717	0.510038404227332	NA	no	0.55	-0.863	0.743705289358501	NA	no	0	0	2	1	0	2	0	0	0	0	0	0	0	0	0	0	0	2	1	0	2	0	0	0	0	0	0	0	0	0
gene-LOC106578862	0	0	0	0	NA	NA	NA	NA	no	NA	NA	NA	NA	no	NA	NA	NA	NA	no	0	0	0	0	0	0	0	0	0	0	0	0	0	0	0	0	0	0	0	0	0	0	0	0	0	0	0	0	0	0
gene-LOC106578883	0	0	0	0	NA	NA	NA	NA	no	NA	NA	NA	NA	no	NA	NA	NA	NA	no	0	0	0	0	0	0	0	0	0	0	0	0	0	0	0	0	0	0	0	0	0	0	0	0	0	0	0	0	0	0
gene-LOC106578886	0.07	0	0	0	0.591	-0.759	0.840078833733682	NA	no	0.748	-0.419	0.911391425033991	NA	no	1	0	1	NA	no	0	0	0	1	0	0	0	0	0	0	0	0	0	0	0	0	0	0	1	0	0	0	0	0	0	0	0	0	0	0
gene-LOC106578903	0.06	0	0	0	1.315	0.395	0.916381083015104	NA	no	1	0	1	NA	no	0.849	-0.237	0.949857856243081	NA	no	0	0	0	0	0	1	0	0	0	0	0	0	0	0	0	0	0	0	0	0	1	0	0	0	0	0	0	0	0	0
gene-LOC106578923	3.13	6	3	1	0.424	-1.239	0.0732635356097027	0.27474541411025	no	0.146	-2.775	0.00269574886767368	0.00900809367366897	down	0.345	-1.536	0.110800360730039	0.219043619288	no	6	4	4	4	15	7	3	1	4	0	0	2	1	1	0	5	5	5	4	10	7	3	1	2	0	0	2	1	1	0
gene-LOC106578927	11.39	17	9	9	0.535	-0.902	0.0403901512191199	0.187297131184702	no	0.494	-1.016	0.0260454109996157	0.0651144779397096	no	0.924	-0.114	0.809564673943491	0.888072922518469	no	7	12	13	20	37	9	10	12	10	10	13	12	4	6	2	6	15	15	21	26	8	10	12	6	10	16	14	5	6	2
gene-LOC106578963	0.12	0	0	0	0.383	-1.386	0.712193085491091	NA	no	0.484	-1.046	0.780776581551278	NA	no	1	0	1	NA	no	2	0	0	0	0	0	0	0	0	0	0	0	0	0	0	2	0	0	0	0	0	0	0	0	0	0	0	0	0	0
gene-LOC106579028	0.86	1	1	0	0.745	-0.425	0.727712293629334	NA	no	0.223	-2.164	0.122344938338104	NA	no	0.3	-1.739	0.2207343666871	NA	no	0	2	2	0	3	2	0	1	2	1	0	0	0	1	0	0	2	2	0	2	2	0	1	1	1	0	0	0	1	0
gene-LOC106579034	0	0	0	0	NA	NA	NA	NA	no	NA	NA	NA	NA	no	NA	NA	NA	NA	no	0	0	0	0	0	0	0	0	0	0	0	0	0	0	0	0	0	0	0	0	0	0	0	0	0	0	0	0	0	0
gene-LOC106579035	76.9	70	69	92	0.988	-0.017	0.920776027972612	0.9777721101811	no	1.324	0.405	0.0162404557836716	0.0434594983876494	up	1.34	0.422	0.0113326918364471	0.0327563779245971	up	99	65	55	65	69	74	54	74	126	76	77	88	68	83	102	89	80	65	69	48	70	52	74	75	72	92	100	83	85	101
gene-LOC106579037	0	0	0	0	NA	NA	NA	NA	no	NA	NA	NA	NA	no	NA	NA	NA	NA	no	0	0	0	0	0	0	0	0	0	0	0	0	0	0	0	0	0	0	0	0	0	0	0	0	0	0	0	0	0	0
gene-LOC106579039	0.75	0	1	1	5.218	2.383	0.0896666558943296	NA	no	2.408	1.268	0.414773515766599	NA	no	0.462	-1.116	0.411139424819496	NA	no	0	0	1	0	0	1	2	1	5	0	0	0	1	1	1	0	0	1	0	0	1	2	1	3	0	0	0	1	1	1
gene-LOC106579042	24.23	26	22	25	0.872	-0.198	0.496517989705786	0.769632515212999	no	0.954	-0.068	0.819538801999028	0.89136866947613	no	1.095	0.131	0.658690462148548	0.783816966571263	no	22	13	32	26	39	28	19	29	33	20	26	12	27	30	15	20	16	38	28	27	26	18	29	20	19	31	14	33	31	15
gene-LOC106579044	0	0	0	0	NA	NA	NA	NA	no	NA	NA	NA	NA	no	NA	NA	NA	NA	no	0	0	0	0	0	0	0	0	0	0	0	0	0	0	0	0	0	0	0	0	0	0	0	0	0	0	0	0	0	0
gene-LOC106579078	7.02	11	8	3	0.689	-0.536	0.19973792114611	0.489519397042088	no	0.294	-1.768	0.000731196269025782	0.00278236953357045	down	0.426	-1.231	0.0210334734044957	0.0559616789225834	no	5	11	12	11	14	7	7	8	11	9	1	2	4	2	5	4	13	14	12	10	7	7	8	7	9	1	2	5	2	5
gene-LOC106579111	0.14	0	0	0	1	0	1	NA	no	2.484	1.313	0.727167061835569	NA	no	2.818	1.495	0.69115088301466	NA	no	0	0	0	0	0	0	0	0	0	0	0	1	0	0	1	0	0	0	0	0	0	0	0	0	0	0	1	0	0	1
gene-LOC106579253	0	0	0	0	NA	NA	NA	NA	no	NA	NA	NA	NA	no	NA	NA	NA	NA	no	0	0	0	0	0	0	0	0	0	0	0	0	0	0	0	0	0	0	0	0	0	0	0	0	0	0	0	0	0	0
gene-LOC106579255	42.62	38	42	47	1.096	0.132	0.509202948098131	0.77756161812533	no	1.245	0.316	0.118392333862928	0.225500667412817	no	1.136	0.184	0.350487946990267	0.515828859667543	no	44	36	32	37	45	39	42	50	53	55	47	43	28	47	50	39	44	38	40	31	37	40	50	32	52	56	49	34	48	50
gene-LOC106579278	0.77	1	1	1	0.551	-0.86	0.552878861832289	NA	no	0.676	-0.565	0.698265906678043	NA	no	1.227	0.295	0.847800618785868	NA	no	1	2	0	1	1	1	0	2	0	0	1	2	0	0	0	1	2	0	1	1	1	0	2	0	0	1	2	0	0	0
gene-LOC106579342	31.76	38	25	32	0.638	-0.648	0.00852767125797023	0.0615158690420262	no	0.837	-0.256	0.2958919025366	0.450429150423148	no	1.312	0.392	0.122187983279658	0.236135451518262	no	26	28	36	35	77	29	27	30	28	26	21	31	29	37	28	23	34	43	37	53	27	26	30	17	25	25	35	35	38	28
gene-LOC106579343	0	0	0	0	NA	NA	NA	NA	no	NA	NA	NA	NA	no	NA	NA	NA	NA	no	0	0	0	0	0	0	0	0	0	0	0	0	0	0	0	0	0	0	0	0	0	0	0	0	0	0	0	0	0	0
gene-LOC106579346	10.46	8	9	14	1.004	0.006	0.988394636771044	0.99610836267571	no	1.651	0.723	0.0893598771203577	0.180135163349907	no	1.643	0.717	0.086957040369722	0.18127823887673	no	5	6	5	12	17	14	15	8	9	3	14	17	8	14	11	4	7	6	13	12	13	14	8	5	3	17	19	10	14	11
gene-LOC106579348	2.05	4	2	0	0.361	-1.471	0.091885935729439	0.3144263623858	no	0.112	-3.162	0.00642490944211759	0.0194468182854304	down	0.31	-1.69	0.166375772958025	0.299145178187809	no	3	5	5	3	4	1	0	3	0	4	0	0	1	1	0	3	6	6	3	3	1	0	3	0	4	0	0	1	1	0
gene-LOC106579355	0	0	0	0	NA	NA	NA	NA	no	NA	NA	NA	NA	no	NA	NA	NA	NA	no	0	0	0	0	0	0	0	0	0	0	0	0	0	0	0	0	0	0	0	0	0	0	0	0	0	0	0	0	0	0
gene-LOC106579356	2.26	2	2	3	0.87	-0.201	0.81858456807281	0.939379126755109	no	1.711	0.775	0.349277583675673	0.506787022517646	no	1.967	0.976	0.23967022749637	0.390546555458421	no	1	2	3	2	1	2	1	1	1	4	5	5	1	2	1	1	2	4	2	1	2	1	1	1	4	6	6	1	2	1
gene-LOC106579385	1.16	1	2	0	1.152	0.204	0.844197245931446	NA	no	0.2	-2.32	0.0756808431560101	0.157541043944717	no	0.174	-2.524	0.0488491292860478	0.113001131732056	no	3	0	1	2	2	1	4	0	2	3	0	1	0	0	0	3	0	1	2	1	1	4	0	1	3	0	1	0	0	0
gene-LOC106579391	0	0	0	0	NA	NA	NA	NA	no	NA	NA	NA	NA	no	NA	NA	NA	NA	no	0	0	0	0	0	0	0	0	0	0	0	0	0	0	0	0	0	0	0	0	0	0	0	0	0	0	0	0	0	0
gene-LOC106579394	0	0	0	0	NA	NA	NA	NA	no	NA	NA	NA	NA	no	NA	NA	NA	NA	no	0	0	0	0	0	0	0	0	0	0	0	0	0	0	0	0	0	0	0	0	0	0	0	0	0	0	0	0	0	0
gene-LOC106579401	0.08	0	0	0	1.845	0.883	0.81420125962914	NA	no	1	0	1	NA	no	0.605	-0.725	0.847059660718277	NA	no	0	0	0	0	0	0	0	0	2	0	0	0	0	0	0	0	0	0	0	0	0	0	0	1	0	0	0	0	0	0
gene-LOC106579415	0.13	0	0	0	2.042	1.03	0.783971262905992	NA	no	1	0	1	NA	no	0.547	-0.872	0.816547970932568	NA	no	0	0	0	0	0	1	0	1	0	0	0	0	0	0	0	0	0	0	0	0	1	0	1	0	0	0	0	0	0	0
gene-LOC106579434	0.36	0	0	1	2.51	1.328	0.556242457061599	NA	no	3.565	1.834	0.413649540764882	NA	no	1.42	0.506	0.820365356947881	NA	no	0	0	0	0	0	0	0	0	2	1	1	0	0	2	0	0	0	0	0	0	0	0	0	1	1	1	0	0	2	0
gene-LOC106579438	211.34	219	266	149	1.209	0.274	0.0313000647537145	0.157661004847423	no	0.683	-0.55	3.94517335674085e-05	0.000188848065279654	down	0.565	-0.824	4.08967979386641e-10	3.67521681875902e-09	down	253	171	179	216	314	223	256	327	436	300	127	115	96	161	185	227	210	212	231	217	210	245	328	259	286	152	130	117	164	184
gene-LOC106579485	2.03	3	2	2	0.574	-0.801	0.361038430878567	0.665886115279335	no	0.804	-0.315	0.714840588767932	0.819242914722372	no	1.4	0.485	0.594654189044029	0.735856175750858	no	2	1	3	3	4	4	2	0	0	2	3	2	2	2	0	2	1	4	3	3	4	2	0	0	2	4	2	2	2	0
gene-LOC106579489	0.04	0	0	0	1.315	0.395	0.916381083015104	NA	no	1	0	1	NA	no	0.849	-0.237	0.94985785624308	NA	no	0	0	0	0	0	0	0	0	1	0	0	0	0	0	0	0	0	0	0	0	0	0	0	1	0	0	0	0	0	0
gene-LOC106579546	0	0	0	0	NA	NA	NA	NA	no	NA	NA	NA	NA	no	NA	NA	NA	NA	no	0	0	0	0	0	0	0	0	0	0	0	0	0	0	0	0	0	0	0	0	0	0	0	0	0	0	0	0	0	0
gene-LOC106579569	1.86	1	3	2	2.254	1.172	0.255140237773229	0.557202595719374	no	1.904	0.929	0.383090848517069	0.540413819409398	no	0.845	-0.243	0.798304880505655	0.880763509711332	no	1	0	1	0	4	4	2	4	0	3	4	2	2	1	0	1	0	1	0	3	4	2	4	0	3	5	2	2	1	0
gene-LOC106579572	0.6	0	1	0	3.16	1.66	0.346928511838747	NA	no	0.492	-1.025	0.592564657652008	NA	no	0.156	-2.685	0.130014202383249	NA	no	0	1	0	1	0	2	2	0	0	3	0	0	0	0	0	0	1	0	1	0	2	2	0	0	3	0	0	0	0	0
gene-LOC106579573	0.2	0	1	0	3.191	1.674	0.635893706343034	NA	no	1	0	1	NA	no	0.35	-1.516	0.668181690890969	NA	no	0	0	0	0	0	1	0	2	0	0	0	0	0	0	0	0	0	0	0	0	1	0	2	0	0	0	0	0	0	0
gene-LOC106579604	2.58	3	3	2	0.949	-0.075	0.922328300664374	0.978081146631023	no	0.803	-0.317	0.697718348416554	0.806826673133989	no	0.846	-0.242	0.765402938285689	0.859219748950411	no	3	2	4	2	3	6	1	4	3	1	2	0	4	0	4	3	2	5	2	2	6	1	4	2	1	2	0	5	0	4
gene-LOC106579605	0.06	0	0	0	0.591	-0.759	0.840078833733682	NA	no	0.748	-0.419	0.911391425033991	NA	no	1	0	1	NA	no	1	0	0	0	0	0	0	0	0	0	0	0	0	0	0	1	0	0	0	0	0	0	0	0	0	0	0	0	0	0
gene-LOC106579639	0	0	0	0	NA	NA	NA	NA	no	NA	NA	NA	NA	no	NA	NA	NA	NA	no	0	0	0	0	0	0	0	0	0	0	0	0	0	0	0	0	0	0	0	0	0	0	0	0	0	0	0	0	0	0
gene-LOC106579656	0.06	0	0	0	1.315	0.395	0.916381083015104	NA	no	1	0	1	NA	no	0.849	-0.237	0.949857856243081	NA	no	0	0	0	0	0	0	1	0	0	0	0	0	0	0	0	0	0	0	0	0	0	1	0	0	0	0	0	0	0	0
gene-LOC106579663	0.06	0	0	0	1.315	0.395	0.916381083015104	NA	no	1	0	1	NA	no	0.849	-0.237	0.949857856243081	NA	no	0	0	0	0	0	0	1	0	0	0	0	0	0	0	0	0	0	0	0	0	0	1	0	0	0	0	0	0	0	0
gene-LOC106579664	0	0	0	0	NA	NA	NA	NA	no	NA	NA	NA	NA	no	NA	NA	NA	NA	no	0	0	0	0	0	0	0	0	0	0	0	0	0	0	0	0	0	0	0	0	0	0	0	0	0	0	0	0	0	0
gene-LOC106579668	1.28	1	1	1	1.226	0.293	0.804248777545079	NA	no	1.505	0.59	0.619451601731662	0.748949441740873	no	1.228	0.296	0.79472057315816	0.878165115903641	no	0	0	3	1	1	0	5	0	1	1	1	1	1	1	3	0	0	4	1	1	0	5	0	1	1	1	1	1	1	3
gene-LOC106579669	3.32	4	3	3	0.826	-0.276	0.675691557756222	0.873558210535521	no	0.748	-0.419	0.54594481470444	0.688840621748177	no	0.906	-0.143	0.838163442971124	0.906401707366815	no	0	2	4	6	8	4	2	4	3	5	3	3	2	1	4	0	2	5	6	6	4	2	4	2	5	4	3	2	1	4
gene-LOC106579671	197.73	212	172	209	0.811	-0.302	0.0272751770427078	0.143643612527223	no	0.986	-0.02	0.881460853863866	0.929974854289991	no	1.216	0.282	0.0408281217589653	0.097591970762153	no	165	175	196	227	323	171	189	195	247	186	174	153	208	201	207	148	214	232	242	223	161	181	195	147	177	208	173	253	205	206
gene-LOC106579672	3.63	5	3	3	0.632	-0.663	0.345926967059873	0.651557254916814	no	0.582	-0.781	0.287026169741473	0.44079669968358	no	0.921	-0.118	0.875936359907593	0.930047950371114	no	5	3	4	8	5	6	1	0	8	4	0	7	2	3	1	4	4	5	9	3	6	1	0	5	4	0	8	2	3	1
gene-LOC106579678	0.06	0	0	0	1.315	0.395	0.916381083015104	NA	no	1	0	1	NA	no	0.849	-0.237	0.949857856243081	NA	no	0	0	0	0	0	0	1	0	0	0	0	0	0	0	0	0	0	0	0	0	0	1	0	0	0	0	0	0	0	0
gene-LOC106579683	0	0	0	0	NA	NA	NA	NA	no	NA	NA	NA	NA	no	NA	NA	NA	NA	no	0	0	0	0	0	0	0	0	0	0	0	0	0	0	0	0	0	0	0	0	0	0	0	0	0	0	0	0	0	0
gene-LOC106579693	23.01	18	30	20	1.605	0.683	0.00752469210629628	0.0555896763943084	no	1.079	0.11	0.690432102579195	0.8013784715348	no	0.672	-0.573	0.0258006884341414	0.0664788529535484	no	15	11	23	15	33	25	33	30	46	40	20	17	19	19	16	13	13	27	16	23	24	32	30	27	38	24	19	23	19	16
gene-LOC106579694	0.06	0	0	0	1.315	0.395	0.916381083015104	NA	no	1	0	1	NA	no	0.849	-0.237	0.94985785624308	NA	no	0	0	0	0	0	0	0	0	0	1	0	0	0	0	0	0	0	0	0	0	0	0	0	0	1	0	0	0	0	0
gene-LOC106579732	454.65	402	480	482	1.187	0.247	0.0106717917036632	0.0725828024776546	no	1.193	0.254	0.00934022645220019	0.0268701398851389	up	1.005	0.007	0.942170057202432	0.968575961415346	no	421	271	339	391	699	544	535	466	818	441	434	447	367	471	463	377	332	401	418	484	512	513	467	487	420	518	506	447	480	460
gene-LOC106579746	0.07	0	0	0	1.315	0.395	0.916381083015104	NA	no	1	0	1	NA	no	0.849	-0.237	0.949857856243081	NA	no	0	0	0	0	0	0	0	1	0	0	0	0	0	0	0	0	0	0	0	0	0	0	1	0	0	0	0	0	0	0
gene-LOC106579753	0	0	0	0	NA	NA	NA	NA	no	NA	NA	NA	NA	no	NA	NA	NA	NA	no	0	0	0	0	0	0	0	0	0	0	0	0	0	0	0	0	0	0	0	0	0	0	0	0	0	0	0	0	0	0
gene-LOC106579814	9.92	13	10	7	0.726	-0.463	0.231383854217042	0.528990223077815	no	0.535	-0.903	0.031669754403272	0.0768933907211597	no	0.737	-0.44	0.303969155867353	0.465180391153802	no	16	8	6	17	23	8	8	5	19	17	5	5	10	6	6	14	10	7	18	16	8	8	5	11	16	6	6	12	6	6
gene-LOC106579833	53.36	53	55	52	1.038	0.054	0.76149273282426	0.913201442016416	no	0.986	-0.02	0.91448252385805	0.950023402540659	no	0.95	-0.073	0.683245163608623	0.802069300098479	no	54	49	33	60	77	53	63	51	93	61	33	44	52	43	65	48	60	39	64	53	50	60	51	55	58	39	50	63	44	65
gene-LOC106579908	1.41	2	1	1	0.617	-0.696	0.46259997173971	NA	no	0.436	-1.198	0.259709525024382	0.410208467447565	no	0.706	-0.502	0.648822894775168	0.776093900200053	no	1	1	4	2	2	1	1	3	1	1	0	2	0	1	1	1	1	5	2	1	1	1	3	1	1	0	2	0	1	1
gene-LOC106580175	0.5	1	0	1	0.568	-0.815	0.678761331464971	NA	no	1.097	0.134	0.945035162209597	NA	no	1.93	0.949	0.630216013361037	NA	no	0	0	2	0	1	0	0	0	2	0	0	2	0	1	0	0	0	2	0	1	0	0	0	1	0	0	2	0	1	0
gene-LOC106580221	0	0	0	0	NA	NA	NA	NA	no	NA	NA	NA	NA	no	NA	NA	NA	NA	no	0	0	0	0	0	0	0	0	0	0	0	0	0	0	0	0	0	0	0	0	0	0	0	0	0	0	0	0	0	0
gene-LOC106580222	0	0	0	0	NA	NA	NA	NA	no	NA	NA	NA	NA	no	NA	NA	NA	NA	no	0	0	0	0	0	0	0	0	0	0	0	0	0	0	0	0	0	0	0	0	0	0	0	0	0	0	0	0	0	0
gene-LOC106580224	0	0	0	0	NA	NA	NA	NA	no	NA	NA	NA	NA	no	NA	NA	NA	NA	no	0	0	0	0	0	0	0	0	0	0	0	0	0	0	0	0	0	0	0	0	0	0	0	0	0	0	0	0	0	0
gene-LOC106580226	0	0	0	0	NA	NA	NA	NA	no	NA	NA	NA	NA	no	NA	NA	NA	NA	no	0	0	0	0	0	0	0	0	0	0	0	0	0	0	0	0	0	0	0	0	0	0	0	0	0	0	0	0	0	0
gene-LOC106580228	0	0	0	0	NA	NA	NA	NA	no	NA	NA	NA	NA	no	NA	NA	NA	NA	no	0	0	0	0	0	0	0	0	0	0	0	0	0	0	0	0	0	0	0	0	0	0	0	0	0	0	0	0	0	0
gene-LOC106580230	0	0	0	0	NA	NA	NA	NA	no	NA	NA	NA	NA	no	NA	NA	NA	NA	no	0	0	0	0	0	0	0	0	0	0	0	0	0	0	0	0	0	0	0	0	0	0	0	0	0	0	0	0	0	0
gene-LOC106580232	0	0	0	0	NA	NA	NA	NA	no	NA	NA	NA	NA	no	NA	NA	NA	NA	no	0	0	0	0	0	0	0	0	0	0	0	0	0	0	0	0	0	0	0	0	0	0	0	0	0	0	0	0	0	0
gene-LOC106580233	5.12	7	6	2	0.793	-0.334	0.500234120895951	0.771372111194805	no	0.231	-2.114	0.00156911313738985	0.00554276564488705	down	0.291	-1.78	0.0081782354836084	0.0246271513006255	down	6	7	6	5	16	8	6	5	5	10	2	1	0	1	4	5	9	7	5	11	8	6	5	3	10	2	1	0	1	4
gene-LOC106580240	0.33	0	0	0	0.601	-0.735	0.721297602696997	NA	no	1.135	0.183	0.92939506420069	NA	no	1.889	0.918	0.656959887048621	NA	no	0	0	0	1	1	0	0	1	0	0	0	1	0	1	0	0	0	0	1	1	0	0	1	0	0	0	1	0	1	0
gene-LOC106580241	0.19	0	0	0	1.368	0.452	0.899816129208876	NA	no	0.748	-0.419	0.907337311174678	NA	no	0.547	-0.871	0.808437215181215	NA	no	1	0	0	0	0	0	2	0	0	0	0	0	0	0	0	1	0	0	0	0	0	2	0	0	0	0	0	0	0	0
gene-LOC106580242	0	0	0	0	NA	NA	NA	NA	no	NA	NA	NA	NA	no	NA	NA	NA	NA	no	0	0	0	0	0	0	0	0	0	0	0	0	0	0	0	0	0	0	0	0	0	0	0	0	0	0	0	0	0	0
gene-LOC106580246	1.48	1	3	1	3.139	1.65	0.105978803337303	NA	no	0.687	-0.541	0.671834035334531	0.788232109160639	no	0.219	-2.191	0.0563057871881481	0.127052790198797	no	1	0	0	2	2	4	4	1	4	4	0	0	0	0	3	1	0	0	2	1	4	4	1	2	4	0	0	0	0	3
gene-LOC106580256	0.47	0	1	0	1.24	0.311	0.853402557915308	NA	no	1.099	0.136	0.936757933369019	NA	no	0.886	-0.175	0.917780670777538	NA	no	1	1	0	0	0	0	1	1	1	0	1	0	1	0	0	1	1	0	0	0	0	1	1	1	0	1	0	1	0	0
gene-LOC106580300	10.49	5	9	18	1.622	0.698	0.11420288992917	0.355419930972691	no	3.264	1.707	5.64773306932594e-05	0.000263251021699675	up	2.013	1.009	0.00808038934843534	0.0243675210253324	up	7	6	3	3	9	6	8	8	24	7	13	11	24	17	14	6	7	4	3	6	6	8	8	14	7	16	12	29	17	14
gene-LOC106580384	0.37	0	0	1	0.618	-0.694	0.760789785111195	NA	no	1.696	0.762	0.734609558955644	NA	no	2.744	1.456	0.518161074327431	NA	no	0	0	0	0	2	0	1	0	0	0	0	2	0	1	0	0	0	0	0	1	0	1	0	0	0	0	2	0	1	0
gene-LOC106580399	0.09	0	0	0	0.881	-0.182	0.961398607591396	NA	no	0.748	-0.419	0.911390564281563	NA	no	0.849	-0.237	0.949857856243081	NA	no	0	0	0	0	1	0	0	0	1	0	0	0	0	0	0	0	0	0	0	1	0	0	0	1	0	0	0	0	0	0
gene-LOC106580404	222.32	220	205	242	0.935	-0.097	0.296012233316699	0.601911049486018	no	1.097	0.134	0.150910200744638	0.273059469314896	no	1.173	0.23	0.012820762440891	0.036481975568182	up	247	177	178	227	304	207	226	173	376	228	196	219	203	240	236	221	217	211	242	210	195	217	173	224	217	234	248	247	244	235
gene-LOC106580471	0	0	0	0	NA	NA	NA	NA	no	NA	NA	NA	NA	no	NA	NA	NA	NA	no	0	0	0	0	0	0	0	0	0	0	0	0	0	0	0	0	0	0	0	0	0	0	0	0	0	0	0	0	0	0
gene-LOC106580475	0	0	0	0	NA	NA	NA	NA	no	NA	NA	NA	NA	no	NA	NA	NA	NA	no	0	0	0	0	0	0	0	0	0	0	0	0	0	0	0	0	0	0	0	0	0	0	0	0	0	0	0	0	0	0
gene-LOC106580478	0.13	0	0	0	2.042	1.03	0.78397119327892	NA	no	1	0	1	NA	no	0.547	-0.872	0.816547900596793	NA	no	0	0	0	0	0	0	2	0	0	0	0	0	0	0	0	0	0	0	0	0	0	2	0	0	0	0	0	0	0	0
gene-LOC106580498	19.1	19	22	16	1.148	0.2	0.440681035806757	0.72992826376621	no	0.834	-0.263	0.351167448764704	0.508590129090922	no	0.726	-0.462	0.0901476106317215	0.186834403899241	no	18	15	21	21	22	24	19	22	33	29	10	16	15	15	16	16	18	25	22	15	23	18	22	20	28	12	18	18	15	16
gene-LOC106580515	0.45	0	1	0	6.149	2.62	0.21741481572167	NA	no	1.665	0.735	0.74263605104661	NA	no	0.271	-1.885	0.374966993204172	NA	no	0	0	0	0	0	4	1	0	0	1	0	0	0	1	0	0	0	0	0	0	4	1	0	0	1	0	0	0	1	0
gene-LOC106580520	0.06	0	0	0	0.591	-0.759	0.840078833733682	NA	no	0.748	-0.419	0.911391425033991	NA	no	1	0	1	NA	no	1	0	0	0	0	0	0	0	0	0	0	0	0	0	0	1	0	0	0	0	0	0	0	0	0	0	0	0	0	0
gene-LOC106580542	0.33	0	1	0	2.065	1.046	0.609152842520835	NA	no	1.116	0.158	0.93956264734962	NA	no	0.541	-0.888	0.66440096251742	NA	no	0	0	0	1	0	1	1	1	0	0	0	0	0	0	1	0	0	0	1	0	1	1	1	0	0	0	0	0	0	1
gene-LOC106580543	92.92	114	109	55	0.962	-0.056	0.680152493262011	0.875673515314173	no	0.48	-1.06	5.21599384642676e-12	5.0999927391112e-11	down	0.499	-1.004	4.81779009220561e-11	4.73420542508545e-10	down	146	85	97	106	157	100	90	125	214	121	44	49	43	61	52	131	104	115	113	109	94	86	125	127	115	52	55	52	62	52
gene-LOC106580545	0.3	1	0	0	0.24	-2.058	0.436780245863501	NA	no	0.454	-1.14	0.666524756410296	NA	no	1.889	0.918	0.73258000897976	NA	no	0	0	1	0	3	0	0	0	0	0	1	0	0	0	0	0	0	1	0	2	0	0	0	0	0	1	0	0	0	0
gene-LOC106580548	0	0	0	0	NA	NA	NA	NA	no	NA	NA	NA	NA	no	NA	NA	NA	NA	no	0	0	0	0	0	0	0	0	0	0	0	0	0	0	0	0	0	0	0	0	0	0	0	0	0	0	0	0	0	0
gene-LOC106580592	0	0	0	0	NA	NA	NA	NA	no	NA	NA	NA	NA	no	NA	NA	NA	NA	no	0	0	0	0	0	0	0	0	0	0	0	0	0	0	0	0	0	0	0	0	0	0	0	0	0	0	0	0	0	0
gene-LOC106580608	0.06	0	0	0	0.591	-0.759	0.840078833733682	NA	no	0.748	-0.419	0.911391425033991	NA	no	1	0	1	NA	no	1	0	0	0	0	0	0	0	0	0	0	0	0	0	0	1	0	0	0	0	0	0	0	0	0	0	0	0	0	0
gene-LOC106580632	9.6	13	9	8	0.711	-0.492	0.245775139731537	0.545310632471614	no	0.614	-0.704	0.114644458274136	0.219827287168932	no	0.863	-0.212	0.641687111841584	0.771020348625495	no	13	4	21	8	17	5	8	12	11	14	8	5	8	5	8	12	5	25	9	12	5	8	12	7	13	10	6	10	5	8
gene-LOC106580692	2.07	2	4	1	1.711	0.775	0.340995821661529	0.64637023936197	no	0.457	-1.131	0.275038903182874	0.427504347386948	no	0.267	-1.906	0.0530982787168359	0.120987560993312	no	1	2	3	0	4	5	3	6	1	3	0	1	1	1	1	1	2	4	0	3	5	3	6	1	3	0	1	1	1	1
gene-LOC106580694	0.14	0	0	0	1.315	0.395	0.916381944353336	NA	no	1.665	0.735	0.845000546655178	NA	no	1.266	0.34	0.927883761491228	NA	no	0	0	0	0	0	1	0	0	0	0	0	0	1	0	0	0	0	0	0	0	1	0	0	0	0	0	0	1	0	0
gene-LOC106580700	0.13	0	0	0	2.042	1.03	0.783971262905992	NA	no	1	0	1	NA	no	0.547	-0.872	0.816547970932568	NA	no	0	0	0	0	0	1	0	1	0	0	0	0	0	0	0	0	0	0	0	0	1	0	1	0	0	0	0	0	0	0
gene-LOC106580701	8.81	8	10	8	1.165	0.22	0.582577921805394	0.825693965240312	no	1.015	0.022	0.958925337387453	0.97581230716955	no	0.872	-0.198	0.625697276873475	0.760117247585318	no	8	5	4	13	13	6	12	13	11	13	6	7	9	7	9	7	6	5	14	9	6	12	13	7	12	7	8	11	7	9
gene-LOC106580703	9.61	9	11	9	1.119	0.162	0.661729570316371	0.867186464464361	no	0.936	-0.095	0.80829764790392	0.884112344705823	no	0.837	-0.257	0.499912545229281	0.656230461405706	no	9	10	4	10	16	8	12	11	15	15	11	5	6	8	10	8	12	5	11	11	8	12	11	9	14	13	6	7	8	10
gene-LOC106580726	68.52	88	62	55	0.698	-0.519	0.000518550467635071	0.00627160765077158	down	0.626	-0.675	1.77557441213861e-05	8.94088060595513e-05	down	0.897	-0.156	0.331943926909064	0.49627701976934	no	120	64	72	82	120	69	56	55	103	78	44	45	45	51	67	108	78	85	88	83	65	54	55	61	74	52	51	55	52	67
gene-LOC106580792	0.16	0	0	0	0.418	-1.259	0.737716847582304	NA	no	0.789	-0.341	0.92762992882313	NA	no	1.889	0.918	0.807307715244846	NA	no	0	0	0	0	2	0	0	0	0	0	0	0	0	1	0	0	0	0	0	1	0	0	0	0	0	0	0	0	1	0
gene-LOC106580887	0.93	0	1	2	1.58	0.66	0.67917622903253	NA	no	4.134	2.048	0.172707757504905	NA	no	2.617	1.388	0.327771430198489	NA	no	0	2	0	0	0	1	0	1	2	0	2	0	0	1	5	0	2	0	0	0	1	0	1	1	0	2	0	0	1	5
gene-LOC106580892	0	0	0	0	NA	NA	NA	NA	no	NA	NA	NA	NA	no	NA	NA	NA	NA	no	0	0	0	0	0	0	0	0	0	0	0	0	0	0	0	0	0	0	0	0	0	0	0	0	0	0	0	0	0	0
gene-LOC106580894	8.17	9	8	8	0.871	-0.2	0.637646433028091	0.855851984707991	no	0.939	-0.091	0.833889360228357	0.899903800596016	no	1.078	0.109	0.802269586348816	0.883631128860184	no	9	4	12	4	17	11	5	9	15	5	7	9	9	6	6	8	5	14	4	12	10	5	9	9	5	8	10	11	6	6
gene-LOC106580901	0	0	0	0	NA	NA	NA	NA	no	NA	NA	NA	NA	no	NA	NA	NA	NA	no	0	0	0	0	0	0	0	0	0	0	0	0	0	0	0	0	0	0	0	0	0	0	0	0	0	0	0	0	0	0
gene-LOC106580909	2.03	3	2	1	0.679	-0.559	0.487312857923111	0.763315584649068	no	0.469	-1.092	0.223729495545217	0.367735251893537	no	0.691	-0.532	0.56317044891964	0.710945868109268	no	2	1	3	3	6	4	0	2	2	3	0	2	2	2	0	2	1	4	3	4	4	0	2	1	3	0	2	2	2	0
gene-LOC106580915	0	0	0	0	NA	NA	NA	NA	no	NA	NA	NA	NA	no	NA	NA	NA	NA	no	0	0	0	0	0	0	0	0	0	0	0	0	0	0	0	0	0	0	0	0	0	0	0	0	0	0	0	0	0	0
gene-LOC106580946	0	0	0	0	NA	NA	NA	NA	no	NA	NA	NA	NA	no	NA	NA	NA	NA	no	0	0	0	0	0	0	0	0	0	0	0	0	0	0	0	0	0	0	0	0	0	0	0	0	0	0	0	0	0	0
gene-LOC106580949	0	0	0	0	NA	NA	NA	NA	no	NA	NA	NA	NA	no	NA	NA	NA	NA	no	0	0	0	0	0	0	0	0	0	0	0	0	0	0	0	0	0	0	0	0	0	0	0	0	0	0	0	0	0	0
gene-LOC106580972	18.9	26	17	14	0.621	-0.687	0.0328832571509266	0.162956316671009	no	0.519	-0.947	0.00524835147128549	0.0162591828619158	down	0.835	-0.26	0.456168791850057	0.618215544205255	no	17	16	22	37	45	16	25	20	14	17	10	8	15	15	14	15	20	26	40	31	15	24	20	8	16	12	9	18	15	14
gene-LOC106580975	24.25	23	24	26	1.017	0.024	0.934817674717334	0.981310175130139	no	1.102	0.141	0.642589168545332	0.766333719534978	no	1.084	0.116	0.697675173932681	0.812943910050043	no	24	16	13	30	39	21	41	28	32	14	29	25	16	28	18	22	20	15	32	27	20	39	28	19	13	35	28	19	29	18
gene-LOC106580979	0.06	0	0	0	0.591	-0.759	0.840078833733682	NA	no	0.748	-0.419	0.911391425033991	NA	no	1	0	1	NA	no	1	0	0	0	0	0	0	0	0	0	0	0	0	0	0	1	0	0	0	0	0	0	0	0	0	0	0	0	0	0
gene-LOC106580980	5.32	1	8	7	6.369	2.671	0.00274165111593156	0.0252806042860971	up	6.32	2.66	0.00309032269344509	0.0101945948020198	up	0.992	-0.011	0.987517845773487	0.993491118283607	no	2	0	1	2	1	6	5	15	6	9	5	0	2	5	23	2	0	1	2	1	6	5	15	4	9	6	0	2	5	23
gene-LOC106580991	0	0	0	0	NA	NA	NA	NA	no	NA	NA	NA	NA	no	NA	NA	NA	NA	no	0	0	0	0	0	0	0	0	0	0	0	0	0	0	0	0	0	0	0	0	0	0	0	0	0	0	0	0	0	0
gene-LOC106581022	0	0	0	0	NA	NA	NA	NA	no	NA	NA	NA	NA	no	NA	NA	NA	NA	no	0	0	0	0	0	0	0	0	0	0	0	0	0	0	0	0	0	0	0	0	0	0	0	0	0	0	0	0	0	0
gene-LOC106581024	6.33	5	8	7	1.631	0.706	0.221696796391426	0.518114157254009	no	1.459	0.545	0.359504171107001	0.516995911009131	no	0.894	-0.161	0.77316874914936	0.86428303776751	no	6	4	4	3	7	3	10	12	6	11	6	4	4	1	16	5	5	5	3	5	3	10	12	4	10	7	5	5	1	16
gene-LOC106581025	0.07	0	0	0	1.315	0.395	0.916381083015104	NA	no	1	0	1	NA	no	0.849	-0.237	0.949857856243081	NA	no	0	0	0	0	0	0	0	1	0	0	0	0	0	0	0	0	0	0	0	0	0	0	1	0	0	0	0	0	0	0
gene-LOC106581061	0	0	0	0	NA	NA	NA	NA	no	NA	NA	NA	NA	no	NA	NA	NA	NA	no	0	0	0	0	0	0	0	0	0	0	0	0	0	0	0	0	0	0	0	0	0	0	0	0	0	0	0	0	0	0
gene-LOC106581062	0	0	0	0	NA	NA	NA	NA	no	NA	NA	NA	NA	no	NA	NA	NA	NA	no	0	0	0	0	0	0	0	0	0	0	0	0	0	0	0	0	0	0	0	0	0	0	0	0	0	0	0	0	0	0
gene-LOC106581069	0	0	0	0	NA	NA	NA	NA	no	NA	NA	NA	NA	no	NA	NA	NA	NA	no	0	0	0	0	0	0	0	0	0	0	0	0	0	0	0	0	0	0	0	0	0	0	0	0	0	0	0	0	0	0
gene-LOC106581071	1.19	2	1	1	0.567	-0.819	0.445689179303455	NA	no	0.349	-1.519	0.216910594268201	0.35945935636148	no	0.615	-0.7	0.583933425059939	0.728001446827325	no	4	2	0	1	3	0	2	3	1	0	1	0	0	1	1	4	2	0	1	2	0	2	3	1	0	1	0	0	1	1
gene-LOC106581074	59.13	63	53	61	0.835	-0.26	0.271748977276602	0.574901212065406	no	0.963	-0.054	0.821096172625579	0.891979179330232	no	1.154	0.206	0.387473897305837	0.552717791069973	no	65	29	70	65	100	79	63	53	52	50	66	47	53	62	46	58	36	83	69	69	74	60	53	31	48	79	53	65	63	46
gene-LOC106581075	6.18	4	8	8	2.237	1.161	0.0294699536776475	0.151273842434085	no	2.197	1.135	0.0377185638658133	0.0890955106042863	no	0.982	-0.026	0.956104156733205	0.976259798834155	no	4	3	3	4	3	10	5	13	6	8	8	4	9	7	5	4	4	4	4	2	9	5	13	4	8	10	5	11	7	5
gene-LOC106581077	0.27	0	1	0	2.348	1.232	0.597938311551198	NA	no	0.748	-0.419	0.860927180996052	NA	no	0.319	-1.65	0.479790096753744	NA	no	1	0	0	0	0	0	1	1	2	0	0	0	0	0	0	1	0	0	0	0	0	1	1	1	0	0	0	0	0	0
gene-LOC106581081	0	0	0	0	NA	NA	NA	NA	no	NA	NA	NA	NA	no	NA	NA	NA	NA	no	0	0	0	0	0	0	0	0	0	0	0	0	0	0	0	0	0	0	0	0	0	0	0	0	0	0	0	0	0	0
gene-LOC106581134	24.14	29	23	20	0.827	-0.274	0.26259453937199	0.565505156318815	no	0.702	-0.511	0.0489500876047086	0.110542097978018	no	0.849	-0.237	0.364073795226093	0.5291349462727	no	25	29	28	31	30	21	21	27	44	25	24	16	15	17	18	22	36	33	33	21	20	20	27	26	24	29	18	18	17	18
gene-LOC106581196	5.66	5	9	3	1.64	0.713	0.150771618594931	0.419089797362763	no	0.525	-0.931	0.125237617007867	0.235781547022956	no	0.32	-1.644	0.00439383481349346	0.0141982110775254	down	6	7	5	4	5	12	7	9	17	7	0	0	2	4	7	5	9	6	4	3	11	7	9	10	7	0	0	2	4	7
gene-LOC106581237	18.31	18	20	17	1.094	0.13	0.632381207261937	0.853039236721098	no	0.959	-0.06	0.83276031341842	0.899272430515563	no	0.876	-0.19	0.49427922065168	0.651201479513226	no	23	12	17	20	20	19	22	15	38	22	19	15	13	11	20	21	15	20	21	14	18	21	15	23	21	23	17	16	11	20
gene-LOC106581242	0	0	0	0	NA	NA	NA	NA	no	NA	NA	NA	NA	no	NA	NA	NA	NA	no	0	0	0	0	0	0	0	0	0	0	0	0	0	0	0	0	0	0	0	0	0	0	0	0	0	0	0	0	0	0
gene-LOC106581243	27.5	30	24	29	0.809	-0.305	0.279661803839423	0.583285359974207	no	0.956	-0.064	0.820649458375037	0.891853929118212	no	1.182	0.241	0.400232140180185	0.564918383842851	no	25	23	39	23	41	31	17	31	40	21	19	15	39	29	26	22	28	46	25	28	29	16	31	24	20	23	17	47	30	26
gene-LOC106581245	0.11	0	0	0	0.405	-1.305	0.728511669550668	NA	no	0.513	-0.964	0.797543805048909	NA	no	1	0	1	NA	no	1	0	0	0	1	0	0	0	0	0	0	0	0	0	0	1	0	0	0	1	0	0	0	0	0	0	0	0	0	0
gene-LOC106581248	3.88	5	4	2	0.904	-0.145	0.822675872431117	0.941045191026163	no	0.551	-0.859	0.229121258804214	0.374288144806447	no	0.609	-0.714	0.316396581150145	0.479021650457777	no	8	4	6	4	1	5	4	4	4	7	2	1	0	2	7	7	5	7	4	1	5	4	4	2	7	2	1	0	2	7
gene-LOC106581289	0.24	1	0	0	0.407	-1.297	0.59462549823093	NA	no	0.345	-1.534	0.529222259191031	NA	no	0.849	-0.237	0.923522070118772	NA	no	0	1	0	1	1	0	0	0	1	0	0	0	0	0	0	0	1	0	1	1	0	0	0	1	0	0	0	0	0	0
gene-LOC106581303	70.79	62	53	97	0.852	-0.231	0.642615920917416	0.858561156190582	no	1.542	0.625	0.206857612145567	0.346730361285173	no	1.81	0.856	0.0840614772900597	0.176470718486245	no	26	17	63	91	139	103	61	59	39	31	103	84	98	94	50	23	21	75	97	96	97	58	59	23	30	123	95	119	96	50
gene-LOC106581309	0	0	0	0	NA	NA	NA	NA	no	NA	NA	NA	NA	no	NA	NA	NA	NA	no	0	0	0	0	0	0	0	0	0	0	0	0	0	0	0	0	0	0	0	0	0	0	0	0	0	0	0	0	0	0
gene-LOC106581349	39.71	39	39	42	0.998	-0.002	0.990135949542552	0.996410536619219	no	1.07	0.098	0.628773320288368	0.755974544823428	no	1.072	0.1	0.614871136382239	0.752139239325072	no	51	19	36	43	53	39	43	34	76	38	36	31	30	47	46	46	23	43	46	37	37	41	34	45	36	43	35	37	48	46
gene-LOC106581377	0.29	1	0	0	0.355	-1.493	0.576597564277811	NA	no	0.301	-1.73	0.517746867767968	NA	no	0.849	-0.237	0.930532846369727	NA	no	0	1	0	0	3	0	0	1	0	0	0	0	0	0	0	0	1	0	0	2	0	0	1	0	0	0	0	0	0	0
gene-LOC106581389	0	0	0	0	NA	NA	NA	NA	no	NA	NA	NA	NA	no	NA	NA	NA	NA	no	0	0	0	0	0	0	0	0	0	0	0	0	0	0	0	0	0	0	0	0	0	0	0	0	0	0	0	0	0	0
gene-LOC106581421	0	0	0	0	NA	NA	NA	NA	no	NA	NA	NA	NA	no	NA	NA	NA	NA	no	0	0	0	0	0	0	0	0	0	0	0	0	0	0	0	0	0	0	0	0	0	0	0	0	0	0	0	0	0	0
gene-LOC106581452	0.18	0	0	0	1.916	0.938	0.758536677194893	NA	no	1.665	0.735	0.809801500991323	NA	no	0.869	-0.203	0.947065581724389	NA	no	0	0	0	0	0	0	0	0	1	1	0	1	0	0	0	0	0	0	0	0	0	0	0	1	1	0	1	0	0	0
gene-LOC106581514	0.41	0	0	1	1.354	0.437	0.845684054042468	NA	no	2.301	1.202	0.590521433448923	NA	no	1.699	0.765	0.731283961531138	NA	no	0	0	1	0	0	1	0	1	0	0	0	0	0	3	0	0	0	1	0	0	1	0	1	0	0	0	0	0	3	0
gene-LOC106581552	321.38	340	394	230	1.155	0.208	0.0899853104858131	0.31016979123048	no	0.675	-0.568	7.39135442538979e-06	3.95754090209722e-05	down	0.584	-0.776	6.55176331809184e-10	5.76097006725082e-09	down	338	233	291	329	601	398	467	435	659	336	238	196	168	221	217	303	286	345	351	416	374	448	436	392	320	284	222	205	225	216
gene-LOC106581553	14.74	15	17	12	1.057	0.079	0.807273195802135	0.934423174117927	no	0.786	-0.348	0.318200988031723	0.473946840027349	no	0.744	-0.427	0.211767158190894	0.356938370923901	no	13	14	13	14	26	19	16	16	14	27	10	10	10	17	8	12	17	15	15	18	18	15	16	8	26	12	11	12	17	8
gene-LOC106581571	40.61	37	50	36	1.357	0.441	0.020016517131268	0.115144954820041	no	0.976	-0.035	0.865277132867294	0.920847270352881	no	0.719	-0.475	0.0141594834211691	0.0397637484975168	down	37	32	31	33	56	42	55	58	93	44	24	37	30	42	29	33	39	37	35	39	40	53	58	55	42	29	42	37	43	29
gene-LOC106581614	16.85	14	20	17	1.43	0.516	0.077641400034514	0.283520085822204	no	1.216	0.282	0.358248941669457	0.515898826395134	no	0.85	-0.234	0.417746921280641	0.582138242328972	no	19	14	7	8	25	17	29	18	32	20	13	13	14	18	19	17	17	8	9	17	16	28	18	19	19	16	15	17	18	19
gene-LOC106581625	0.71	2	1	0	0.319	-1.65	0.218872887122496	NA	no	0.128	-2.97	0.0320576013442542	NA	no	0.4	-1.321	0.391128124278475	NA	no	1	1	3	1	2	0	1	0	1	1	0	0	0	0	0	1	1	4	1	1	0	1	0	1	1	0	0	0	0	0
gene-LOC106581626	0	0	0	0	NA	NA	NA	NA	no	NA	NA	NA	NA	no	NA	NA	NA	NA	no	0	0	0	0	0	0	0	0	0	0	0	0	0	0	0	0	0	0	0	0	0	0	0	0	0	0	0	0	0	0
gene-LOC106581645	0	0	0	0	NA	NA	NA	NA	no	NA	NA	NA	NA	no	NA	NA	NA	NA	no	0	0	0	0	0	0	0	0	0	0	0	0	0	0	0	0	0	0	0	0	0	0	0	0	0	0	0	0	0	0
gene-LOC106581659	0	0	0	0	NA	NA	NA	NA	no	NA	NA	NA	NA	no	NA	NA	NA	NA	no	0	0	0	0	0	0	0	0	0	0	0	0	0	0	0	0	0	0	0	0	0	0	0	0	0	0	0	0	0	0
gene-LOC106581678	3.15	3	4	2	1.669	0.739	0.262183282878408	0.564958488370518	no	0.965	-0.051	0.944418534042195	0.967691144353349	no	0.578	-0.79	0.244295384795442	0.396255181684454	no	3	2	3	2	3	6	5	7	4	2	5	1	2	2	1	3	2	4	2	2	6	5	7	2	2	6	1	2	2	1
gene-LOC106581701	2.28	2	2	2	0.943	-0.084	0.918733339024973	0.97722850261323	no	1.082	0.114	0.891442795502017	0.935995712205274	no	1.147	0.198	0.810914902058982	0.888935344756036	no	0	2	1	3	6	2	3	5	2	0	1	3	3	2	2	0	2	1	3	4	2	3	5	1	0	1	3	4	2	2
gene-LOC106581703	0.07	0	0	0	1	0	1	NA	no	1.665	0.735	0.844999696950773	NA	no	1.889	0.918	0.807307715244846	NA	no	0	0	0	0	0	0	0	0	0	0	0	0	0	1	0	0	0	0	0	0	0	0	0	0	0	0	0	0	1	0
gene-LOC106581704	0.06	0	0	0	1.315	0.395	0.916381083015104	NA	no	1	0	1	NA	no	0.849	-0.237	0.949857856243081	NA	no	0	0	0	0	0	1	0	0	0	0	0	0	0	0	0	0	0	0	0	0	1	0	0	0	0	0	0	0	0	0
gene-LOC106581705	0.05	0	0	0	0.591	-0.759	0.840078833733682	NA	no	0.748	-0.419	0.911391425033991	NA	no	1	0	1	NA	no	0	0	0	0	1	0	0	0	0	0	0	0	0	0	0	0	0	0	0	1	0	0	0	0	0	0	0	0	0	0
gene-LOC106581706	0.87	1	1	0	1.074	0.104	0.94475144597363	NA	no	0.436	-1.199	0.468558068613335	NA	no	0.405	-1.302	0.424917613429826	NA	no	0	2	1	1	1	1	5	0	0	0	0	0	0	0	2	0	2	1	1	1	1	5	0	0	0	0	0	0	0	2
gene-LOC106581713	0	0	0	0	NA	NA	NA	NA	no	NA	NA	NA	NA	no	NA	NA	NA	NA	no	0	0	0	0	0	0	0	0	0	0	0	0	0	0	0	0	0	0	0	0	0	0	0	0	0	0	0	0	0	0
gene-LOC106581716	0	0	0	0	NA	NA	NA	NA	no	NA	NA	NA	NA	no	NA	NA	NA	NA	no	0	0	0	0	0	0	0	0	0	0	0	0	0	0	0	0	0	0	0	0	0	0	0	0	0	0	0	0	0	0
gene-LOC106581717	0.28	0	0	1	1.315	0.395	0.884194113097052	NA	no	3.557	1.831	0.496032339131058	NA	no	2.705	1.436	0.593429379772646	NA	no	0	0	0	0	0	0	0	1	0	0	1	0	0	2	0	0	0	0	0	0	0	0	1	0	0	1	0	0	2	0
gene-LOC106581718	0.35	0	0	1	1.315	0.395	0.860682343019721	NA	no	4.753	2.249	0.302879826518074	NA	no	3.615	1.854	0.395701950565148	NA	no	0	0	0	0	0	0	0	1	0	0	1	1	0	0	2	0	0	0	0	0	0	0	1	0	0	1	1	0	0	2
gene-LOC106581725	0.24	0	1	0	2.088	1.062	0.708958028781408	NA	no	0.748	-0.419	0.884361653020482	NA	no	0.358	-1.481	0.602826859796024	NA	no	0	0	0	0	1	2	0	1	0	0	0	0	0	0	0	0	0	0	0	1	2	0	1	0	0	0	0	0	0	0
gene-LOC106581726	0.09	0	0	0	0.881	-0.182	0.961398607591396	NA	no	0.748	-0.419	0.911390564281563	NA	no	0.849	-0.237	0.949857856243081	NA	no	0	0	0	0	1	0	0	0	1	0	0	0	0	0	0	0	0	0	0	1	0	0	0	1	0	0	0	0	0	0
gene-LOC106581728	1.28	1	2	1	2.945	1.558	0.229130166838717	NA	no	2.51	1.328	0.319404177237232	0.475288535453367	no	0.852	-0.23	0.839920222892367	0.907624062609532	no	1	0	0	2	0	2	0	2	2	4	0	1	1	0	5	1	0	0	2	0	2	0	2	1	4	0	1	1	0	5
gene-LOC106581746	0	0	0	0	NA	NA	NA	NA	no	NA	NA	NA	NA	no	NA	NA	NA	NA	no	0	0	0	0	0	0	0	0	0	0	0	0	0	0	0	0	0	0	0	0	0	0	0	0	0	0	0	0	0	0
gene-LOC106581762	220.75	249	240	173	0.969	-0.045	0.691848394292691	0.881275216987636	no	0.698	-0.519	1.09431876372725e-05	5.70006799300186e-05	down	0.72	-0.474	5.33903390266008e-05	0.000252379745458826	down	314	217	208	222	308	202	251	243	428	287	152	142	138	154	200	281	266	246	237	213	190	241	243	255	273	181	161	168	157	199
gene-LOC106581780	0	0	0	0	NA	NA	NA	NA	no	NA	NA	NA	NA	no	NA	NA	NA	NA	no	0	0	0	0	0	0	0	0	0	0	0	0	0	0	0	0	0	0	0	0	0	0	0	0	0	0	0	0	0	0
gene-LOC106581785	0.05	0	0	0	0.591	-0.759	0.840078833733682	NA	no	0.748	-0.419	0.911391425033991	NA	no	1	0	1	NA	no	0	0	0	0	1	0	0	0	0	0	0	0	0	0	0	0	0	0	0	1	0	0	0	0	0	0	0	0	0	0
gene-LOC106581792	3.94	5	4	4	0.778	-0.363	0.56035251828619	0.811367229942047	no	0.893	-0.163	0.795957961502972	0.876049700394265	no	1.148	0.199	0.755865684024342	0.852827887631643	no	4	4	6	4	4	0	4	4	6	6	5	3	0	4	6	4	5	7	4	3	0	4	4	4	6	6	3	0	4	6
gene-LOC106581849	0.87	1	1	0	1.051	0.071	0.961169548469899	NA	no	0.16	-2.645	0.107436351654213	NA	no	0.152	-2.716	0.0950049450550542	NA	no	2	1	3	0	0	2	1	0	6	0	0	0	0	0	0	2	1	4	0	0	2	1	0	4	0	0	0	0	0	0
gene-LOC106581872	0	0	0	0	NA	NA	NA	NA	no	NA	NA	NA	NA	no	NA	NA	NA	NA	no	0	0	0	0	0	0	0	0	0	0	0	0	0	0	0	0	0	0	0	0	0	0	0	0	0	0	0	0	0	0
gene-LOC106581873	25.72	24	25	28	1.011	0.015	0.950131778545952	0.985701339449498	no	1.116	0.159	0.527982978440624	0.674103883298139	no	1.104	0.143	0.562344488101949	0.710320964776086	no	28	18	17	27	38	18	30	24	40	33	35	20	22	26	21	25	22	20	29	26	17	29	24	24	31	42	23	27	26	21
gene-LOC106581877	0	0	0	0	NA	NA	NA	NA	no	NA	NA	NA	NA	no	NA	NA	NA	NA	no	0	0	0	0	0	0	0	0	0	0	0	0	0	0	0	0	0	0	0	0	0	0	0	0	0	0	0	0	0	0
gene-LOC106581987	1.73	1	1	3	2.223	1.153	0.362480947273225	0.667201268049029	no	5.547	2.472	0.041073857958438	0.0957121367623052	no	2.495	1.319	0.198360177200722	0.340325956244116	no	0	1	0	1	1	1	2	4	0	0	0	1	4	5	5	0	1	0	1	1	1	2	4	0	0	0	1	5	5	5
gene-LOC106581988	154.82	216	155	94	0.718	-0.478	8.4660937161226e-05	0.00128925489552185	down	0.429	-1.221	2.00582141032011e-20	3.29775083856761e-19	down	0.597	-0.743	2.57006607284838e-08	1.91854730467796e-07	down	249	142	192	205	342	175	139	141	296	168	82	82	94	86	75	223	174	227	219	237	165	133	141	176	160	98	93	114	88	75
gene-LOC106581992	0	0	0	0	NA	NA	NA	NA	no	NA	NA	NA	NA	no	NA	NA	NA	NA	no	0	0	0	0	0	0	0	0	0	0	0	0	0	0	0	0	0	0	0	0	0	0	0	0	0	0	0	0	0	0
gene-LOC106581994	0.07	0	0	0	1.315	0.395	0.916381083015104	NA	no	1	0	1	NA	no	0.849	-0.237	0.949857856243081	NA	no	0	0	0	0	0	0	0	1	0	0	0	0	0	0	0	0	0	0	0	0	0	0	1	0	0	0	0	0	0	0
gene-LOC106582007	127.66	170	150	63	0.885	-0.175	0.100403277491559	0.33073818141437	no	0.365	-1.452	7.67058077444666e-30	1.87791827604931e-28	down	0.413	-1.277	1.86786542147711e-23	4.02442423057799e-22	down	198	134	144	166	234	144	162	147	272	159	63	60	49	61	48	177	164	171	177	162	135	155	147	162	151	75	68	60	62	48
gene-LOC106582033	0.19	0	1	0	3.136	1.649	0.580452171836358	NA	no	1	0	1	NA	no	0.356	-1.491	0.617339905829145	NA	no	0	0	0	0	0	1	1	1	0	0	0	0	0	0	0	0	0	0	0	0	1	1	1	0	0	0	0	0	0	0
gene-LOC106582034	0.08	0	0	0	1	0	1	NA	no	1.665	0.735	0.844999696950773	NA	no	1.889	0.918	0.807307715244846	NA	no	0	0	0	0	0	0	0	0	0	0	0	1	0	0	0	0	0	0	0	0	0	0	0	0	0	0	1	0	0	0
gene-LOC106582035	2.54	4	3	0	0.779	-0.361	0.625167894060661	0.848265570166957	no	0.074	-3.756	0.000835374708229618	0.00313589729558133	down	0.095	-3.395	0.00266317469123054	0.00910362075019922	down	2	2	4	7	6	5	5	5	3	0	0	1	0	0	0	2	2	5	7	4	5	5	5	2	0	0	1	0	0	0
gene-LOC106582036	16.79	16	15	20	0.908	-0.139	0.666968176669677	0.869690694413799	no	1.285	0.362	0.256767626752479	0.40682915055263	no	1.416	0.501	0.115049383229449	0.22547240410335	no	16	11	14	14	27	24	8	22	14	13	14	18	16	20	24	14	13	17	15	19	23	8	22	8	12	17	20	19	20	24
gene-LOC106582080	0	0	0	0	NA	NA	NA	NA	no	NA	NA	NA	NA	no	NA	NA	NA	NA	no	0	0	0	0	0	0	0	0	0	0	0	0	0	0	0	0	0	0	0	0	0	0	0	0	0	0	0	0	0	0
gene-LOC106582191	58.7	53	70	53	1.314	0.394	0.0689866439773232	0.264352413388553	no	1.009	0.013	0.955205888956212	0.973539756590231	no	0.768	-0.381	0.0808078832582516	0.17101089337708	no	40	35	53	56	91	113	77	52	91	66	43	48	44	63	44	36	43	63	60	63	106	74	52	54	63	51	54	54	64	44
gene-LOC106582200	36.26	46	37	25	0.8	-0.322	0.195642582234252	0.483556728229314	no	0.536	-0.899	0.000698840005082422	0.00267218532535773	down	0.67	-0.578	0.0304493388597646	0.0765801237744379	no	38	22	54	50	78	59	40	30	56	31	22	22	20	31	18	34	27	64	53	54	55	38	30	33	30	26	25	24	32	18
gene-LOC106582238	312.67	20	72	846	3.587	1.843	4.12225882363641e-17	2.52035429605643e-15	up	42.28	5.402	4.71786924170959e-148	1.14966061715613e-145	up	11.787	3.559	3.424405999021e-100	5.81871365293108e-98	up	24	6	23	25	25	48	55	93	134	92	640	820	725	837	810	22	7	27	27	17	45	53	93	80	88	764	927	883	852	806
gene-LOC106582259	66.73	47	101	52	2.171	1.118	4.26788333416385e-07	1.02248116783624e-05	up	1.122	0.166	0.47624684963557	0.629844426299547	no	0.517	-0.952	1.61838389846613e-05	8.37430417255684e-05	down	51	49	47	41	44	70	91	109	157	157	46	48	35	44	64	46	60	56	44	30	66	87	109	93	149	55	54	43	45	64
gene-LOC106582263	0.91	1	1	1	1.224	0.291	0.829635363832395	NA	no	0.732	-0.45	0.760946325131772	NA	no	0.598	-0.742	0.605929180361556	NA	no	2	1	0	0	2	0	0	3	0	3	1	0	1	1	0	2	1	0	0	1	0	0	3	0	3	1	0	1	1	0
gene-LOC106582305	0	0	0	0	NA	NA	NA	NA	no	NA	NA	NA	NA	no	NA	NA	NA	NA	no	0	0	0	0	0	0	0	0	0	0	0	0	0	0	0	0	0	0	0	0	0	0	0	0	0	0	0	0	0	0
gene-LOC106582308	0.26	0	1	0	2.175	1.121	0.734374813827098	NA	no	0.748	-0.419	0.900095742250555	NA	no	0.344	-1.54	0.641183327655336	NA	no	1	0	0	0	0	0	0	3	0	0	0	0	0	0	0	1	0	0	0	0	0	0	3	0	0	0	0	0	0	0
gene-LOC106582331	0.07	0	0	0	1.315	0.395	0.916381083015104	NA	no	1	0	1	NA	no	0.849	-0.237	0.949857856243081	NA	no	0	0	0	0	0	0	0	1	0	0	0	0	0	0	0	0	0	0	0	0	0	0	1	0	0	0	0	0	0	0
gene-LOC106582373	18.97	17	21	19	1.174	0.232	0.420492454644311	0.71410427402744	no	1.092	0.126	0.671812880855929	0.788232109160639	no	0.93	-0.105	0.715268239814654	0.82542059906658	no	17	8	16	15	37	18	25	18	33	26	15	23	11	23	15	15	10	19	16	26	17	24	18	20	25	18	26	13	23	15
gene-LOC106582407	11.26	14	12	7	0.865	-0.208	0.54719846359683	0.802412669500561	no	0.509	-0.975	0.0129020517096967	0.0355942137063194	down	0.588	-0.767	0.0509688037795234	0.117000463473734	no	17	13	10	15	18	19	7	14	21	11	8	6	2	5	12	15	16	12	16	12	18	7	14	12	10	10	7	2	5	12
gene-LOC106582423	0.41	1	0	0	0.27	-1.89	0.385300292322234	NA	no	0.342	-1.55	0.476590127763389	NA	no	1.266	0.34	0.880197352631643	NA	no	0	2	0	2	0	0	0	0	1	0	0	0	0	1	0	0	2	0	2	0	0	0	0	1	0	0	0	0	1	0
gene-LOC106582425	0.12	0	0	0	0.881	-0.182	0.961398607591396	NA	no	0.748	-0.419	0.911390564281563	NA	no	0.849	-0.237	0.949857856243081	NA	no	1	0	0	0	0	1	0	0	0	0	0	0	0	0	0	1	0	0	0	0	1	0	0	0	0	0	0	0	0	0
gene-LOC106582427	1.63	2	2	1	1.276	0.351	0.688154061946214	NA	no	0.343	-1.542	0.178866687885417	0.311384744624139	no	0.269	-1.893	0.0903694319099435	0.187138543615881	no	5	2	0	1	2	1	2	1	7	4	1	0	0	1	1	4	2	0	1	1	1	2	1	4	4	1	0	0	1	1
gene-LOC106582461	0.31	0	0	0	0.315	-1.667	0.528489819280844	NA	no	0.887	-0.172	0.948000915427023	NA	no	2.818	1.495	0.574124668259982	NA	no	1	0	0	0	2	0	0	0	0	0	2	0	0	0	0	1	0	0	0	1	0	0	0	0	0	2	0	0	0	0
gene-LOC106582476	0.27	0	0	0	0.886	-0.175	0.949472197331269	NA	no	0.486	-1.04	0.707466979574634	NA	no	0.549	-0.864	0.754952070995875	NA	no	0	0	0	2	0	1	1	0	0	0	0	0	0	0	0	0	0	0	2	0	1	1	0	0	0	0	0	0	0	0
gene-LOC106582483	0.08	0	0	0	0.591	-0.759	0.840078833733682	NA	no	0.748	-0.419	0.911391425033991	NA	no	1	0	1	NA	no	0	0	1	0	0	0	0	0	0	0	0	0	0	0	0	0	0	1	0	0	0	0	0	0	0	0	0	0	0	0
gene-LOC106582495	58.26	41	37	98	0.877	-0.189	0.319182133566379	0.626840823167275	no	2.397	1.261	5.10011669014764e-13	5.38536003207226e-12	up	2.733	1.45	1.07348259501868e-16	1.57760286930399e-15	up	59	34	28	32	59	38	36	45	45	42	75	77	84	101	108	53	42	33	34	41	36	35	45	27	40	89	87	102	103	107
gene-LOC106582513	0.25	0	0	0	1.543	0.626	0.826384265813405	NA	no	1.116	0.158	0.955842059062342	NA	no	0.723	-0.467	0.869892964358752	NA	no	1	0	0	0	0	0	0	0	3	0	0	0	0	1	0	1	0	0	0	0	0	0	0	2	0	0	0	0	1	0
gene-LOC106582530	20.7	20	22	20	1.174	0.231	0.436413709503306	0.727272153461651	no	1.032	0.046	0.881521668946645	0.929974854289991	no	0.88	-0.185	0.536897939731752	0.688507597416377	no	22	18	24	17	15	13	24	22	46	29	18	16	18	13	25	20	22	28	18	10	12	23	22	27	28	21	18	22	13	25
gene-LOC106582595	8.46	11	10	4	1.008	0.012	0.974605668727355	0.992037023871254	no	0.396	-1.335	0.00460063309614409	0.0144809153276549	down	0.393	-1.347	0.0038358000125466	0.012612800564268	down	11	8	9	10	17	11	16	5	20	11	5	7	1	2	4	10	10	11	11	12	10	15	5	12	10	6	8	1	2	4
gene-LOC106582598	85.11	101	94	60	0.926	-0.111	0.436889584638795	0.727477361374456	no	0.598	-0.742	1.72131215309489e-06	1.00481796717805e-05	down	0.646	-0.631	4.3935816041646e-05	0.00021101946176763	down	94	79	83	120	142	93	118	83	140	107	55	57	47	58	56	84	97	98	128	98	87	113	83	83	102	66	64	57	59	56
gene-LOC106582600	4.13	5	4	4	0.791	-0.339	0.587925108594004	0.828574229260571	no	0.918	-0.124	0.845059583285907	0.907038890995749	no	1.161	0.215	0.736940413666611	0.840525449135007	no	1	7	3	5	7	6	3	3	6	3	5	5	0	7	2	1	9	4	5	5	6	3	3	4	3	6	6	0	7	2
gene-LOC106582602	0.19	0	1	0	3.108	1.636	0.646362730962507	NA	no	1	0	1	NA	no	0.359	-1.477	0.678590440532779	NA	no	0	0	0	0	0	1	2	0	0	0	0	0	0	0	0	0	0	0	0	0	1	2	0	0	0	0	0	0	0	0
gene-LOC106582749	105.42	99	117	101	1.18	0.238	0.160741418162458	0.432203337493329	no	1.021	0.03	0.862255528362445	0.918985234495448	no	0.866	-0.208	0.22342793370366	0.371356056467751	no	150	93	58	80	132	137	105	99	201	142	82	95	63	99	122	134	114	69	85	91	129	101	99	120	135	98	107	77	101	121
gene-LOC106582775	0.19	0	1	0	3.154	1.657	0.64052019691391	NA	no	1	0	1	NA	no	0.354	-1.499	0.672783014095238	NA	no	0	0	0	0	0	0	0	1	0	2	0	0	0	0	0	0	0	0	0	0	0	0	1	0	2	0	0	0	0	0
gene-LOC106582776	1.44	3	2	0	0.692	-0.531	0.575482096577049	NA	no	0.125	-2.995	0.0149722524674918	0.0404375596112729	down	0.181	-2.463	0.0486738853565678	0.112645482307569	no	4	3	1	3	1	1	0	4	4	1	0	0	0	0	1	4	4	1	3	1	1	0	4	2	1	0	0	0	0	1
gene-LOC106582779	0	0	0	0	NA	NA	NA	NA	no	NA	NA	NA	NA	no	NA	NA	NA	NA	no	0	0	0	0	0	0	0	0	0	0	0	0	0	0	0	0	0	0	0	0	0	0	0	0	0	0	0	0	0	0
gene-LOC106582780	149.06	149	161	137	1.082	0.114	0.29597709461802	0.601896392237213	no	0.918	-0.123	0.278420624572481	0.431182990119024	no	0.848	-0.237	0.0335087254762272	0.0829798948593984	no	181	126	108	160	190	174	156	158	289	169	113	136	113	130	127	162	154	128	171	131	164	150	158	172	161	135	154	138	132	126
gene-LOC106582782	0	0	0	0	NA	NA	NA	NA	no	NA	NA	NA	NA	no	NA	NA	NA	NA	no	0	0	0	0	0	0	0	0	0	0	0	0	0	0	0	0	0	0	0	0	0	0	0	0	0	0	0	0	0	0
gene-LOC106582783	0.95	1	2	0	2.993	1.582	0.206187210653743	NA	no	0.767	-0.382	0.796229940556933	NA	no	0.256	-1.964	0.133034128956644	NA	no	0	0	2	0	1	2	1	4	2	1	0	0	1	1	0	0	0	2	0	1	2	1	4	1	1	0	0	1	1	0
gene-LOC106582869	4.54	2	3	9	1.473	0.559	0.421259384871791	0.714831032680821	no	5.458	2.448	8.84956115825712e-05	0.000399807351264462	up	3.705	1.89	0.000520553665506135	0.00207160456705727	up	2	1	1	2	3	3	3	2	5	2	8	11	5	7	12	2	1	1	2	2	3	3	2	3	2	10	12	6	7	12
gene-LOC106582937	0	0	0	0	NA	NA	NA	NA	no	NA	NA	NA	NA	no	NA	NA	NA	NA	no	0	0	0	0	0	0	0	0	0	0	0	0	0	0	0	0	0	0	0	0	0	0	0	0	0	0	0	0	0	0
gene-LOC106582939	0	0	0	0	NA	NA	NA	NA	no	NA	NA	NA	NA	no	NA	NA	NA	NA	no	0	0	0	0	0	0	0	0	0	0	0	0	0	0	0	0	0	0	0	0	0	0	0	0	0	0	0	0	0	0
gene-LOC106582940	0	0	0	0	NA	NA	NA	NA	no	NA	NA	NA	NA	no	NA	NA	NA	NA	no	0	0	0	0	0	0	0	0	0	0	0	0	0	0	0	0	0	0	0	0	0	0	0	0	0	0	0	0	0	0
gene-LOC106582943	0	0	0	0	NA	NA	NA	NA	no	NA	NA	NA	NA	no	NA	NA	NA	NA	no	0	0	0	0	0	0	0	0	0	0	0	0	0	0	0	0	0	0	0	0	0	0	0	0	0	0	0	0	0	0
gene-LOC106582944	0	0	0	0	NA	NA	NA	NA	no	NA	NA	NA	NA	no	NA	NA	NA	NA	no	0	0	0	0	0	0	0	0	0	0	0	0	0	0	0	0	0	0	0	0	0	0	0	0	0	0	0	0	0	0
gene-LOC106582945	0.34	0	0	0	1.288	0.365	0.872696115963002	NA	no	1.665	0.735	0.747496743425816	NA	no	1.293	0.37	0.870896473185784	NA	no	0	1	0	0	0	0	0	0	1	1	2	0	0	0	0	0	1	0	0	0	0	0	0	1	1	2	0	0	0	0
gene-LOC106582951	0.48	0	1	0	6.607	2.724	0.0887437810451269	NA	no	1.665	0.735	0.675625834058675	NA	no	0.252	-1.989	0.214055058539251	NA	no	0	0	0	0	0	1	1	2	2	1	0	1	0	0	0	0	0	0	0	0	1	1	2	1	1	0	1	0	0	0
gene-LOC106582969	0.21	0	0	0	0.573	-0.804	0.782173738283276	NA	no	0.486	-1.041	0.720476704409999	NA	no	0.849	-0.237	0.935290422864839	NA	no	0	0	1	1	0	1	0	0	0	0	0	0	0	0	0	0	0	1	1	0	1	0	0	0	0	0	0	0	0	0
gene-LOC106582977	91.55	97	90	88	0.935	-0.097	0.487228353359091	0.763315584649068	no	0.915	-0.129	0.372729817242664	0.530506284751569	no	0.979	-0.031	0.827595479385804	0.899753195493282	no	89	76	90	97	143	114	96	82	131	97	86	61	68	92	92	80	93	107	104	99	107	92	82	78	92	103	69	83	94	91
gene-LOC106583041	68.48	79	73	53	0.926	-0.111	0.490530555764792	0.765543486579163	no	0.676	-0.565	0.000991863029520166	0.00365852635443629	down	0.73	-0.454	0.0078384220868313	0.0237197533981076	down	99	59	77	64	106	72	65	91	100	91	53	45	38	53	52	89	72	91	68	73	68	62	91	59	87	63	51	46	54	52
gene-LOC106583054	0.13	0	0	0	1.315	0.395	0.916381944353336	NA	no	1.665	0.735	0.845000546655178	NA	no	1.266	0.34	0.927883761491228	NA	no	0	0	0	0	0	0	0	1	0	0	0	0	0	1	0	0	0	0	0	0	0	0	1	0	0	0	0	0	1	0
gene-LOC106583058	0	0	0	0	NA	NA	NA	NA	no	NA	NA	NA	NA	no	NA	NA	NA	NA	no	0	0	0	0	0	0	0	0	0	0	0	0	0	0	0	0	0	0	0	0	0	0	0	0	0	0	0	0	0	0
gene-LOC106583059	0	0	0	0	NA	NA	NA	NA	no	NA	NA	NA	NA	no	NA	NA	NA	NA	no	0	0	0	0	0	0	0	0	0	0	0	0	0	0	0	0	0	0	0	0	0	0	0	0	0	0	0	0	0	0
gene-LOC106583077	137.22	97	115	200	1.184	0.244	0.112381245358226	0.352388197685438	no	2.05	1.036	6.69191166252828e-12	6.47860311399989e-11	up	1.731	0.792	7.58939479699119e-08	5.35877415641101e-07	up	127	81	66	87	145	78	141	129	205	122	169	166	183	166	218	114	99	78	93	100	73	135	129	122	116	202	188	223	169	217
gene-LOC106583078	0.16	0	0	0	0.591	-0.759	0.839830380858605	NA	no	1.116	0.158	0.966357963087046	NA	no	1.889	0.918	0.807011229024473	NA	no	0	1	0	0	0	0	0	0	0	0	0	1	0	0	0	0	1	0	0	0	0	0	0	0	0	0	1	0	0	0
gene-LOC106583087	4.96	6	6	4	0.963	-0.054	0.91380471310982	0.975841112107127	no	0.6	-0.738	0.189735798885613	0.325245110588355	no	0.623	-0.684	0.22000001330937	0.367406918046011	no	9	2	4	6	10	11	5	4	9	4	4	4	1	3	4	8	2	5	6	7	10	5	4	5	4	5	5	1	3	4
gene-LOC106583100	28.06	42	26	16	0.627	-0.674	0.00391626638287455	0.0333461629295205	down	0.379	-1.399	1.14002985512665e-07	7.64111695008662e-07	down	0.605	-0.725	0.00751247877316275	0.0228433710809026	down	50	32	32	49	53	25	19	32	49	30	12	12	7	16	26	45	39	38	52	37	24	18	32	29	29	14	14	9	16	26
gene-LOC106583143	231.88	292	219	185	0.755	-0.406	0.000187707547372518	0.00260000685025801	down	0.638	-0.649	7.69802394994351e-09	5.78640322492765e-08	down	0.845	-0.243	0.0321478866590499	0.0801402709855062	no	262	254	272	305	381	206	229	229	357	253	135	169	167	189	178	235	311	322	326	264	194	219	229	212	241	161	191	203	192	177
gene-LOC106583144	0.08	0	0	0	0.591	-0.759	0.840078833733682	NA	no	0.748	-0.419	0.911391425033991	NA	no	1	0	1	NA	no	0	0	1	0	0	0	0	0	0	0	0	0	0	0	0	0	0	1	0	0	0	0	0	0	0	0	0	0	0	0
gene-LOC106583171	3264.02	3173	3891	2728	1.227	0.295	0.000787429830185131	0.00890986908441698	up	0.86	-0.218	0.0134832733173279	0.0369784240734779	down	0.701	-0.512	5.67878042331238e-09	4.54461462848332e-08	down	4115	2740	2479	2736	4282	3559	3894	3742	7262	4526	2187	2496	2077	2714	2931	3687	3358	2936	2922	2962	3347	3732	3748	4320	4308	2609	2823	2529	2763	2915
gene-LOC106583227	0	0	0	0	NA	NA	NA	NA	no	NA	NA	NA	NA	no	NA	NA	NA	NA	no	0	0	0	0	0	0	0	0	0	0	0	0	0	0	0	0	0	0	0	0	0	0	0	0	0	0	0	0	0	0
gene-LOC106583238	0.15	0	0	0	2.459	1.298	0.729487596972122	NA	no	1	0	1	NA	no	0.454	-1.14	0.761424340469954	NA	no	0	0	0	0	0	0	0	1	2	0	0	0	0	0	0	0	0	0	0	0	0	0	1	1	0	0	0	0	0	0
gene-LOC106583243	0	0	0	0	NA	NA	NA	NA	no	NA	NA	NA	NA	no	NA	NA	NA	NA	no	0	0	0	0	0	0	0	0	0	0	0	0	0	0	0	0	0	0	0	0	0	0	0	0	0	0	0	0	0	0
gene-LOC106583246	2.25	4	1	2	0.332	-1.593	0.0821381120506714	0.293893380327357	no	0.42	-1.253	0.171504210254349	0.301675051723209	no	1.265	0.339	0.736818008533219	0.840446826744139	no	3	6	2	3	5	1	0	5	1	0	4	1	1	1	0	3	7	2	3	3	1	0	5	1	0	5	1	1	1	0
gene-LOC106583257	1.2	2	1	1	0.34	-1.556	0.195036286055701	NA	no	0.426	-1.23	0.306774861757597	0.462294716172102	no	1.253	0.326	0.806444258840947	0.886290783367659	no	2	2	4	0	2	0	0	0	1	3	0	1	0	2	1	2	2	5	0	1	0	0	0	1	3	0	1	0	2	1
gene-LOC106583280	112.96	116	74	149	0.63	-0.666	0.00378287955603611	0.0323827534408954	down	1.27	0.345	0.127114344249131	0.238358351913113	no	2.015	1.011	1.01605269545347e-05	5.43653046494975e-05	up	93	76	119	119	200	104	93	67	82	70	165	113	137	165	83	83	93	141	127	138	98	89	67	49	67	197	128	167	168	83
gene-LOC106583310	0	0	0	0	NA	NA	NA	NA	no	NA	NA	NA	NA	no	NA	NA	NA	NA	no	0	0	0	0	0	0	0	0	0	0	0	0	0	0	0	0	0	0	0	0	0	0	0	0	0	0	0	0	0	0
gene-LOC106583360	275.31	248	221	357	0.892	-0.165	0.128590392431737	0.380968881775383	no	1.439	0.525	8.60965993881979e-07	5.21172078137493e-06	up	1.613	0.69	9.72360826239342e-11	9.27934504336179e-10	up	264	176	234	235	373	272	179	211	363	264	306	304	322	341	339	237	216	277	251	258	256	172	211	216	251	365	344	392	347	337
gene-LOC106583367	1.18	2	1	0	0.311	-1.686	0.221492385662599	NA	no	0.193	-2.371	0.11265164509634	0.216773045029595	no	0.622	-0.685	0.668414712045921	0.791168268838435	no	3	4	1	3	0	4	0	0	0	0	0	0	0	1	1	3	5	1	3	0	4	0	0	0	0	0	0	0	1	1
gene-LOC106583368	0.05	0	0	0	0.591	-0.759	0.840078833733682	NA	no	0.748	-0.419	0.911391425033991	NA	no	1	0	1	NA	no	0	0	0	0	1	0	0	0	0	0	0	0	0	0	0	0	0	0	0	1	0	0	0	0	0	0	0	0	0	0
gene-LOC106583371	0	0	0	0	NA	NA	NA	NA	no	NA	NA	NA	NA	no	NA	NA	NA	NA	no	0	0	0	0	0	0	0	0	0	0	0	0	0	0	0	0	0	0	0	0	0	0	0	0	0	0	0	0	0	0
gene-LOC106583372	0	0	0	0	NA	NA	NA	NA	no	NA	NA	NA	NA	no	NA	NA	NA	NA	no	0	0	0	0	0	0	0	0	0	0	0	0	0	0	0	0	0	0	0	0	0	0	0	0	0	0	0	0	0	0
gene-LOC106583373	1.33	2	1	2	0.409	-1.289	0.248177489820109	NA	no	0.942	-0.086	0.931605666612979	0.960123592035102	no	2.302	1.203	0.289846896391703	0.449463165399273	no	1	1	1	2	4	0	1	1	1	1	4	0	2	1	0	1	1	1	2	3	0	1	1	1	1	5	0	2	1	0
gene-LOC106583374	0	0	0	0	NA	NA	NA	NA	no	NA	NA	NA	NA	no	NA	NA	NA	NA	no	0	0	0	0	0	0	0	0	0	0	0	0	0	0	0	0	0	0	0	0	0	0	0	0	0	0	0	0	0	0
gene-LOC106583375	0.22	0	0	0	0.571	-0.808	0.812793805704275	NA	no	0.485	-1.044	0.759458551377746	NA	no	0.849	-0.237	0.944767953174991	NA	no	0	0	2	0	0	0	1	0	0	0	0	0	0	0	0	0	0	2	0	0	0	1	0	0	0	0	0	0	0	0
gene-LOC106583391	0.06	0	0	0	1.315	0.395	0.916381083015104	NA	no	1	0	1	NA	no	0.849	-0.237	0.94985785624308	NA	no	0	0	0	0	0	0	0	0	0	1	0	0	0	0	0	0	0	0	0	0	0	0	0	0	1	0	0	0	0	0
gene-LOC106583582	8.77	13	9	5	0.687	-0.542	0.188540422194368	0.473686838067633	no	0.382	-1.39	0.00323541436753736	0.0106153064026236	down	0.556	-0.848	0.078261511144031	0.166552745434474	no	21	8	8	17	11	7	4	13	19	9	4	7	3	4	4	19	10	9	18	8	7	4	13	11	9	5	8	4	4	4
gene-LOC106583583	71.59	79	79	57	1.004	0.006	0.972289333666979	0.991324888798981	no	0.721	-0.471	0.0118522944467497	0.033012305150946	down	0.718	-0.478	0.0100737345789327	0.0295592127778166	down	83	52	83	85	99	65	89	83	131	93	43	42	36	56	83	74	64	98	91	68	61	85	83	78	89	51	48	44	57	83
gene-LOC106583617	1.06	2	1	1	0.277	-1.852	0.11796828858413	NA	no	0.343	-1.543	0.195704092280247	0.332952218478626	no	1.239	0.309	0.822026476685346	0.896149165401293	no	1	1	1	4	3	0	1	1	0	1	1	1	0	1	0	1	1	1	4	2	0	1	1	0	1	1	1	0	1	0
gene-LOC106583620	0	0	0	0	NA	NA	NA	NA	no	NA	NA	NA	NA	no	NA	NA	NA	NA	no	0	0	0	0	0	0	0	0	0	0	0	0	0	0	0	0	0	0	0	0	0	0	0	0	0	0	0	0	0	0
gene-LOC106583692	0.07	0	0	0	1	0	1	NA	no	1.665	0.735	0.844999696950773	NA	no	1.889	0.918	0.807307715244846	NA	no	0	0	0	0	0	0	0	0	0	0	0	0	0	1	0	0	0	0	0	0	0	0	0	0	0	0	0	0	1	0
gene-LOC106583698	0	0	0	0	NA	NA	NA	NA	no	NA	NA	NA	NA	no	NA	NA	NA	NA	no	0	0	0	0	0	0	0	0	0	0	0	0	0	0	0	0	0	0	0	0	0	0	0	0	0	0	0	0	0	0
gene-LOC106583815	20.96	27	25	11	0.923	-0.116	0.634089965189149	0.854343738714823	no	0.417	-1.262	1.65506996950831e-05	8.38335876433994e-05	down	0.452	-1.146	8.62155866983133e-05	0.000394209013507124	down	26	22	28	26	35	26	23	29	40	26	5	7	9	11	19	23	27	33	28	24	24	22	29	24	25	6	8	11	11	19
gene-LOC106583860	48.67	58	39	49	0.661	-0.598	0.0436897528292539	0.196624404035108	no	0.837	-0.257	0.386220428786645	0.543361261629952	no	1.267	0.341	0.255771274960554	0.410212756550256	no	58	35	35	59	131	56	41	46	51	27	65	49	38	46	20	52	43	41	63	91	53	39	46	30	26	78	55	46	47	20
gene-LOC106583868	0	0	0	0	NA	NA	NA	NA	no	NA	NA	NA	NA	no	NA	NA	NA	NA	no	0	0	0	0	0	0	0	0	0	0	0	0	0	0	0	0	0	0	0	0	0	0	0	0	0	0	0	0	0	0
gene-LOC106583898	4.33	4	5	4	0.998	-0.003	0.995965200489181	0.998565903435935	no	0.937	-0.094	0.872067591176191	0.925004883541083	no	0.939	-0.091	0.87391001023179	0.928821547524603	no	8	2	4	4	5	4	5	6	8	3	4	6	0	6	3	7	2	5	4	3	4	5	6	5	3	5	7	0	6	3
gene-LOC106583931	0.47	1	1	0	1.076	0.105	0.95577748308741	NA	no	0.311	-1.683	0.394134606749386	NA	no	0.289	-1.788	0.358139795810988	NA	no	0	0	2	1	0	0	1	2	1	0	0	0	0	0	0	0	0	2	1	0	0	1	2	1	0	0	0	0	0	0
gene-LOC106583955	0.07	0	0	0	0.591	-0.759	0.840078833733682	NA	no	0.748	-0.419	0.911391425033991	NA	no	1	0	1	NA	no	0	0	0	1	0	0	0	0	0	0	0	0	0	0	0	0	0	0	1	0	0	0	0	0	0	0	0	0	0	0
gene-LOC106583973	2.83	1	4	3	5.535	2.469	0.00856429557728353	0.0617182231579164	no	4.518	2.176	0.0239597941444447	0.0606422003969901	no	0.816	-0.293	0.673723472454358	0.7950390728509	no	2	1	0	0	1	3	3	5	4	9	4	2	0	5	5	2	1	0	0	1	3	3	5	2	9	5	2	0	5	5
gene-LOC106583975	0	0	0	0	NA	NA	NA	NA	no	NA	NA	NA	NA	no	NA	NA	NA	NA	no	0	0	0	0	0	0	0	0	0	0	0	0	0	0	0	0	0	0	0	0	0	0	0	0	0	0	0	0	0	0
gene-LOC106583979	4.85	4	6	4	1.6	0.678	0.240623387195177	0.539337751411881	no	1.024	0.035	0.955604793128252	0.973788792530686	no	0.64	-0.644	0.272322586035877	0.429461721368474	no	3	2	6	4	5	4	14	6	4	7	4	3	6	3	2	3	2	7	4	3	4	13	6	2	7	5	3	7	3	2
gene-LOC106583988	28.38	29	28	28	0.995	-0.008	0.972112533009828	0.991324888798981	no	0.994	-0.008	0.972211635171638	0.983275057369039	no	1	0	0.99916997850446	0.99945612786507	no	36	22	25	27	37	21	33	30	58	26	20	30	22	24	33	32	27	30	29	26	20	32	30	35	25	24	34	27	24	33
gene-LOC106583989	0.39	0	1	1	3.061	1.614	0.474212786602252	NA	no	3.372	1.754	0.440971855314303	NA	no	1.102	0.14	0.950247793761896	NA	no	0	0	0	0	0	1	1	0	0	1	0	0	0	0	3	0	0	0	0	0	1	1	0	0	1	0	0	0	0	3
gene-LOC106583992	0.2	0	0	0	0.573	-0.805	0.784881159554825	NA	no	0.486	-1.041	0.723917151416334	NA	no	0.849	-0.237	0.936136631319527	NA	no	1	0	1	0	0	0	1	0	0	0	0	0	0	0	0	1	0	1	0	0	0	1	0	0	0	0	0	0	0	0
gene-LOC106583993	0	0	0	0	NA	NA	NA	NA	no	NA	NA	NA	NA	no	NA	NA	NA	NA	no	0	0	0	0	0	0	0	0	0	0	0	0	0	0	0	0	0	0	0	0	0	0	0	0	0	0	0	0	0	0
gene-LOC106584078	0.22	0	0	1	1	0	1	NA	no	3.551	1.828	0.591767553482894	NA	no	4.028	2.01	0.555399754837269	NA	no	0	0	0	0	0	0	0	0	0	0	1	0	0	2	0	0	0	0	0	0	0	0	0	0	0	1	0	0	2	0
gene-LOC106584079	0	0	0	0	NA	NA	NA	NA	no	NA	NA	NA	NA	no	NA	NA	NA	NA	no	0	0	0	0	0	0	0	0	0	0	0	0	0	0	0	0	0	0	0	0	0	0	0	0	0	0	0	0	0	0
gene-LOC106584081	0.22	0	0	0	0.802	-0.318	0.926408422135351	NA	no	0.485	-1.044	0.761816804529659	NA	no	0.604	-0.726	0.833109268738019	NA	no	0	0	0	2	0	0	0	0	2	0	0	0	0	0	0	0	0	0	2	0	0	0	0	1	0	0	0	0	0	0
gene-LOC106584083	8.07	7	8	9	1.14	0.19	0.688816519951903	0.880322095234709	no	1.392	0.477	0.315072434222042	0.470781536732098	no	1.221	0.288	0.532254567990853	0.684591748968596	no	4	5	7	6	14	12	12	9	10	2	5	8	5	17	9	4	6	8	6	10	11	12	9	6	2	6	9	6	17	9
gene-LOC106584084	37.26	39	54	19	1.376	0.46	0.0112454954310243	0.0753458659672424	no	0.484	-1.046	3.19494586173324e-06	1.79537224103655e-05	down	0.352	-1.506	3.16909049039375e-12	3.40233468461501e-11	down	47	32	29	38	56	56	56	51	82	67	14	19	11	25	17	42	39	34	41	39	53	54	51	49	64	17	21	13	25	17
gene-LOC106584087	15.72	22	17	8	0.766	-0.384	0.231372454505783	0.528990223077815	no	0.377	-1.409	0.0001374103778067	0.000599513563685441	down	0.492	-1.025	0.00603948064882294	0.0188139009211921	down	23	17	11	20	48	16	15	26	32	11	7	5	7	13	6	21	21	13	21	33	15	14	26	19	10	8	6	9	13	6
gene-LOC106584088	0.08	0	0	0	1	0	1	NA	no	1.665	0.735	0.844999696950773	NA	no	1.889	0.918	0.807307715244846	NA	no	0	0	0	0	0	0	0	0	0	0	0	1	0	0	0	0	0	0	0	0	0	0	0	0	0	0	1	0	0	0
gene-LOC106584170	106.09	101	101	116	1.003	0.004	0.97145872684572	0.991146039219706	no	1.149	0.201	0.108444750566188	0.210364747550023	no	1.146	0.196	0.110688981448922	0.218892056608384	no	129	84	85	86	136	107	99	111	171	103	97	85	104	110	130	116	103	101	92	94	101	95	111	102	98	116	96	127	112	129
gene-LOC106584202	0	0	0	0	NA	NA	NA	NA	no	NA	NA	NA	NA	no	NA	NA	NA	NA	no	0	0	0	0	0	0	0	0	0	0	0	0	0	0	0	0	0	0	0	0	0	0	0	0	0	0	0	0	0	0
gene-LOC106584203	0	0	0	0	NA	NA	NA	NA	no	NA	NA	NA	NA	no	NA	NA	NA	NA	no	0	0	0	0	0	0	0	0	0	0	0	0	0	0	0	0	0	0	0	0	0	0	0	0	0	0	0	0	0	0
gene-LOC106584229	0	0	0	0	NA	NA	NA	NA	no	NA	NA	NA	NA	no	NA	NA	NA	NA	no	0	0	0	0	0	0	0	0	0	0	0	0	0	0	0	0	0	0	0	0	0	0	0	0	0	0	0	0	0	0
gene-LOC106584230	322.36	469	324	175	0.694	-0.527	2.66686610210615e-08	7.6037369447872e-07	down	0.374	-1.42	1.1974640797171e-43	4.67606004296982e-42	down	0.539	-0.892	7.32881175328623e-18	1.15827650811741e-16	down	426	420	441	447	646	342	307	329	553	363	138	155	146	158	195	382	515	522	477	447	322	294	330	329	346	165	175	178	161	194
gene-LOC106584231	0	0	0	0	NA	NA	NA	NA	no	NA	NA	NA	NA	no	NA	NA	NA	NA	no	0	0	0	0	0	0	0	0	0	0	0	0	0	0	0	0	0	0	0	0	0	0	0	0	0	0	0	0	0	0
gene-LOC106584233	0.08	0	0	0	1	0	1	NA	no	1.665	0.735	0.844999696950773	NA	no	1.889	0.918	0.807307715244846	NA	no	0	0	0	0	0	0	0	0	0	0	0	1	0	0	0	0	0	0	0	0	0	0	0	0	0	0	1	0	0	0
gene-LOC106584239	46.63	53	51	36	0.953	-0.07	0.762563041964137	0.913705159712164	no	0.68	-0.556	0.0223082674500544	0.0570826526082589	no	0.714	-0.486	0.0446979334785158	0.105012849198074	no	79	33	39	53	72	41	59	68	58	60	31	19	41	31	41	71	40	46	57	50	39	57	68	35	57	37	21	50	32	41
gene-LOC106584242	2.47	4	2	2	0.544	-0.879	0.280116399148528	0.583895182503088	no	0.516	-0.953	0.263242912724867	0.414145486287282	no	0.95	-0.074	0.93381152318628	0.963132923136712	no	2	4	7	1	3	0	4	3	3	1	2	2	3	0	1	2	5	8	1	2	0	4	3	2	1	2	2	4	0	1
gene-LOC106584251	2.79	4	3	1	0.806	-0.312	0.645065089549004	0.859877766224258	no	0.347	-1.528	0.06526511959143	0.139618333456169	no	0.43	-1.216	0.145279713343702	0.270324836566785	no	2	2	5	7	3	4	2	2	5	5	2	2	0	2	0	2	2	6	7	2	4	2	2	3	5	2	2	0	2	0
gene-LOC106584261	0.69	0	1	0	2.14	1.098	0.456040277034395	NA	no	0.848	-0.238	0.884222085185323	NA	no	0.396	-1.336	0.374756737421332	NA	no	1	0	0	0	2	1	2	0	3	1	0	0	2	0	0	1	0	0	0	1	1	2	0	2	1	0	0	2	0	0
gene-LOC106584310	55.82	58	50	60	0.87	-0.201	0.272154415657161	0.575336272770464	no	1.046	0.065	0.724274216299854	0.825621725407857	no	1.203	0.267	0.149038718690958	0.275606336963955	no	62	57	47	62	61	41	43	58	84	64	55	49	48	50	69	56	70	56	66	42	39	41	58	50	61	66	55	58	51	69
gene-LOC106584352	150.81	162	162	129	1.004	0.006	0.960598758307181	0.988241818224151	no	0.793	-0.335	0.0091373505506723	0.026373392210117	down	0.789	-0.341	0.00736623933201953	0.0224595279730392	down	197	147	120	139	235	149	153	147	337	183	106	108	122	118	127	177	180	142	148	163	140	147	147	200	174	126	122	149	120	126
gene-LOC106584455	0.67	0	1	1	3.229	1.691	0.286066224783723	NA	no	3.232	1.692	0.29584086262493	NA	no	1.001	0.001	0.999289167941923	NA	no	0	0	1	0	0	0	0	1	1	3	0	1	1	2	0	0	0	1	0	0	0	0	1	1	3	0	1	1	2	0
gene-LOC106584509	0	0	0	0	NA	NA	NA	NA	no	NA	NA	NA	NA	no	NA	NA	NA	NA	no	0	0	0	0	0	0	0	0	0	0	0	0	0	0	0	0	0	0	0	0	0	0	0	0	0	0	0	0	0	0
gene-LOC106584525	0	0	0	0	NA	NA	NA	NA	no	NA	NA	NA	NA	no	NA	NA	NA	NA	no	0	0	0	0	0	0	0	0	0	0	0	0	0	0	0	0	0	0	0	0	0	0	0	0	0	0	0	0	0	0
gene-LOC106584553	0	0	0	0	NA	NA	NA	NA	no	NA	NA	NA	NA	no	NA	NA	NA	NA	no	0	0	0	0	0	0	0	0	0	0	0	0	0	0	0	0	0	0	0	0	0	0	0	0	0	0	0	0	0	0
gene-LOC106584554	0	0	0	0	NA	NA	NA	NA	no	NA	NA	NA	NA	no	NA	NA	NA	NA	no	0	0	0	0	0	0	0	0	0	0	0	0	0	0	0	0	0	0	0	0	0	0	0	0	0	0	0	0	0	0
gene-LOC106584560	78.35	71	74	89	1.037	0.053	0.737280281162882	0.903235780509126	no	1.254	0.327	0.0381475484191244	0.0899720502857286	no	1.209	0.274	0.0766814699111857	0.163777823526167	no	74	48	67	64	119	94	58	87	115	76	75	88	71	74	98	66	59	79	68	82	88	56	87	68	72	89	100	86	75	97
gene-LOC106584605	0	0	0	0	NA	NA	NA	NA	no	NA	NA	NA	NA	no	NA	NA	NA	NA	no	0	0	0	0	0	0	0	0	0	0	0	0	0	0	0	0	0	0	0	0	0	0	0	0	0	0	0	0	0	0
gene-LOC106584606	16.96	11	18	22	1.671	0.741	0.0148974484607578	0.0931397792714814	no	2.046	1.033	0.000722221063518509	0.00275221470865612	up	1.224	0.292	0.28826163769186	0.447658560460607	no	16	9	5	10	16	17	27	20	25	15	19	17	19	21	24	14	11	6	11	11	16	26	20	15	14	23	19	23	21	24
gene-LOC106584636	575.13	375	587	763	1.564	0.645	1.53918565698849e-17	9.5939241048263e-16	up	2.035	1.025	6.02520866130935e-42	2.23879945943569e-40	up	1.301	0.38	1.47087435110294e-07	1.00253545591763e-06	up	464	312	296	318	555	665	595	609	945	599	626	631	604	825	785	416	382	351	340	384	625	570	610	562	570	747	714	735	840	781
gene-LOC106584659	15.71	13	21	13	1.651	0.723	0.0171242195770384	0.103337416420783	no	1.017	0.025	0.940790411310367	0.965940334241587	no	0.616	-0.699	0.0236177639332899	0.0616580358145476	no	10	18	6	15	16	17	22	21	35	28	10	12	10	12	15	9	22	7	16	11	16	21	21	21	27	12	14	12	12	15
gene-LOC106584666	9.77	7	11	11	1.536	0.619	0.134335295847371	0.390801998129438	no	1.417	0.503	0.239524979348097	0.386384139467718	no	0.923	-0.116	0.770892326352597	0.862722071946096	no	14	3	7	7	7	11	9	11	18	17	5	12	15	7	8	13	4	8	7	5	10	9	11	11	16	6	14	18	7	8
gene-LOC106584668	133.35	50	207	143	4.168	2.059	1.29276269378332e-37	1.77274701394659e-35	up	2.894	1.533	1.55598577671103e-20	2.56892924847222e-19	up	0.694	-0.526	0.00025592373667261	0.00108015073339199	down	65	41	36	46	69	201	167	229	382	241	108	108	103	153	186	58	50	43	49	48	189	160	229	227	229	129	122	125	156	185
gene-LOC106584697	0	0	0	0	NA	NA	NA	NA	no	NA	NA	NA	NA	no	NA	NA	NA	NA	no	0	0	0	0	0	0	0	0	0	0	0	0	0	0	0	0	0	0	0	0	0	0	0	0	0	0	0	0	0	0
gene-LOC106584701	9.85	12	11	7	0.915	-0.128	0.732694275262031	0.900452246701976	no	0.656	-0.609	0.135342592021795	0.25051489019638	no	0.716	-0.481	0.23598252908535	0.3864807128164	no	16	9	10	12	11	8	12	16	14	10	7	4	5	13	5	14	11	12	13	8	8	12	16	8	10	8	5	6	13	5
gene-LOC106584816	0	0	0	0	NA	NA	NA	NA	no	NA	NA	NA	NA	no	NA	NA	NA	NA	no	0	0	0	0	0	0	0	0	0	0	0	0	0	0	0	0	0	0	0	0	0	0	0	0	0	0	0	0	0	0
gene-LOC106584857	0	0	0	0	NA	NA	NA	NA	no	NA	NA	NA	NA	no	NA	NA	NA	NA	no	0	0	0	0	0	0	0	0	0	0	0	0	0	0	0	0	0	0	0	0	0	0	0	0	0	0	0	0	0	0
gene-LOC106584878	5.83	7	7	3	1.059	0.082	0.875908487001196	0.962141663609245	no	0.499	-1.004	0.096632719422543	0.191879826609035	no	0.471	-1.086	0.0681862100975249	0.148560681620162	no	9	10	6	4	4	5	8	9	7	11	4	7	1	1	2	8	12	7	4	3	5	8	9	4	10	5	8	1	1	2
gene-LOC106584898	0.78	2	0	0	0.218	-2.2	0.127445035560194	NA	no	0.182	-2.458	0.0911031930537468	NA	no	0.836	-0.258	0.874460410444059	NA	no	3	2	2	1	0	1	0	1	0	0	0	0	1	0	0	3	2	2	1	0	1	0	1	0	0	0	0	1	0	0
gene-LOC106584913	0.23	0	0	0	0.839	-0.254	0.918211515487289	NA	no	0.488	-1.036	0.675594931210017	NA	no	0.581	-0.782	0.75206706282172	NA	no	1	0	0	1	0	1	0	0	1	0	0	0	0	0	0	1	0	0	1	0	1	0	0	1	0	0	0	0	0	0
gene-LOC106584916	0	0	0	0	NA	NA	NA	NA	no	NA	NA	NA	NA	no	NA	NA	NA	NA	no	0	0	0	0	0	0	0	0	0	0	0	0	0	0	0	0	0	0	0	0	0	0	0	0	0	0	0	0	0	0
gene-LOC106584917	5.52	8	6	3	0.843	-0.246	0.609197960204981	0.839944156852573	no	0.387	-1.371	0.0177208894121452	0.0469337061817158	down	0.459	-1.125	0.0526040368515255	0.120105164034551	no	5	12	6	6	8	5	5	4	17	7	3	2	2	3	3	4	15	7	6	6	5	5	4	10	7	4	2	2	3	3
gene-LOC106584918	0	0	0	0	NA	NA	NA	NA	no	NA	NA	NA	NA	no	NA	NA	NA	NA	no	0	0	0	0	0	0	0	0	0	0	0	0	0	0	0	0	0	0	0	0	0	0	0	0	0	0	0	0	0	0
gene-LOC106584920	0	0	0	0	NA	NA	NA	NA	no	NA	NA	NA	NA	no	NA	NA	NA	NA	no	0	0	0	0	0	0	0	0	0	0	0	0	0	0	0	0	0	0	0	0	0	0	0	0	0	0	0	0	0	0
gene-LOC106584922	0	0	0	0	NA	NA	NA	NA	no	NA	NA	NA	NA	no	NA	NA	NA	NA	no	0	0	0	0	0	0	0	0	0	0	0	0	0	0	0	0	0	0	0	0	0	0	0	0	0	0	0	0	0	0
gene-LOC106584923	0	0	0	0	NA	NA	NA	NA	no	NA	NA	NA	NA	no	NA	NA	NA	NA	no	0	0	0	0	0	0	0	0	0	0	0	0	0	0	0	0	0	0	0	0	0	0	0	0	0	0	0	0	0	0
gene-LOC106584924	0	0	0	0	NA	NA	NA	NA	no	NA	NA	NA	NA	no	NA	NA	NA	NA	no	0	0	0	0	0	0	0	0	0	0	0	0	0	0	0	0	0	0	0	0	0	0	0	0	0	0	0	0	0	0
gene-LOC106584926	98.88	123	120	54	0.98	-0.029	0.852737781852285	0.953973534799193	no	0.443	-1.175	1.20230566302866e-11	1.14113763639209e-10	down	0.452	-1.146	2.92880168260397e-11	2.92090358161979e-10	down	162	107	73	133	157	105	117	113	241	138	47	45	39	48	68	145	131	86	142	109	99	112	113	143	131	56	51	47	49	68
gene-LOC106584927	0.49	1	1	0	1.545	0.628	0.685816224732989	NA	no	0.357	-1.484	0.37724518477227	NA	no	0.231	-2.112	0.184444802805241	NA	no	1	1	0	0	1	0	2	1	1	1	0	0	0	0	0	1	1	0	0	1	0	2	1	1	1	0	0	0	0	0
gene-LOC106584932	0.27	0	0	0	1.287	0.364	0.878800249485858	NA	no	1.116	0.158	0.947246947353469	NA	no	0.867	-0.206	0.931327865700138	NA	no	0	1	0	0	0	1	0	0	1	0	0	0	1	0	0	0	1	0	0	0	1	0	0	1	0	0	0	1	0	0
gene-LOC106584933	2.11	2	4	0	1.541	0.624	0.445191397116166	0.733330427316208	no	0.127	-2.978	0.0118733581206697	0.0330592570879763	down	0.082	-3.602	0.00177116893011493	0.00631899844718679	down	5	0	5	1	1	4	3	5	8	2	1	0	0	0	0	4	0	6	1	1	4	3	5	5	2	1	0	0	0	0
gene-LOC106584934	6.33	9	5	5	0.574	-0.801	0.0865929636710727	0.302880793736898	no	0.51	-0.972	0.0510902874392313	0.114421714566275	no	0.888	-0.171	0.743415662493028	0.844540181072904	no	12	5	11	6	13	3	3	9	7	8	4	2	5	3	7	11	6	13	6	9	3	3	9	4	8	5	2	6	3	7
gene-LOC106584935	0	0	0	0	NA	NA	NA	NA	no	NA	NA	NA	NA	no	NA	NA	NA	NA	no	0	0	0	0	0	0	0	0	0	0	0	0	0	0	0	0	0	0	0	0	0	0	0	0	0	0	0	0	0	0
gene-LOC106584936	61.52	74	66	45	0.893	-0.163	0.297122352503178	0.602649223957521	no	0.604	-0.726	2.18566856764725e-05	0.000108523916322842	down	0.677	-0.563	0.000982153883584901	0.00369822853360999	down	83	64	67	73	89	80	69	55	116	66	40	29	39	55	39	74	78	79	78	62	75	66	55	69	63	48	33	47	56	39
gene-LOC106584938	0	0	0	0	NA	NA	NA	NA	no	NA	NA	NA	NA	no	NA	NA	NA	NA	no	0	0	0	0	0	0	0	0	0	0	0	0	0	0	0	0	0	0	0	0	0	0	0	0	0	0	0	0	0	0
gene-LOC106584940	0.37	1	0	0	0.319	-1.649	0.399923827420277	NA	no	0.404	-1.309	0.50415664622012	NA	no	1.266	0.34	0.866740568992948	NA	no	2	1	0	0	1	0	0	0	1	0	0	0	1	0	0	2	1	0	0	1	0	0	0	1	0	0	0	1	0	0
gene-LOC106584942	0	0	0	0	NA	NA	NA	NA	no	NA	NA	NA	NA	no	NA	NA	NA	NA	no	0	0	0	0	0	0	0	0	0	0	0	0	0	0	0	0	0	0	0	0	0	0	0	0	0	0	0	0	0	0
gene-LOC106584944	71.19	69	77	68	1.115	0.158	0.403289138336844	0.700204689933556	no	0.985	-0.021	0.913316814649092	0.949314355999544	no	0.883	-0.179	0.34834068489301	0.513823350833455	no	84	58	54	61	101	68	59	92	164	77	37	63	50	68	94	75	71	64	65	70	64	57	92	98	73	44	71	61	69	93
gene-LOC106584946	0.05	0	0	0	0.591	-0.759	0.840078833733682	NA	no	0.748	-0.419	0.911391425033991	NA	no	1	0	1	NA	no	0	0	0	0	1	0	0	0	0	0	0	0	0	0	0	0	0	0	0	1	0	0	0	0	0	0	0	0	0	0
gene-LOC106584986	0	0	0	0	NA	NA	NA	NA	no	NA	NA	NA	NA	no	NA	NA	NA	NA	no	0	0	0	0	0	0	0	0	0	0	0	0	0	0	0	0	0	0	0	0	0	0	0	0	0	0	0	0	0	0
gene-LOC106584992	0.22	0	0	0	0.383	-1.385	0.683978330471539	NA	no	0.723	-0.467	0.890780794138797	NA	no	1.889	0.918	0.78764313756069	NA	no	0	0	0	2	0	0	0	0	0	0	1	0	0	0	0	0	0	0	2	0	0	0	0	0	0	1	0	0	0	0
gene-LOC106584998	0.58	1	1	1	0.887	-0.173	0.908181516769085	NA	no	1.161	0.215	0.885437545213172	NA	no	1.309	0.389	0.795354614973321	NA	no	1	1	0	0	1	1	0	0	1	1	0	1	1	0	1	1	1	0	0	1	1	0	0	1	1	0	1	1	0	1
gene-LOC106585036	199.69	217	194	189	0.889	-0.169	0.224568610317446	0.521694085919428	no	0.867	-0.205	0.146970827676708	0.267595016971754	no	0.976	-0.036	0.800574364225837	0.882400250330967	no	207	159	156	237	383	229	243	183	288	174	146	184	163	205	155	185	195	185	253	265	215	233	183	171	166	174	208	198	209	154
gene-LOC106585143	0.36	1	0	0	0.556	-0.846	0.708750922536954	NA	no	0.307	-1.703	0.453381538094298	NA	no	0.552	-0.857	0.710301296879159	NA	no	0	0	2	1	0	0	0	1	0	1	0	0	0	0	0	0	0	2	1	0	0	0	1	0	1	0	0	0	0	0
gene-LOC106585253	0.47	0	0	1	0.909	-0.137	0.936008434499428	NA	no	1.626	0.702	0.676704407221636	NA	no	1.789	0.839	0.617535492737481	NA	no	0	1	0	0	1	0	1	0	0	1	1	0	0	1	1	0	1	0	0	1	0	1	0	0	1	1	0	0	1	1
gene-LOC106585271	26.06	32	31	15	0.952	-0.071	0.739071648294338	0.903985307516875	no	0.465	-1.106	1.33035846052315e-05	6.83889095773428e-05	down	0.488	-1.035	4.05579001546366e-05	0.000196083911313596	down	38	33	20	29	47	30	38	29	53	30	15	11	14	12	16	34	40	24	31	33	28	36	29	32	29	18	12	17	12	16
gene-LOC106585300	0.07	0	0	0	1	0	1	NA	no	1.665	0.735	0.844999696950773	NA	no	1.889	0.918	0.807307715244846	NA	no	0	0	0	0	0	0	0	0	0	0	0	0	0	0	1	0	0	0	0	0	0	0	0	0	0	0	0	0	0	1
gene-LOC106585302	1.03	1	1	1	0.623	-0.682	0.558093589277518	NA	no	0.665	-0.589	0.623349167250496	NA	no	1.067	0.093	0.940560066790942	NA	no	1	1	0	3	2	0	1	2	2	0	2	0	1	1	0	1	1	0	3	1	0	1	2	1	0	2	0	1	1	0
gene-LOC106585303	0	0	0	0	NA	NA	NA	NA	no	NA	NA	NA	NA	no	NA	NA	NA	NA	no	0	0	0	0	0	0	0	0	0	0	0	0	0	0	0	0	0	0	0	0	0	0	0	0	0	0	0	0	0	0
gene-LOC106585306	2.33	3	4	0	1.077	0.107	0.877426529402202	0.962598642508103	no	0.093	-3.424	0.00183115544269069	0.00636048302110298	down	0.087	-3.531	0.00117798933647527	0.00435692745863107	down	6	2	1	4	4	3	2	5	4	6	0	0	0	1	0	5	2	1	4	3	3	2	5	2	6	0	0	0	1	0
gene-LOC106585308	0.73	1	1	0	1.192	0.254	0.848310586971025	NA	no	0.586	-0.771	0.602712156323449	NA	no	0.491	-1.025	0.474986962701886	NA	no	1	0	1	1	1	1	2	2	0	0	0	0	1	1	0	1	0	1	1	1	1	2	2	0	0	0	0	1	1	0
gene-LOC106585311	2.73	2	3	3	1.441	0.527	0.462023284485334	0.745473102319568	no	1.213	0.278	0.712869405080419	0.818057523772606	no	0.841	-0.249	0.724697846436841	0.832147749954051	no	3	2	2	3	1	4	2	2	3	7	2	1	4	3	2	3	2	2	3	1	4	2	2	2	7	2	1	5	3	2
gene-LOC106585314	0	0	0	0	NA	NA	NA	NA	no	NA	NA	NA	NA	no	NA	NA	NA	NA	no	0	0	0	0	0	0	0	0	0	0	0	0	0	0	0	0	0	0	0	0	0	0	0	0	0	0	0	0	0	0
gene-LOC106585316	0	0	0	0	NA	NA	NA	NA	no	NA	NA	NA	NA	no	NA	NA	NA	NA	no	0	0	0	0	0	0	0	0	0	0	0	0	0	0	0	0	0	0	0	0	0	0	0	0	0	0	0	0	0	0
gene-LOC106585317	169.82	185	166	159	0.903	-0.147	0.227305696094954	0.524749734588834	no	0.865	-0.209	0.0940460045596205	0.187632403740268	no	0.958	-0.062	0.620491463122757	0.755933759110948	no	197	178	174	148	239	133	173	182	303	184	134	139	123	152	174	177	218	206	158	165	125	166	182	180	175	160	157	150	155	173
gene-LOC106585318	83.31	96	95	60	0.994	-0.008	0.954507788398959	0.987354458943382	no	0.636	-0.654	3.44605067761424e-05	0.000166272606371149	down	0.639	-0.646	3.62329267609227e-05	0.000176695943644059	down	115	79	91	81	120	90	82	114	160	105	42	58	39	65	71	103	97	108	87	83	85	79	114	95	100	50	66	47	66	71
gene-LOC106585324	0	0	0	0	NA	NA	NA	NA	no	NA	NA	NA	NA	no	NA	NA	NA	NA	no	0	0	0	0	0	0	0	0	0	0	0	0	0	0	0	0	0	0	0	0	0	0	0	0	0	0	0	0	0	0
gene-LOC106585330	0.34	1	0	0	0.389	-1.363	0.501482079323911	NA	no	0.492	-1.023	0.614069649152053	NA	no	1.266	0.34	0.869148273555334	NA	no	1	0	1	1	0	0	1	0	0	0	0	0	0	0	1	1	0	1	1	0	0	1	0	0	0	0	0	0	0	1
gene-LOC106585503	0	0	0	0	NA	NA	NA	NA	no	NA	NA	NA	NA	no	NA	NA	NA	NA	no	0	0	0	0	0	0	0	0	0	0	0	0	0	0	0	0	0	0	0	0	0	0	0	0	0	0	0	0	0	0
gene-LOC106585506	0	0	0	0	NA	NA	NA	NA	no	NA	NA	NA	NA	no	NA	NA	NA	NA	no	0	0	0	0	0	0	0	0	0	0	0	0	0	0	0	0	0	0	0	0	0	0	0	0	0	0	0	0	0	0
gene-LOC106585508	0.12	0	0	0	0.881	-0.182	0.961398607591396	NA	no	0.748	-0.419	0.911390564281563	NA	no	0.849	-0.237	0.949857856243081	NA	no	1	0	0	0	0	0	0	0	0	1	0	0	0	0	0	1	0	0	0	0	0	0	0	0	1	0	0	0	0	0
gene-LOC106585583	0	0	0	0	NA	NA	NA	NA	no	NA	NA	NA	NA	no	NA	NA	NA	NA	no	0	0	0	0	0	0	0	0	0	0	0	0	0	0	0	0	0	0	0	0	0	0	0	0	0	0	0	0	0	0
gene-LOC106585596	0.08	0	0	0	1	0	1	NA	no	1.665	0.735	0.844999696950773	NA	no	1.889	0.918	0.807307715244846	NA	no	0	0	0	0	0	0	0	0	0	0	0	1	0	0	0	0	0	0	0	0	0	0	0	0	0	0	1	0	0	0
gene-LOC106585624	0.07	0	0	0	0.591	-0.759	0.840078833733682	NA	no	0.748	-0.419	0.911391425033991	NA	no	1	0	1	NA	no	0	0	0	1	0	0	0	0	0	0	0	0	0	0	0	0	0	0	1	0	0	0	0	0	0	0	0	0	0	0
gene-LOC106585625	2.05	2	2	2	0.695	-0.524	0.533311837602009	0.793827386496379	no	0.942	-0.086	0.91779194039272	0.951959604334489	no	1.355	0.438	0.610602769109974	0.748662062402145	no	3	3	2	1	3	3	1	0	5	1	1	3	2	4	0	3	4	2	1	2	3	1	0	3	1	1	3	2	4	0
gene-LOC106585627	0	0	0	0	NA	NA	NA	NA	no	NA	NA	NA	NA	no	NA	NA	NA	NA	no	0	0	0	0	0	0	0	0	0	0	0	0	0	0	0	0	0	0	0	0	0	0	0	0	0	0	0	0	0	0
gene-LOC106585629	0	0	0	0	NA	NA	NA	NA	no	NA	NA	NA	NA	no	NA	NA	NA	NA	no	0	0	0	0	0	0	0	0	0	0	0	0	0	0	0	0	0	0	0	0	0	0	0	0	0	0	0	0	0	0
gene-LOC106585633	18.81	26	20	10	0.789	-0.342	0.298373585888633	0.603638943618643	no	0.412	-1.278	0.000480873405278542	0.00190189424948804	down	0.523	-0.935	0.0111537256440857	0.032317943185716	down	31	24	17	29	29	9	18	26	29	34	6	10	9	5	18	28	29	20	31	20	8	17	26	17	32	7	11	11	5	18
gene-LOC106585641	0	0	0	0	NA	NA	NA	NA	no	NA	NA	NA	NA	no	NA	NA	NA	NA	no	0	0	0	0	0	0	0	0	0	0	0	0	0	0	0	0	0	0	0	0	0	0	0	0	0	0	0	0	0	0
gene-LOC106585700	0	0	0	0	NA	NA	NA	NA	no	NA	NA	NA	NA	no	NA	NA	NA	NA	no	0	0	0	0	0	0	0	0	0	0	0	0	0	0	0	0	0	0	0	0	0	0	0	0	0	0	0	0	0	0
gene-LOC106585750	0.4	0	1	0	1.353	0.436	0.827480097728644	NA	no	0.732	-0.451	0.825527148404387	NA	no	0.541	-0.887	0.658728388812556	NA	no	1	0	1	0	0	0	0	1	0	2	0	0	0	1	0	1	0	1	0	0	0	0	1	0	2	0	0	0	1	0
gene-LOC106585877	0	0	0	0	NA	NA	NA	NA	no	NA	NA	NA	NA	no	NA	NA	NA	NA	no	0	0	0	0	0	0	0	0	0	0	0	0	0	0	0	0	0	0	0	0	0	0	0	0	0	0	0	0	0	0
gene-LOC106585955	0	0	0	0	NA	NA	NA	NA	no	NA	NA	NA	NA	no	NA	NA	NA	NA	no	0	0	0	0	0	0	0	0	0	0	0	0	0	0	0	0	0	0	0	0	0	0	0	0	0	0	0	0	0	0
gene-LOC106586026	16.27	18	22	8	1.221	0.288	0.297603240780601	0.603045391974199	no	0.476	-1.07	0.00149673725963039	0.00530857900896777	down	0.39	-1.358	3.36360423379834e-05	0.000164901589347241	down	20	14	17	21	20	23	20	20	42	25	12	9	2	8	8	18	17	20	22	14	22	19	20	25	24	14	10	2	8	8
gene-LOC106586051	4.38	5	6	3	1.248	0.319	0.545027668579342	0.80093701633391	no	0.64	-0.644	0.292050555527363	0.446354006855439	no	0.513	-0.963	0.101948947900192	0.205591812756128	no	4	4	4	5	6	4	8	4	6	10	1	3	4	2	3	4	5	5	5	4	4	8	4	4	10	1	3	5	2	3
gene-LOC106586073	1.14	1	2	0	2.954	1.563	0.176907549701699	NA	no	0.61	-0.712	0.61506885944202	0.745210247220014	no	0.207	-2.275	0.0738053897033283	0.158620535860667	no	1	0	1	0	2	1	1	4	1	5	1	1	0	0	0	1	0	1	0	1	1	1	4	1	5	1	1	0	0	0
gene-LOC106586075	0.06	0	0	0	0.591	-0.759	0.840078833733682	NA	no	0.748	-0.419	0.911391425033991	NA	no	1	0	1	NA	no	1	0	0	0	0	0	0	0	0	0	0	0	0	0	0	1	0	0	0	0	0	0	0	0	0	0	0	0	0	0
gene-LOC106586076	0	0	0	0	NA	NA	NA	NA	no	NA	NA	NA	NA	no	NA	NA	NA	NA	no	0	0	0	0	0	0	0	0	0	0	0	0	0	0	0	0	0	0	0	0	0	0	0	0	0	0	0	0	0	0
gene-LOC106586077	0.08	0	0	0	1	0	1	NA	no	1.665	0.735	0.844999696950773	NA	no	1.889	0.918	0.807307715244846	NA	no	0	0	0	0	0	0	0	0	0	0	1	0	0	0	0	0	0	0	0	0	0	0	0	0	0	1	0	0	0	0
gene-LOC106586078	28.7	37	32	17	0.846	-0.242	0.295805832964411	0.601703791189952	no	0.461	-1.117	2.06719055377634e-05	0.000103080797998032	down	0.545	-0.875	0.000888158785042239	0.00337637820870756	down	39	37	28	41	44	23	26	42	52	40	9	13	16	20	20	35	45	33	44	30	22	25	42	31	38	11	15	19	20	20
gene-LOC106586079	0	0	0	0	NA	NA	NA	NA	no	NA	NA	NA	NA	no	NA	NA	NA	NA	no	0	0	0	0	0	0	0	0	0	0	0	0	0	0	0	0	0	0	0	0	0	0	0	0	0	0	0	0	0	0
gene-LOC106586080	0.04	0	0	0	1.315	0.395	0.916381083015104	NA	no	1	0	1	NA	no	0.849	-0.237	0.94985785624308	NA	no	0	0	0	0	0	0	0	0	1	0	0	0	0	0	0	0	0	0	0	0	0	0	0	1	0	0	0	0	0	0
gene-LOC106586081	0	0	0	0	NA	NA	NA	NA	no	NA	NA	NA	NA	no	NA	NA	NA	NA	no	0	0	0	0	0	0	0	0	0	0	0	0	0	0	0	0	0	0	0	0	0	0	0	0	0	0	0	0	0	0
gene-LOC106586126	0	0	0	0	NA	NA	NA	NA	no	NA	NA	NA	NA	no	NA	NA	NA	NA	no	0	0	0	0	0	0	0	0	0	0	0	0	0	0	0	0	0	0	0	0	0	0	0	0	0	0	0	0	0	0
gene-LOC106586131	3.94	4	2	6	0.349	-1.517	0.0412229464192986	0.189655533327344	no	1.466	0.552	0.368544562753875	0.526121631706088	no	4.194	2.068	0.00442325245451977	0.0142785932335006	up	3	5	4	6	2	0	4	1	0	3	6	4	6	5	6	3	6	5	6	1	0	4	1	0	3	7	5	7	5	6
gene-LOC106586151	35.07	42	28	35	0.676	-0.565	0.00751904791844473	0.0555664538641169	no	0.831	-0.267	0.208137307938102	0.348298976578879	no	1.229	0.298	0.174385062899226	0.309600951781157	no	35	40	40	41	56	38	24	28	37	35	34	32	30	27	33	31	49	47	44	39	36	23	28	22	33	41	36	37	27	33
gene-LOC106586180	0	0	0	0	NA	NA	NA	NA	no	NA	NA	NA	NA	no	NA	NA	NA	NA	no	0	0	0	0	0	0	0	0	0	0	0	0	0	0	0	0	0	0	0	0	0	0	0	0	0	0	0	0	0	0
gene-LOC106586212	0.86	1	2	0	2.225	1.154	0.335073262109303	NA	no	0.259	-1.95	0.173835750060163	NA	no	0.116	-3.104	0.0187042929017617	NA	no	1	2	0	0	1	3	2	1	2	2	0	0	0	0	0	1	2	0	0	1	3	2	1	1	2	0	0	0	0	0
gene-LOC106586276	0.3	0	0	1	0.591	-0.759	0.743641186460718	NA	no	2.45	1.293	0.572470368817553	NA	no	4.147	2.052	0.370361122543533	NA	no	0	0	1	0	0	0	0	0	0	0	1	1	0	1	0	0	0	1	0	0	0	0	0	0	0	1	1	0	1	0
gene-LOC106586288	0	0	0	0	NA	NA	NA	NA	no	NA	NA	NA	NA	no	NA	NA	NA	NA	no	0	0	0	0	0	0	0	0	0	0	0	0	0	0	0	0	0	0	0	0	0	0	0	0	0	0	0	0	0	0
gene-LOC106586349	59.02	59	50	68	0.848	-0.237	0.121322996473382	0.368769858809056	no	1.133	0.18	0.23621339442481	0.382514323807125	no	1.336	0.418	0.00634301779866139	0.0196542892558818	up	68	45	48	55	93	63	50	43	89	51	53	61	58	63	71	61	55	57	59	64	59	48	43	53	49	63	69	71	64	71
gene-LOC106586400	39.44	37	42	40	1.176	0.234	0.266885479455435	0.570285824026166	no	1.1	0.138	0.526934502981375	0.673340898423558	no	0.936	-0.096	0.648567724553933	0.776065009169388	no	37	27	38	42	39	38	38	36	83	56	28	38	27	38	50	33	33	45	45	27	36	36	36	49	53	33	43	33	39	50
gene-LOC106586485	0	0	0	0	NA	NA	NA	NA	no	NA	NA	NA	NA	no	NA	NA	NA	NA	no	0	0	0	0	0	0	0	0	0	0	0	0	0	0	0	0	0	0	0	0	0	0	0	0	0	0	0	0	0	0
gene-LOC106586492	7.18	3	7	11	2.263	1.178	0.0643904795859435	0.252559315879154	no	3.386	1.76	0.00527061258226224	0.0163184976384727	up	1.496	0.581	0.304048337901403	0.46523362061578	no	4	1	4	6	1	5	5	10	7	14	7	3	6	9	26	4	1	5	6	1	5	5	10	4	13	8	3	7	9	26
gene-LOC106586536	0	0	0	0	NA	NA	NA	NA	no	NA	NA	NA	NA	no	NA	NA	NA	NA	no	0	0	0	0	0	0	0	0	0	0	0	0	0	0	0	0	0	0	0	0	0	0	0	0	0	0	0	0	0	0
gene-LOC106586547	0.22	0	0	0	0.591	-0.759	0.792503600226746	NA	no	1.665	0.735	0.798827699541938	NA	no	2.818	1.495	0.604513242002164	NA	no	1	0	0	0	0	0	0	0	0	0	0	1	1	0	0	1	0	0	0	0	0	0	0	0	0	0	1	1	0	0
gene-LOC106586552	0	0	0	0	NA	NA	NA	NA	no	NA	NA	NA	NA	no	NA	NA	NA	NA	no	0	0	0	0	0	0	0	0	0	0	0	0	0	0	0	0	0	0	0	0	0	0	0	0	0	0	0	0	0	0
gene-LOC106586553	0	0	0	0	NA	NA	NA	NA	no	NA	NA	NA	NA	no	NA	NA	NA	NA	no	0	0	0	0	0	0	0	0	0	0	0	0	0	0	0	0	0	0	0	0	0	0	0	0	0	0	0	0	0	0
gene-LOC106586557	0.56	0	0	1	0.851	-0.233	0.898608751553011	NA	no	2.191	1.131	0.516931393212146	NA	no	2.574	1.364	0.434608255356625	NA	no	0	0	1	1	0	0	0	1	1	0	3	0	0	1	0	0	0	1	1	0	0	0	1	1	0	4	0	0	1	0
gene-LOC106586739	0	0	0	0	NA	NA	NA	NA	no	NA	NA	NA	NA	no	NA	NA	NA	NA	no	0	0	0	0	0	0	0	0	0	0	0	0	0	0	0	0	0	0	0	0	0	0	0	0	0	0	0	0	0	0
gene-LOC106586765	5.06	3	7	5	2.045	1.032	0.101658838313382	0.332533399622311	no	1.564	0.645	0.326474228944004	0.482974134634795	no	0.765	-0.387	0.520234901180312	0.673610228372844	no	1	0	3	5	9	10	7	8	12	3	7	3	0	7	7	1	0	4	5	6	9	7	8	7	3	8	3	0	7	7
gene-LOC106586799	0	0	0	0	NA	NA	NA	NA	no	NA	NA	NA	NA	no	NA	NA	NA	NA	no	0	0	0	0	0	0	0	0	0	0	0	0	0	0	0	0	0	0	0	0	0	0	0	0	0	0	0	0	0	0
gene-LOC106586803	1.42	0	1	3	1.713	0.777	0.581240035261527	NA	no	7.853	2.973	0.0188670541394603	0.0495187314748212	up	4.583	2.196	0.0561301376824918	0.12677474335746	no	0	0	1	0	1	0	2	0	1	1	3	0	6	4	1	0	0	1	0	1	0	2	0	1	1	4	0	7	4	1
gene-LOC106586836	0	0	0	0	NA	NA	NA	NA	no	NA	NA	NA	NA	no	NA	NA	NA	NA	no	0	0	0	0	0	0	0	0	0	0	0	0	0	0	0	0	0	0	0	0	0	0	0	0	0	0	0	0	0	0
gene-LOC106586875	0.05	0	0	0	0.591	-0.759	0.840078833733682	NA	no	0.748	-0.419	0.911391425033991	NA	no	1	0	1	NA	no	0	0	0	0	1	0	0	0	0	0	0	0	0	0	0	0	0	0	0	1	0	0	0	0	0	0	0	0	0	0
gene-LOC106586876	0.19	0	1	0	3.108	1.636	0.661590604123988	NA	no	1	0	1	NA	no	0.359	-1.478	0.69259561393413	NA	no	0	0	0	0	0	0	0	0	0	3	0	0	0	0	0	0	0	0	0	0	0	0	0	0	3	0	0	0	0	0
gene-LOC106586908	62.04	78	43	65	0.552	-0.856	7.35950013099053e-08	1.97697318350872e-06	down	0.825	-0.277	0.0738762324483105	0.154480101577372	no	1.494	0.579	0.000441665700319659	0.00178225433755436	up	90	64	68	70	111	38	48	45	78	44	57	59	63	66	46	81	78	81	75	77	36	46	45	46	42	68	67	77	67	46
gene-LOC106586981	0	0	0	0	NA	NA	NA	NA	no	NA	NA	NA	NA	no	NA	NA	NA	NA	no	0	0	0	0	0	0	0	0	0	0	0	0	0	0	0	0	0	0	0	0	0	0	0	0	0	0	0	0	0	0
gene-LOC106586985	0.84	1	1	0	0.472	-1.084	0.37989979780666	NA	no	0.309	-1.695	0.210418260641619	NA	no	0.655	-0.611	0.671235814860975	NA	no	3	0	1	1	3	0	1	1	1	1	0	0	0	2	0	3	0	1	1	2	0	1	1	1	1	0	0	0	2	0
gene-LOC106587005	0	0	0	0	NA	NA	NA	NA	no	NA	NA	NA	NA	no	NA	NA	NA	NA	no	0	0	0	0	0	0	0	0	0	0	0	0	0	0	0	0	0	0	0	0	0	0	0	0	0	0	0	0	0	0
gene-LOC106587154	0.07	0	0	0	1	0	1	NA	no	1.665	0.735	0.844999696950773	NA	no	1.889	0.918	0.807307715244846	NA	no	0	0	0	0	0	0	0	0	0	0	0	0	0	1	0	0	0	0	0	0	0	0	0	0	0	0	0	0	1	0
gene-LOC106587161	27.94	32	23	28	0.715	-0.484	0.041476974576797	0.190344611456259	no	0.88	-0.185	0.436895673947375	0.59371500564308	no	1.23	0.298	0.221912935387446	0.369800827207289	no	25	31	29	26	56	21	25	22	31	34	25	21	20	29	34	22	38	34	28	39	20	24	22	18	32	30	24	24	30	34
gene-LOC106587163	3.51	5	3	3	0.499	-1.004	0.156762851243684	0.426924515534744	no	0.57	-0.812	0.259273037639452	0.409720326533397	no	1.142	0.192	0.801286920052889	0.882869489389769	no	2	5	8	4	6	0	1	5	6	3	1	1	5	1	5	2	6	9	4	4	0	1	5	4	3	1	1	6	1	5
gene-LOC106587164	18.8	22	21	13	0.949	-0.075	0.795501660015385	0.928542065723442	no	0.609	-0.715	0.0242484422846067	0.0612938069489075	no	0.642	-0.64	0.0423441868365125	0.100436845484477	no	30	29	12	17	24	18	26	15	42	23	12	12	9	10	18	27	36	14	18	17	17	25	15	25	22	14	14	11	10	18
gene-LOC106587220	9.18	8	11	8	1.394	0.479	0.215421953731266	0.510366598239348	no	0.944	-0.083	0.843676866889705	0.906111664582933	no	0.677	-0.562	0.15847101985267	0.288533826184111	no	12	11	3	7	9	12	9	12	20	14	11	6	5	5	8	11	13	4	7	6	11	9	12	12	13	13	7	6	5	8
gene-LOC106587224	0.07	0	0	0	0.591	-0.759	0.840078833733682	NA	no	0.748	-0.419	0.911391425033991	NA	no	1	0	1	NA	no	0	0	0	1	0	0	0	0	0	0	0	0	0	0	0	0	0	0	1	0	0	0	0	0	0	0	0	0	0	0
gene-LOC106587269	24.52	20	24	29	1.172	0.229	0.387007012195261	0.687150563001047	no	1.445	0.531	0.0452877099911285	0.103627287695034	no	1.233	0.302	0.237362402303294	0.387891823477025	no	28	14	12	27	24	16	25	29	47	24	21	32	20	35	26	25	17	14	29	17	15	24	29	28	23	25	36	24	36	26
gene-LOC106587283	5.98	5	10	3	2.013	1.01	0.0404758795233127	0.187512988937141	no	0.664	-0.592	0.314476597860937	0.470226506861939	no	0.33	-1.601	0.00344018547412418	0.0114424114251501	down	11	1	3	5	6	7	7	9	23	14	3	3	1	5	3	10	1	4	5	4	7	7	9	14	13	4	3	1	5	3
gene-LOC106587323	354.13	339	440	283	1.298	0.376	0.000540749615786309	0.00649437246702058	up	0.836	-0.258	0.0214510150268547	0.0552488863063644	no	0.644	-0.635	9.44716746293363e-09	7.41687585407888e-08	down	438	283	280	300	442	362	456	456	852	480	220	251	233	258	326	392	347	332	320	306	340	437	457	507	457	262	284	284	263	324
gene-LOC106587359	19.24	26	22	10	0.838	-0.255	0.379971415417554	0.681935159898136	no	0.367	-1.447	2.07009674765302e-05	0.000103209343794564	down	0.438	-1.192	0.000475119380701443	0.00190623838319717	down	30	16	25	13	57	28	25	24	30	20	7	12	4	11	10	27	20	30	14	39	26	24	24	18	19	8	14	5	11	10
gene-LOC106587360	136.19	156	112	140	0.717	-0.479	0.0306559745745909	0.155203955665347	no	0.897	-0.157	0.4790556057071	0.632345029666365	no	1.25	0.322	0.148537274942527	0.275051203924267	no	119	121	136	162	276	196	125	105	116	88	131	126	123	151	99	107	148	161	173	191	184	120	105	69	84	156	143	150	154	98
gene-LOC106587362	0.73	1	1	0	0.966	-0.049	0.973449549039229	NA	no	0.5	-0.999	0.537148032216962	NA	no	0.518	-0.949	0.55443151785391	NA	no	4	0	0	0	1	0	2	0	1	2	0	0	1	1	0	4	0	0	0	1	0	2	0	1	2	0	0	1	1	0
gene-LOC106587631	39.3	43	37	39	0.842	-0.248	0.383349288637361	0.684337520741493	no	0.889	-0.17	0.554772183059519	0.696094821956492	no	1.056	0.078	0.786979744697369	0.873289885013448	no	38	33	33	44	78	55	43	35	45	29	41	25	44	47	14	34	40	39	47	54	52	41	35	27	28	49	28	54	48	14
gene-LOC106587656	3.79	5	5	2	1.002	0.003	0.995784824267258	0.998565903435935	no	0.366	-1.451	0.0410799567927299	0.0957121584479295	no	0.365	-1.454	0.0386564855851301	0.0933737993213897	no	8	2	6	3	6	5	3	3	11	7	3	1	1	0	3	7	2	7	3	4	5	3	3	7	7	4	1	1	0	3
gene-LOC106587707	0	0	0	0	NA	NA	NA	NA	no	NA	NA	NA	NA	no	NA	NA	NA	NA	no	0	0	0	0	0	0	0	0	0	0	0	0	0	0	0	0	0	0	0	0	0	0	0	0	0	0	0	0	0	0
gene-LOC106587715	1.79	3	1	1	0.266	-1.912	0.0574720873046263	0.234931974028787	no	0.327	-1.614	0.111133468473366	0.214468695528287	no	1.229	0.298	0.794254249311698	0.877989321205233	no	9	2	1	2	4	1	1	0	0	3	0	1	2	0	2	8	2	1	2	3	1	1	0	0	3	0	1	2	0	2
gene-LOC106587776	0.07	0	0	0	1	0	1	NA	no	1.665	0.735	0.844999696950773	NA	no	1.889	0.918	0.807307715244846	NA	no	0	0	0	0	0	0	0	0	0	0	0	0	0	1	0	0	0	0	0	0	0	0	0	0	0	0	0	0	1	0
gene-LOC106587786	0.39	0	1	0	3.771	1.915	0.379765226161211	NA	no	2.484	1.313	0.559197071179937	NA	no	0.659	-0.602	0.782359874826255	NA	no	0	0	0	0	0	1	0	0	1	2	2	0	0	0	0	0	0	0	0	0	1	0	0	1	2	2	0	0	0	0
gene-LOC106587792	33.67	23	34	44	1.426	0.512	0.026430023348304	0.140425347299098	no	1.851	0.889	0.000112809249702877	0.000500092901482151	up	1.298	0.376	0.0804692376981094	0.170363044655177	no	21	23	19	21	38	28	42	32	54	40	38	27	33	60	41	19	28	22	22	26	26	40	32	32	38	45	31	40	61	41
gene-LOC106587797	205.23	149	245	222	1.634	0.709	2.01504053311079e-06	4.30149164062205e-05	up	1.488	0.573	0.000147531640502374	0.000639500430114746	up	0.91	-0.136	0.355673490988171	0.520851401714952	no	133	105	119	149	282	315	274	274	332	203	193	201	168	238	208	119	129	141	159	195	296	263	274	197	193	230	227	205	242	207
gene-LOC106587819	14.39	14	13	16	0.908	-0.139	0.66135795244191	0.867098812201856	no	1.087	0.12	0.707266994573631	0.813807093194196	no	1.197	0.259	0.416054143183222	0.580595965554753	no	17	11	10	17	19	17	15	12	16	15	19	10	7	19	16	15	13	12	18	13	16	14	12	10	14	23	11	9	19	16
gene-LOC106587842	284.52	285	296	272	1.035	0.05	0.542831110035889	0.799653494394054	no	0.948	-0.077	0.359186608794253	0.51670469739371	no	0.916	-0.127	0.126421222105223	0.242630875931234	no	359	228	220	252	428	305	308	308	511	302	232	242	228	244	284	322	279	261	269	296	287	295	309	304	287	277	274	278	248	282
gene-LOC106587876	3	1	5	3	6.959	2.799	0.00315192506860541	0.0281881944722454	up	4.026	2.01	0.0424011756446391	0.0982616168847439	no	0.579	-0.789	0.269419718056381	0.426037009579098	no	3	0	0	0	1	3	2	11	7	7	2	3	1	2	6	3	0	0	0	1	3	2	11	4	7	2	3	1	2	6
gene-LOC106587899	0	0	0	0	NA	NA	NA	NA	no	NA	NA	NA	NA	no	NA	NA	NA	NA	no	0	0	0	0	0	0	0	0	0	0	0	0	0	0	0	0	0	0	0	0	0	0	0	0	0	0	0	0	0	0
gene-LOC106587950	0	0	0	0	NA	NA	NA	NA	no	NA	NA	NA	NA	no	NA	NA	NA	NA	no	0	0	0	0	0	0	0	0	0	0	0	0	0	0	0	0	0	0	0	0	0	0	0	0	0	0	0	0	0	0
gene-LOC106587970	0	0	0	0	NA	NA	NA	NA	no	NA	NA	NA	NA	no	NA	NA	NA	NA	no	0	0	0	0	0	0	0	0	0	0	0	0	0	0	0	0	0	0	0	0	0	0	0	0	0	0	0	0	0	0
gene-LOC106588001	113.63	109	166	65	1.508	0.593	5.74421924548259e-06	0.000111843327662043	up	0.596	-0.747	4.40886986468119e-07	2.7746311150401e-06	down	0.395	-1.34	5.63486797639177e-21	1.07417874371058e-19	down	104	84	95	103	186	153	173	200	271	167	62	60	42	72	61	93	103	112	110	129	144	166	200	161	159	74	68	51	73	61
gene-LOC106588077	0	0	0	0	NA	NA	NA	NA	no	NA	NA	NA	NA	no	NA	NA	NA	NA	no	0	0	0	0	0	0	0	0	0	0	0	0	0	0	0	0	0	0	0	0	0	0	0	0	0	0	0	0	0	0
gene-LOC106588085	3.11	3	4	3	1.291	0.369	0.620124267540754	0.846175294114686	no	1.011	0.016	0.983630949496616	0.989897518806061	no	0.783	-0.353	0.639966731900489	0.769835994845089	no	4	3	2	0	6	9	6	2	1	2	1	4	2	2	4	4	4	2	0	4	8	6	2	1	2	1	5	2	2	4
gene-LOC106588101	8.25	7	8	10	1.234	0.304	0.499820702335479	0.771131321039212	no	1.619	0.695	0.121371093441634	0.22987891319743	no	1.311	0.391	0.360828083758013	0.526082793114953	no	9	9	3	8	3	8	7	6	21	6	8	10	9	12	8	8	11	4	9	2	8	7	6	12	6	10	11	11	12	8
gene-LOC106588141	0.76	0	2	0	6.748	2.755	0.0704633285054834	NA	no	1.116	0.158	0.926524465852301	NA	no	0.165	-2.596	0.088217041547668	NA	no	0	0	0	1	0	3	2	4	1	0	0	0	0	1	0	0	0	0	1	0	3	2	4	1	0	0	0	0	1	0
gene-LOC106588142	1.49	1	2	1	1.116	0.158	0.861051884686715	NA	no	0.856	-0.224	0.818832102339551	0.890928122644413	no	0.768	-0.382	0.687076862855922	0.804865129563888	no	3	1	0	2	2	2	3	1	3	1	1	0	1	1	3	3	1	0	2	1	2	3	1	2	1	1	0	1	1	3
gene-LOC106588143	0.08	0	0	0	0.591	-0.759	0.840078833733682	NA	no	0.748	-0.419	0.911391425033991	NA	no	1	0	1	NA	no	0	0	1	0	0	0	0	0	0	0	0	0	0	0	0	0	0	1	0	0	0	0	0	0	0	0	0	0	0	0
gene-LOC106588146	0.08	0	0	0	1	0	1	NA	no	1.665	0.735	0.844999696950773	NA	no	1.889	0.918	0.807307715244846	NA	no	0	0	0	0	0	0	0	0	0	0	0	1	0	0	0	0	0	0	0	0	0	0	0	0	0	0	1	0	0	0
gene-LOC106588155	0	0	0	0	NA	NA	NA	NA	no	NA	NA	NA	NA	no	NA	NA	NA	NA	no	0	0	0	0	0	0	0	0	0	0	0	0	0	0	0	0	0	0	0	0	0	0	0	0	0	0	0	0	0	0
gene-LOC106588260	29.83	24	30	36	1.252	0.324	0.177499519319964	0.457646490989077	no	1.525	0.609	0.0116870453942009	0.0326127183281586	up	1.218	0.285	0.217428887147042	0.364196572039604	no	35	22	17	23	24	25	29	30	53	37	30	34	19	35	47	31	27	20	25	17	24	28	30	32	35	36	38	23	36	47
gene-LOC106588261	1.47	2	1	1	0.423	-1.241	0.297379781526949	NA	no	0.652	-0.618	0.594177381074954	0.728458079976504	no	1.54	0.623	0.617551699484479	0.753850600019854	no	5	0	2	2	2	0	0	4	1	0	2	0	3	0	1	4	0	2	2	1	0	0	4	1	0	2	0	4	0	1
gene-LOC106588263	3.86	0	2	9	5.481	2.455	0.0305011880166445	0.154722369537192	no	23.058	4.527	2.87057110162478e-05	0.000140183940623854	up	4.207	2.073	0.00438942056581984	0.0141868636116128	up	0	0	0	0	2	0	1	5	5	2	4	3	6	15	15	0	0	0	0	1	0	1	5	3	2	5	3	7	15	15
gene-LOC106588264	55.91	52	46	69	0.883	-0.18	0.30082211280723	0.606339636208428	no	1.332	0.414	0.0147912395515033	0.0400277733558458	up	1.509	0.594	0.000473562678679741	0.00190023523159276	up	54	32	48	61	73	49	56	55	64	41	55	58	62	69	70	48	39	57	65	51	46	54	55	38	39	66	66	75	70	70
gene-LOC106588266	11.26	15	11	7	0.731	-0.453	0.267148644311175	0.570576244917963	no	0.473	-1.079	0.0152031124417104	0.0410047052428285	down	0.648	-0.626	0.164805010050745	0.297004270535181	no	27	8	11	22	9	7	12	14	15	16	6	6	4	5	12	24	10	13	23	6	7	12	14	9	15	7	7	5	5	12
gene-LOC106588267	122.49	96	122	149	1.267	0.342	0.0223985316633658	0.124615632981056	no	1.543	0.626	2.97655463146734e-05	0.000144931838352193	up	1.218	0.284	0.0506676027562503	0.116479164300331	no	79	64	104	91	162	119	120	149	211	115	146	125	111	142	150	71	78	123	97	112	112	115	149	126	109	174	141	135	145	149
gene-LOC106588268	1.19	1	1	2	1.229	0.298	0.817487755341119	NA	no	3.774	1.916	0.101615879087894	0.199668405996246	no	3.07	1.618	0.136619990904201	0.258014383543019	no	0	1	0	1	1	1	2	1	0	0	2	3	1	1	3	0	1	0	1	1	1	2	1	0	0	2	3	1	1	3
gene-LOC106588273	0.23	0	0	1	1	0	1	NA	no	3.712	1.892	0.613091004389501	NA	no	4.211	2.074	0.579358909608877	NA	no	0	0	0	0	0	0	0	0	0	0	0	3	0	0	0	0	0	0	0	0	0	0	0	0	0	0	3	0	0	0
gene-LOC106588344	222.46	285	267	116	0.938	-0.092	0.455645647539248	0.741452836805121	no	0.407	-1.297	2.89172899637703e-22	5.12988154633814e-21	down	0.434	-1.205	1.59814822367052e-19	2.77863879486078e-18	down	384	251	213	240	381	227	257	278	505	310	107	113	76	108	122	344	308	252	256	264	214	246	278	300	295	128	128	93	110	121
gene-LOC106588531	0.32	1	0	0	0.408	-1.294	0.528512210885967	NA	no	0.516	-0.954	0.642331576700781	NA	no	1.266	0.34	0.87029024183481	NA	no	0	0	1	1	1	0	0	0	1	0	1	0	0	0	0	0	0	1	1	1	0	0	0	1	0	1	0	0	0	0
gene-LOC106588575	0.73	1	0	1	0.419	-1.254	0.433379856663455	NA	no	1.003	0.005	0.997394993373554	NA	no	2.393	1.259	0.436167180663793	NA	no	0	1	2	1	0	0	0	0	0	2	1	1	0	0	2	0	1	2	1	0	0	0	0	0	2	1	1	0	0	2
gene-LOC106588591	127.05	96	111	174	1.162	0.217	0.0760721937494912	0.280457171092574	no	1.829	0.871	3.43700666383775e-13	3.68619257856499e-12	up	1.573	0.654	1.42181115897949e-08	1.09251121443462e-07	up	101	79	88	89	135	103	114	108	204	124	135	156	127	170	208	91	97	104	95	93	97	109	108	121	118	161	176	155	173	207
gene-LOC106588625	0	0	0	0	NA	NA	NA	NA	no	NA	NA	NA	NA	no	NA	NA	NA	NA	no	0	0	0	0	0	0	0	0	0	0	0	0	0	0	0	0	0	0	0	0	0	0	0	0	0	0	0	0	0	0
gene-LOC106588627	0.2	0	1	0	3.209	1.682	0.633753724683897	NA	no	1	0	1	NA	no	0.348	-1.524	0.6660521122224	NA	no	0	0	0	0	0	0	1	2	0	0	0	0	0	0	0	0	0	0	0	0	0	1	2	0	0	0	0	0	0	0
gene-LOC106588655	0.98	0	1	2	1.506	0.591	0.668965523213673	NA	no	2.84	1.506	0.257275956485579	NA	no	1.886	0.915	0.452823168287664	NA	no	0	0	1	0	2	1	1	1	2	0	3	3	0	1	0	0	0	1	0	1	1	1	1	1	0	4	3	0	1	0
gene-LOC106588719	0.29	0	0	1	1.315	0.395	0.88400995304035	NA	no	3.69	1.884	0.482205239227547	NA	no	2.806	1.489	0.578630108806576	NA	no	0	0	0	0	0	1	0	0	0	0	2	0	0	0	1	0	0	0	0	0	1	0	0	0	0	2	0	0	0	1
gene-LOC106588831	1.49	2	2	1	1.129	0.175	0.856783134874735	NA	no	0.685	-0.545	0.612194779662519	0.743053511668068	no	0.607	-0.72	0.492499975957072	0.64975493440042	no	1	1	4	0	2	1	1	1	5	3	1	1	0	3	0	1	1	5	0	1	1	1	1	3	3	1	1	0	3	0
gene-LOC106588835	0	0	0	0	NA	NA	NA	NA	no	NA	NA	NA	NA	no	NA	NA	NA	NA	no	0	0	0	0	0	0	0	0	0	0	0	0	0	0	0	0	0	0	0	0	0	0	0	0	0	0	0	0	0	0
gene-LOC106588915	471.86	496	490	430	0.991	-0.013	0.868374103787617	0.959892164218289	no	0.869	-0.203	0.0110298893523784	0.0310434749567566	down	0.877	-0.19	0.0164819712749117	0.0453171317263055	down	566	435	446	442	637	459	498	502	859	553	351	391	337	423	448	507	533	528	472	441	432	477	503	511	526	419	442	410	431	446
gene-LOC106588928	91.43	121	97	56	0.802	-0.318	0.0600255367170099	0.241553295254295	no	0.464	-1.106	1.12265435853919e-09	9.10021654478581e-09	down	0.579	-0.789	1.56705966629997e-05	8.12466775560307e-05	down	117	97	84	148	179	123	120	77	161	86	55	49	36	70	45	105	119	99	158	124	116	115	77	96	82	66	55	44	71	45
gene-LOC106588983	0.3	0	0	0	0.921	-0.118	0.955062972103926	NA	no	0.761	-0.394	0.851718662129436	NA	no	0.826	-0.276	0.895817447953628	NA	no	1	0	0	0	1	1	0	1	0	0	0	0	0	1	0	1	0	0	0	1	1	0	1	0	0	0	0	0	1	0
gene-LOC106589008	71.97	77	59	79	0.776	-0.366	0.0346496218188284	0.168633625066216	no	1.031	0.044	0.800549411924296	0.879312007868478	no	1.328	0.409	0.0188989002995366	0.0509246469154751	no	81	79	57	80	94	53	54	56	118	72	49	63	77	93	78	73	97	67	85	65	50	52	56	70	69	58	71	94	95	78
gene-LOC106589054	0.07	0	0	0	0.591	-0.759	0.840078833733682	NA	no	0.748	-0.419	0.911391425033991	NA	no	1	0	1	NA	no	0	0	0	1	0	0	0	0	0	0	0	0	0	0	0	0	0	0	1	0	0	0	0	0	0	0	0	0	0	0
gene-LOC106589090	233.97	359	232	111	0.649	-0.624	5.22639136671371e-08	1.4374822558477e-06	down	0.309	-1.697	1.07835031795105e-41	3.96931408018633e-40	down	0.476	-1.072	3.14208390359287e-17	4.7808038484725e-16	down	431	326	271	327	492	209	216	218	481	264	83	96	102	99	122	386	399	321	349	340	197	207	218	286	251	99	109	124	101	121
gene-LOC106589101	0	0	0	0	NA	NA	NA	NA	no	NA	NA	NA	NA	no	NA	NA	NA	NA	no	0	0	0	0	0	0	0	0	0	0	0	0	0	0	0	0	0	0	0	0	0	0	0	0	0	0	0	0	0	0
gene-LOC106589107	20.67	27	18	17	0.661	-0.598	0.0890977513726353	0.308402468335305	no	0.638	-0.649	0.0718638331521534	0.151065908461812	no	0.965	-0.051	0.889960480596815	0.937939038708582	no	16	11	33	26	57	21	27	12	29	15	18	21	15	16	7	14	13	39	28	39	20	26	12	17	14	21	24	18	16	7
gene-LOC106589162	23.48	24	25	22	1.048	0.067	0.804735376851725	0.933056731975979	no	0.924	-0.115	0.686233679407705	0.798096700291584	no	0.882	-0.182	0.514071811439735	0.668369897948882	no	33	16	24	19	30	21	21	19	45	40	16	25	20	12	26	30	20	28	20	21	20	20	19	27	38	19	28	24	12	26
gene-LOC106589167	0	0	0	0	NA	NA	NA	NA	no	NA	NA	NA	NA	no	NA	NA	NA	NA	no	0	0	0	0	0	0	0	0	0	0	0	0	0	0	0	0	0	0	0	0	0	0	0	0	0	0	0	0	0	0
gene-LOC106589178	0.05	0	0	0	0.591	-0.759	0.840078833733682	NA	no	0.748	-0.419	0.911391425033991	NA	no	1	0	1	NA	no	0	0	0	0	1	0	0	0	0	0	0	0	0	0	0	0	0	0	0	1	0	0	0	0	0	0	0	0	0	0
gene-LOC106589180	0.06	0	0	0	1.315	0.395	0.916381083015104	NA	no	1	0	1	NA	no	0.849	-0.237	0.94985785624308	NA	no	0	0	0	0	0	0	0	0	0	1	0	0	0	0	0	0	0	0	0	0	0	0	0	0	1	0	0	0	0	0
gene-LOC106589181	116.93	115	117	119	1.011	0.015	0.917738502437503	0.976937588891497	no	1.029	0.041	0.781307854944949	0.865931404301184	no	1.018	0.026	0.858779533219141	0.919260638830696	no	114	100	97	88	205	157	114	99	177	130	79	105	101	123	133	102	123	115	94	142	148	109	99	105	124	94	119	123	125	132
gene-LOC106589182	0	0	0	0	NA	NA	NA	NA	no	NA	NA	NA	NA	no	NA	NA	NA	NA	no	0	0	0	0	0	0	0	0	0	0	0	0	0	0	0	0	0	0	0	0	0	0	0	0	0	0	0	0	0	0
gene-LOC106589184	0	0	0	0	NA	NA	NA	NA	no	NA	NA	NA	NA	no	NA	NA	NA	NA	no	0	0	0	0	0	0	0	0	0	0	0	0	0	0	0	0	0	0	0	0	0	0	0	0	0	0	0	0	0	0
gene-LOC106589185	0.76	1	0	1	0.282	-1.825	0.219266360253374	NA	no	0.507	-0.98	0.500119120341951	NA	no	1.796	0.845	0.599652906225097	NA	no	3	0	0	2	2	0	0	2	0	0	1	0	0	1	1	3	0	0	2	1	0	0	2	0	0	1	0	0	1	1
gene-LOC106589187	0.06	0	0	0	1.315	0.395	0.916381083015104	NA	no	1	0	1	NA	no	0.849	-0.237	0.949857856243081	NA	no	0	0	0	0	0	0	1	0	0	0	0	0	0	0	0	0	0	0	0	0	0	1	0	0	0	0	0	0	0	0
gene-LOC106589188	0.23	0	1	0	3.77	1.915	0.496288976573346	NA	no	1	0	1	NA	no	0.296	-1.756	0.532596017503899	NA	no	0	0	0	0	0	1	0	0	1	2	0	0	0	0	0	0	0	0	0	0	1	0	0	1	2	0	0	0	0	0
gene-LOC106589189	0	0	0	0	NA	NA	NA	NA	no	NA	NA	NA	NA	no	NA	NA	NA	NA	no	0	0	0	0	0	0	0	0	0	0	0	0	0	0	0	0	0	0	0	0	0	0	0	0	0	0	0	0	0	0
gene-LOC106589190	0	0	0	0	NA	NA	NA	NA	no	NA	NA	NA	NA	no	NA	NA	NA	NA	no	0	0	0	0	0	0	0	0	0	0	0	0	0	0	0	0	0	0	0	0	0	0	0	0	0	0	0	0	0	0
gene-LOC106589192	17.17	20	19	13	0.965	-0.052	0.875940826990436	0.962141663609245	no	0.666	-0.587	0.100022677025143	0.197129332431684	no	0.69	-0.535	0.131116866075559	0.250009625444936	no	29	21	10	20	19	10	22	31	27	18	10	6	13	14	16	26	26	12	21	13	9	21	31	16	17	12	7	16	14	16
gene-LOC106589195	0	0	0	0	NA	NA	NA	NA	no	NA	NA	NA	NA	no	NA	NA	NA	NA	no	0	0	0	0	0	0	0	0	0	0	0	0	0	0	0	0	0	0	0	0	0	0	0	0	0	0	0	0	0	0
gene-LOC106589196	0.13	0	0	0	2.042	1.03	0.78397119327892	NA	no	1	0	1	NA	no	0.547	-0.872	0.816547900596793	NA	no	0	0	0	0	0	0	0	2	0	0	0	0	0	0	0	0	0	0	0	0	0	0	2	0	0	0	0	0	0	0
gene-LOC106589197	6.91	5	6	10	1.031	0.044	0.940235733841752	0.982330240809814	no	1.85	0.888	0.1147455814238	0.21998093261311	no	1.795	0.844	0.126681726608865	0.243056645260599	no	3	3	7	6	8	8	1	5	6	11	14	10	11	6	2	3	4	8	6	6	8	1	5	4	10	17	11	13	6	2
gene-LOC106589198	0.08	0	0	0	1	0	1	NA	no	1.665	0.735	0.844999696950773	NA	no	1.889	0.918	0.807307715244846	NA	no	0	0	0	0	0	0	0	0	0	0	0	0	1	0	0	0	0	0	0	0	0	0	0	0	0	0	0	1	0	0
gene-LOC106589199	2.13	2	2	2	0.971	-0.043	0.95880795897494	0.988086752994361	no	1.198	0.261	0.755706250650615	0.84862737074276	no	1.234	0.304	0.713307841949249	0.824247611074645	no	2	0	0	4	5	2	2	3	1	3	3	3	1	1	3	2	0	0	4	3	2	2	3	1	3	4	3	1	1	3
gene-LOC106589200	0.07	0	0	0	1	0	1	NA	no	1.665	0.735	0.844999696950773	NA	no	1.889	0.918	0.807307715244846	NA	no	0	0	0	0	0	0	0	0	0	0	0	0	0	0	1	0	0	0	0	0	0	0	0	0	0	0	0	0	0	1
gene-LOC106589204	0	0	0	0	NA	NA	NA	NA	no	NA	NA	NA	NA	no	NA	NA	NA	NA	no	0	0	0	0	0	0	0	0	0	0	0	0	0	0	0	0	0	0	0	0	0	0	0	0	0	0	0	0	0	0
gene-LOC106589206	0	0	0	0	NA	NA	NA	NA	no	NA	NA	NA	NA	no	NA	NA	NA	NA	no	0	0	0	0	0	0	0	0	0	0	0	0	0	0	0	0	0	0	0	0	0	0	0	0	0	0	0	0	0	0
gene-LOC106589210	2.86	4	3	2	0.689	-0.538	0.479361129497947	0.758024804468293	no	0.437	-1.195	0.156424034310695	0.281191143052364	no	0.634	-0.657	0.444992745515976	0.607845433246196	no	1	5	3	8	2	2	5	3	1	4	1	1	0	2	4	1	6	4	9	1	2	5	3	1	4	1	1	0	2	4
gene-LOC106589213	2.87	2	5	1	1.85	0.887	0.185253003219864	0.469358677962557	no	0.421	-1.248	0.159663405123996	0.285408465147859	no	0.228	-2.135	0.01107379793398	0.0320981870036572	down	3	0	1	5	5	9	5	4	6	4	2	1	1	0	1	3	0	1	5	3	8	5	4	4	4	2	1	1	0	1
gene-LOC106589312	60.83	59	68	55	1.149	0.2	0.303948947551099	0.609952462900975	no	0.947	-0.079	0.697534064499233	0.806728623541621	no	0.824	-0.279	0.158934960966912	0.289239774123393	no	44	50	58	67	79	68	78	79	76	81	40	47	41	68	57	39	61	69	72	55	64	75	79	45	77	48	53	50	69	57
gene-LOC106589314	60.6	66	71	45	1.076	0.106	0.598549351071605	0.834289722304405	no	0.687	-0.541	0.0111128665492528	0.0312339963353015	down	0.639	-0.646	0.00210674331234612	0.00737613835405974	down	70	69	67	43	84	58	87	64	121	83	40	33	37	30	65	63	85	79	46	58	55	83	64	72	79	48	37	45	31	65
gene-LOC106589329	2.53	3	3	1	1.127	0.173	0.85182562712001	0.953458237938175	no	0.512	-0.965	0.345834159674408	0.503073315410565	no	0.454	-1.138	0.259366661959306	0.414440797904514	no	5	1	1	6	2	6	0	1	14	1	0	2	0	4	1	4	1	1	6	1	6	0	1	8	1	0	2	0	4	1
gene-LOC106589336	7.07	9	8	4	0.987	-0.019	0.969128296427242	0.990353139163652	no	0.501	-0.996	0.0760954711769835	0.158205101616963	no	0.508	-0.976	0.079520375462228	0.168751974796134	no	15	8	3	8	11	13	2	8	22	7	2	1	3	5	9	13	10	4	9	8	12	2	8	13	7	2	1	4	5	9
gene-LOC106589420	0	0	0	0	NA	NA	NA	NA	no	NA	NA	NA	NA	no	NA	NA	NA	NA	no	0	0	0	0	0	0	0	0	0	0	0	0	0	0	0	0	0	0	0	0	0	0	0	0	0	0	0	0	0	0
gene-LOC106589454	16.87	25	19	7	0.746	-0.423	0.172312476486416	0.449586154333543	no	0.27	-1.888	6.70206468764252e-07	4.12773125893501e-06	down	0.362	-1.464	0.000135316553966764	0.000600208250874166	down	32	10	26	24	40	19	27	11	28	24	8	3	3	11	6	29	12	31	26	28	18	26	11	17	23	10	3	4	11	6
gene-LOC106589497	0.16	0	0	0	0.307	-1.701	0.646609897418278	NA	no	0.389	-1.361	0.713823636447644	NA	no	1	0	1	NA	no	0	0	0	1	2	0	0	0	0	0	0	0	0	0	0	0	0	0	1	1	0	0	0	0	0	0	0	0	0	0
gene-LOC106589572	0.26	1	0	0	0.407	-1.297	0.585397999080426	NA	no	0.345	-1.533	0.518904650662526	NA	no	0.849	-0.237	0.921627255181564	NA	no	0	1	0	1	1	0	0	0	0	1	0	0	0	0	0	0	1	0	1	1	0	0	0	0	1	0	0	0	0	0
gene-LOC106589647	112.18	105	99	133	0.944	-0.082	0.643605891861454	0.859085884302136	no	1.266	0.34	0.055588226015307	0.122453811127623	no	1.34	0.422	0.0168989219626504	0.0462733111407591	up	88	82	89	122	158	154	91	97	150	81	98	138	104	152	109	79	100	105	130	109	145	87	97	89	77	117	156	127	155	108
gene-LOC106589703	0	0	0	0	NA	NA	NA	NA	no	NA	NA	NA	NA	no	NA	NA	NA	NA	no	0	0	0	0	0	0	0	0	0	0	0	0	0	0	0	0	0	0	0	0	0	0	0	0	0	0	0	0	0	0
gene-LOC106589705	0	0	0	0	NA	NA	NA	NA	no	NA	NA	NA	NA	no	NA	NA	NA	NA	no	0	0	0	0	0	0	0	0	0	0	0	0	0	0	0	0	0	0	0	0	0	0	0	0	0	0	0	0	0	0
gene-LOC106589706	0.04	0	0	0	1.315	0.395	0.916381083015104	NA	no	1	0	1	NA	no	0.849	-0.237	0.94985785624308	NA	no	0	0	0	0	0	0	0	0	1	0	0	0	0	0	0	0	0	0	0	0	0	0	0	1	0	0	0	0	0	0
gene-LOC106589779	0.15	0	0	0	0.881	-0.182	0.961398607591396	NA	no	0.748	-0.419	0.911390564281563	NA	no	0.849	-0.237	0.94985785624308	NA	no	0	1	0	0	0	0	1	0	0	0	0	0	0	0	0	0	1	0	0	0	0	1	0	0	0	0	0	0	0	0
gene-LOC106589784	0.39	0	1	0	1.231	0.3	0.880514291687274	NA	no	0.732	-0.451	0.823954102534521	NA	no	0.594	-0.751	0.70793773751822	NA	no	0	0	0	2	0	0	1	1	1	0	1	0	0	0	0	0	0	0	2	0	0	1	1	1	0	1	0	0	0	0
gene-LOC106589796	0	0	0	0	NA	NA	NA	NA	no	NA	NA	NA	NA	no	NA	NA	NA	NA	no	0	0	0	0	0	0	0	0	0	0	0	0	0	0	0	0	0	0	0	0	0	0	0	0	0	0	0	0	0	0
gene-LOC106589846	0	0	0	0	NA	NA	NA	NA	no	NA	NA	NA	NA	no	NA	NA	NA	NA	no	0	0	0	0	0	0	0	0	0	0	0	0	0	0	0	0	0	0	0	0	0	0	0	0	0	0	0	0	0	0
gene-LOC106589869	0.77	1	1	1	1.11	0.15	0.911070590938446	NA	no	1.442	0.528	0.693109748257872	NA	no	1.3	0.378	0.76891936418378	NA	no	0	1	1	1	0	1	1	0	1	1	1	1	1	1	0	0	1	1	1	0	1	1	0	1	1	1	1	1	1	0
gene-LOC106589872	0	0	0	0	NA	NA	NA	NA	no	NA	NA	NA	NA	no	NA	NA	NA	NA	no	0	0	0	0	0	0	0	0	0	0	0	0	0	0	0	0	0	0	0	0	0	0	0	0	0	0	0	0	0	0
gene-LOC106589893	0.13	0	0	0	2.042	1.03	0.78397119327892	NA	no	1	0	1	NA	no	0.547	-0.872	0.816547900596793	NA	no	0	0	0	0	0	0	2	0	0	0	0	0	0	0	0	0	0	0	0	0	0	2	0	0	0	0	0	0	0	0
gene-LOC106589916	0.23	0	0	0	0.881	-0.182	0.948898967900962	NA	no	1.116	0.158	0.955529996422093	NA	no	1.266	0.34	0.904600153474408	NA	no	0	1	0	0	0	0	0	1	0	0	1	0	0	0	0	0	1	0	0	0	0	0	1	0	0	1	0	0	0	0
gene-LOC106589918	0	0	0	0	NA	NA	NA	NA	no	NA	NA	NA	NA	no	NA	NA	NA	NA	no	0	0	0	0	0	0	0	0	0	0	0	0	0	0	0	0	0	0	0	0	0	0	0	0	0	0	0	0	0	0
gene-LOC106589964	2.85	3	6	0	2.058	1.041	0.274362297044792	0.577780870981034	no	0.074	-3.753	0.00372604615431321	0.0120279586014413	down	0.036	-4.794	0.000142042860787349	0.000627563925347903	down	2	5	2	3	1	0	13	7	1	9	0	0	0	0	0	2	6	2	3	1	0	12	7	1	9	0	0	0	0	0
gene-LOC106589983	1298.84	455	853	2589	1.879	0.91	5.80387235742476e-15	3.09507615327335e-13	up	5.701	2.511	6.43044182041419e-105	8.21711132620813e-103	up	3.034	1.601	2.35445377793766e-45	1.17107997641567e-43	up	522	401	394	425	570	669	784	983	1486	1068	2081	2282	2095	2373	2928	468	491	467	454	394	629	751	985	884	1017	2483	2581	2551	2416	2912
gene-LOC106590015	0	0	0	0	NA	NA	NA	NA	no	NA	NA	NA	NA	no	NA	NA	NA	NA	no	0	0	0	0	0	0	0	0	0	0	0	0	0	0	0	0	0	0	0	0	0	0	0	0	0	0	0	0	0	0
gene-LOC106590022	52.65	63	59	36	0.935	-0.096	0.588055375564546	0.828574229260571	no	0.575	-0.799	4.41591933905739e-05	0.00020984795831182	down	0.615	-0.702	0.000306718402053219	0.00127636920420214	down	75	55	49	55	89	69	56	74	66	68	30	27	34	34	38	67	67	58	59	62	65	54	74	39	65	36	31	41	35	38
gene-LOC106590047	38.74	34	39	43	1.138	0.187	0.488782892091971	0.76439018918065	no	1.247	0.318	0.243150300874264	0.390468950599362	no	1.095	0.131	0.623746124933625	0.758628402533085	no	28	30	24	51	40	38	49	53	43	37	29	40	22	42	63	25	37	28	54	28	36	47	53	26	35	35	45	27	43	63
gene-LOC106590066	0	0	0	0	NA	NA	NA	NA	no	NA	NA	NA	NA	no	NA	NA	NA	NA	no	0	0	0	0	0	0	0	0	0	0	0	0	0	0	0	0	0	0	0	0	0	0	0	0	0	0	0	0	0	0
gene-LOC106590068	0.06	0	0	0	1.315	0.395	0.916381083015104	NA	no	1	0	1	NA	no	0.849	-0.237	0.94985785624308	NA	no	0	0	0	0	0	0	0	0	0	1	0	0	0	0	0	0	0	0	0	0	0	0	0	0	1	0	0	0	0	0
gene-LOC106590074	5.87	7	6	4	0.917	-0.125	0.785273415144316	0.924215115392906	no	0.649	-0.623	0.21710442825604	0.359628903526828	no	0.708	-0.499	0.32116958019119	0.484041499859657	no	7	5	9	4	10	11	7	5	8	5	4	2	5	5	4	6	6	11	4	7	10	7	5	5	5	5	2	6	5	4
gene-LOC106590240	0	0	0	0	NA	NA	NA	NA	no	NA	NA	NA	NA	no	NA	NA	NA	NA	no	0	0	0	0	0	0	0	0	0	0	0	0	0	0	0	0	0	0	0	0	0	0	0	0	0	0	0	0	0	0
gene-LOC106590242	0.11	0	0	0	0.405	-1.305	0.728511669550668	NA	no	0.513	-0.964	0.797543805048909	NA	no	1	0	1	NA	no	1	0	0	0	1	0	0	0	0	0	0	0	0	0	0	1	0	0	0	1	0	0	0	0	0	0	0	0	0	0
gene-LOC106590266	64.02	48	52	93	1.097	0.133	0.422614472233095	0.715841947938147	no	1.97	0.978	1.0010682369325e-09	8.15670814618274e-09	up	1.796	0.844	4.79872867865752e-08	3.46856831486776e-07	up	59	44	38	40	62	54	44	49	93	64	85	79	64	87	108	53	54	45	43	43	51	42	49	55	61	101	89	78	89	107
gene-LOC106590269	11.52	11	8	16	0.783	-0.353	0.340738820519295	0.646010653400102	no	1.519	0.603	0.083627517257106	0.170789150891413	no	1.94	0.956	0.00721311021064511	0.022046098149891	up	9	9	11	12	12	9	8	4	15	12	8	12	17	19	16	8	11	13	13	8	8	8	4	9	11	10	14	21	19	16
gene-LOC106590320	0	0	0	0	NA	NA	NA	NA	no	NA	NA	NA	NA	no	NA	NA	NA	NA	no	0	0	0	0	0	0	0	0	0	0	0	0	0	0	0	0	0	0	0	0	0	0	0	0	0	0	0	0	0	0
gene-LOC106590321	0.11	0	0	0	0.881	-0.182	0.961398607591396	NA	no	0.748	-0.419	0.911390564281563	NA	no	0.849	-0.237	0.949857856243081	NA	no	0	0	0	0	1	0	1	0	0	0	0	0	0	0	0	0	0	0	0	1	0	1	0	0	0	0	0	0	0	0
gene-LOC106590322	0	0	0	0	NA	NA	NA	NA	no	NA	NA	NA	NA	no	NA	NA	NA	NA	no	0	0	0	0	0	0	0	0	0	0	0	0	0	0	0	0	0	0	0	0	0	0	0	0	0	0	0	0	0	0
gene-LOC106590323	0	0	0	0	NA	NA	NA	NA	no	NA	NA	NA	NA	no	NA	NA	NA	NA	no	0	0	0	0	0	0	0	0	0	0	0	0	0	0	0	0	0	0	0	0	0	0	0	0	0	0	0	0	0	0
gene-LOC106590385	59.93	55	44	81	0.829	-0.271	0.141951091237649	0.404649136247335	no	1.503	0.588	0.000934176604394326	0.00346581394537185	up	1.813	0.859	1.60228335962237e-06	9.57926538792871e-06	up	52	46	61	54	58	57	44	40	79	41	64	88	65	80	68	47	56	72	58	40	54	42	40	47	39	76	100	79	81	68
gene-LOC106590388	0.04	0	0	0	1.315	0.395	0.916381083015104	NA	no	1	0	1	NA	no	0.849	-0.237	0.94985785624308	NA	no	0	0	0	0	0	0	0	0	1	0	0	0	0	0	0	0	0	0	0	0	0	0	0	1	0	0	0	0	0	0
gene-LOC106590405	0	0	0	0	NA	NA	NA	NA	no	NA	NA	NA	NA	no	NA	NA	NA	NA	no	0	0	0	0	0	0	0	0	0	0	0	0	0	0	0	0	0	0	0	0	0	0	0	0	0	0	0	0	0	0
gene-LOC106590455	10.96	12	10	11	0.852	-0.231	0.556760495277378	0.809007881652271	no	0.886	-0.174	0.664456105451606	0.783633243793115	no	1.04	0.056	0.889340655414117	0.937774652504186	no	15	13	5	13	15	11	11	16	13	7	11	7	15	10	4	13	16	6	14	10	10	11	16	8	7	13	8	18	10	4
gene-LOC106590465	1.35	1	2	0	2.195	1.134	0.432944488501165	NA	no	0.415	-1.271	0.445378868638726	0.601240433550561	no	0.189	-2.405	0.131653938941696	0.250911941956604	no	1	3	1	0	0	0	0	10	2	1	0	2	0	0	0	1	4	1	0	0	0	0	10	1	1	0	2	0	0	0
gene-LOC106590480	0	0	0	0	NA	NA	NA	NA	no	NA	NA	NA	NA	no	NA	NA	NA	NA	no	0	0	0	0	0	0	0	0	0	0	0	0	0	0	0	0	0	0	0	0	0	0	0	0	0	0	0	0	0	0
gene-LOC106590499	0.87	1	1	1	1.78	0.832	0.543130743124415	NA	no	1.509	0.593	0.677988073111248	NA	no	0.847	-0.239	0.854636687638057	NA	no	0	2	0	0	1	1	1	0	1	3	2	1	0	1	0	0	2	0	0	1	1	1	0	1	3	2	1	0	1	0
gene-LOC106590501	0	0	0	0	NA	NA	NA	NA	no	NA	NA	NA	NA	no	NA	NA	NA	NA	no	0	0	0	0	0	0	0	0	0	0	0	0	0	0	0	0	0	0	0	0	0	0	0	0	0	0	0	0	0	0
gene-LOC106590514	0.13	0	0	0	2.042	1.03	0.783971262905992	NA	no	1	0	1	NA	no	0.547	-0.872	0.816547970932568	NA	no	0	0	0	0	0	0	0	1	0	1	0	0	0	0	0	0	0	0	0	0	0	0	1	0	1	0	0	0	0	0
gene-LOC106590551	0.44	0	0	1	0.45	-1.152	0.600333306441607	NA	no	1.176	0.234	0.914443649417757	NA	no	2.612	1.385	0.528282680680905	NA	no	0	1	0	0	2	0	0	1	0	0	0	0	0	3	0	0	1	0	0	1	0	0	1	0	0	0	0	0	3	0
gene-LOC106590569	1.05	2	1	0	0.626	-0.676	0.530815119229026	NA	no	0.269	-1.897	0.14002970188897	0.257372021217318	no	0.429	-1.221	0.35634947555848	0.521501199449758	no	3	0	2	1	3	1	3	1	1	0	0	1	0	0	1	3	0	2	1	2	1	3	1	1	0	0	1	0	0	1
gene-LOC106590578	11.34	12	10	11	0.9	-0.152	0.650821355342363	0.86288589947137	no	0.991	-0.013	0.970998896481202	0.982784316976559	no	1.102	0.14	0.683743285901766	0.802354419602882	no	16	9	11	12	12	11	12	9	19	11	5	11	11	12	14	14	11	13	13	8	10	12	9	11	10	6	12	13	12	14
gene-LOC106590583	3.87	6	4	3	0.613	-0.705	0.215202228596614	0.510055849950345	no	0.475	-1.075	0.0857669927432171	0.174345927113491	no	0.774	-0.37	0.569959345234001	0.716276758340604	no	10	3	5	4	7	1	4	5	6	4	2	5	1	2	2	9	4	6	4	5	1	4	5	4	4	2	6	1	2	2
gene-LOC106590591	245.17	293	269	174	0.921	-0.119	0.292441250016549	0.598070497601489	no	0.592	-0.756	1.56533583595878e-10	1.36760233472385e-09	down	0.643	-0.638	6.35707867242305e-08	4.53037334091178e-07	down	406	233	229	249	400	251	273	242	500	325	134	175	141	159	177	364	286	271	266	277	236	262	242	297	309	160	198	172	162	176
gene-LOC106590603	156.67	169	163	138	0.969	-0.046	0.740101141352426	0.904383118370781	no	0.816	-0.294	0.0375205455192268	0.0887010865907268	no	0.842	-0.248	0.0771206484785867	0.164508796236767	no	215	148	138	153	209	130	172	168	289	199	91	146	115	152	120	193	181	163	163	145	122	165	168	172	189	109	165	140	155	119
gene-LOC106590635	0.11	0	0	0	1.315	0.395	0.916381944353336	NA	no	1.665	0.735	0.845000546655178	NA	no	1.266	0.34	0.927883761491228	NA	no	0	0	0	0	0	0	0	0	1	0	0	0	0	0	1	0	0	0	0	0	0	0	0	1	0	0	0	0	0	1
gene-LOC106590646	0.08	0	0	0	0.591	-0.759	0.840078833733682	NA	no	0.748	-0.419	0.911391425033991	NA	no	1	0	1	NA	no	0	1	0	0	0	0	0	0	0	0	0	0	0	0	0	0	1	0	0	0	0	0	0	0	0	0	0	0	0	0
gene-LOC106590664	0.18	0	0	0	1.284	0.361	0.905939686858772	NA	no	0.748	-0.419	0.891157289339013	NA	no	0.582	-0.78	0.798580113934564	NA	no	0	0	0	1	0	0	0	1	1	0	0	0	0	0	0	0	0	0	1	0	0	0	1	1	0	0	0	0	0	0
gene-LOC106590665	2.11	2	3	1	1.431	0.517	0.502075811313885	0.772632776059741	no	0.648	-0.627	0.487090312028296	0.639077103948544	no	0.453	-1.143	0.18302813405925	0.321101093545737	no	4	2	0	1	4	4	4	4	4	1	2	2	1	0	1	4	2	0	1	3	4	4	4	2	1	2	2	1	0	1
gene-LOC106590728	0.05	0	0	0	0.591	-0.759	0.840078833733682	NA	no	0.748	-0.419	0.911391425033991	NA	no	1	0	1	NA	no	0	0	0	0	1	0	0	0	0	0	0	0	0	0	0	0	0	0	0	1	0	0	0	0	0	0	0	0	0	0
gene-LOC106590731	0	0	0	0	NA	NA	NA	NA	no	NA	NA	NA	NA	no	NA	NA	NA	NA	no	0	0	0	0	0	0	0	0	0	0	0	0	0	0	0	0	0	0	0	0	0	0	0	0	0	0	0	0	0	0
gene-LOC106590735	464.31	422	496	475	1.176	0.234	0.120811725944521	0.367690498098206	no	1.124	0.169	0.265521898502364	0.41679221409277	no	0.956	-0.065	0.665332100264267	0.789114924832887	no	558	416	305	343	541	348	507	452	1009	645	379	432	401	425	514	500	510	361	366	374	327	486	453	600	614	452	489	488	433	511
gene-LOC106590760	212.43	187	238	213	1.264	0.339	0.0486529199444521	0.211161738604429	no	1.135	0.183	0.291760824467738	0.446167649512589	no	0.898	-0.156	0.364167983641973	0.529198435918334	no	171	99	187	194	335	289	299	244	339	192	209	206	139	211	199	153	121	221	207	232	272	287	244	202	183	249	233	169	215	198
gene-LOC106590761	0.08	0	0	0	1	0	1	NA	no	1.665	0.735	0.844999696950773	NA	no	1.889	0.918	0.807307715244846	NA	no	0	0	0	0	0	0	0	0	0	0	1	0	0	0	0	0	0	0	0	0	0	0	0	0	0	1	0	0	0	0
gene-LOC106590811	0	0	0	0	NA	NA	NA	NA	no	NA	NA	NA	NA	no	NA	NA	NA	NA	no	0	0	0	0	0	0	0	0	0	0	0	0	0	0	0	0	0	0	0	0	0	0	0	0	0	0	0	0	0	0
gene-LOC106590821	0	0	0	0	NA	NA	NA	NA	no	NA	NA	NA	NA	no	NA	NA	NA	NA	no	0	0	0	0	0	0	0	0	0	0	0	0	0	0	0	0	0	0	0	0	0	0	0	0	0	0	0	0	0	0
gene-LOC106590846	0	0	0	0	NA	NA	NA	NA	no	NA	NA	NA	NA	no	NA	NA	NA	NA	no	0	0	0	0	0	0	0	0	0	0	0	0	0	0	0	0	0	0	0	0	0	0	0	0	0	0	0	0	0	0
gene-LOC106590865	5.32	6	6	4	0.85	-0.234	0.694775470116103	0.882438798014924	no	0.633	-0.661	0.298141708790183	0.452834439079826	no	0.744	-0.426	0.50328423527401	0.659362337911082	no	2	6	6	5	15	6	9	4	13	1	4	4	7	3	0	2	7	7	5	10	6	9	4	8	1	5	5	9	3	0
gene-LOC106590902	158.08	180	172	123	0.954	-0.069	0.577794255649061	0.82300742839818	no	0.688	-0.54	3.12930460170266e-05	0.000151945767924812	down	0.722	-0.471	0.000258672101068304	0.00109101804603276	down	236	154	145	156	232	172	169	182	280	194	77	116	89	129	153	211	189	172	167	161	162	162	182	167	185	92	131	108	131	152
gene-LOC106590908	0.26	1	0	0	0.205	-2.285	0.480004566698758	NA	no	0.26	-1.944	0.547818010547913	NA	no	1	0	1	NA	no	3	1	0	0	0	0	0	0	0	0	0	0	0	0	0	3	1	0	0	0	0	0	0	0	0	0	0	0	0	0
gene-LOC106590913	188.91	218	190	159	0.875	-0.193	0.0827401826752285	0.295177036731734	no	0.73	-0.454	8.29087505839733e-05	0.000376134590071756	down	0.834	-0.261	0.0235302396577238	0.0614754889993806	no	262	199	166	200	290	165	189	207	330	222	117	130	137	181	156	235	244	197	214	201	155	181	207	196	211	140	147	167	184	155
gene-LOC106590950	0.32	0	0	0	0.845	-0.243	0.906660378406421	NA	no	0.731	-0.452	0.828061003102726	NA	no	0.865	-0.209	0.920131904126643	NA	no	0	0	1	1	0	0	1	0	1	0	0	0	0	0	1	0	0	1	1	0	0	1	0	1	0	0	0	0	0	1
gene-LOC106590951	0	0	0	0	NA	NA	NA	NA	no	NA	NA	NA	NA	no	NA	NA	NA	NA	no	0	0	0	0	0	0	0	0	0	0	0	0	0	0	0	0	0	0	0	0	0	0	0	0	0	0	0	0	0	0
gene-LOC106590955	163.56	144	176	171	1.222	0.29	0.0474412087416233	0.207495085589218	no	1.19	0.251	0.0901379920462895	0.18143611320837	no	0.974	-0.039	0.790891592353975	0.875575397990143	no	183	124	110	130	194	166	156	215	303	187	109	151	155	139	225	164	152	130	139	134	156	150	215	180	178	130	171	189	142	224
gene-LOC106590968	0	0	0	0	NA	NA	NA	NA	no	NA	NA	NA	NA	no	NA	NA	NA	NA	no	0	0	0	0	0	0	0	0	0	0	0	0	0	0	0	0	0	0	0	0	0	0	0	0	0	0	0	0	0	0
gene-LOC106590976	2.86	3	3	3	0.796	-0.329	0.60798096166528	0.839500421543152	no	0.716	-0.481	0.481057568272143	0.634021410365804	no	0.9	-0.152	0.826191766683767	0.899066645401192	no	3	2	3	3	7	3	3	2	5	3	3	1	4	1	2	3	2	4	3	5	3	3	2	3	3	4	1	5	1	2
gene-LOC106591014	14.92	15	17	13	1.108	0.148	0.65708088371674	0.865499896000485	no	0.864	-0.211	0.551917973637935	0.69387064074982	no	0.78	-0.359	0.299464758020998	0.460236367868879	no	24	13	10	15	15	11	10	25	35	18	8	17	10	13	11	22	16	12	16	10	10	10	25	21	17	10	19	12	13	11
gene-LOC106591043	0.34	0	1	0	1.722	0.784	0.666000921764899	NA	no	0.509	-0.974	0.608013002861142	NA	no	0.296	-1.758	0.335066909917765	NA	no	1	0	0	0	1	1	1	0	1	1	0	0	0	0	0	1	0	0	0	1	1	1	0	1	1	0	0	0	0	0
gene-LOC106591045	7.94	7	9	8	1.371	0.455	0.270425418237454	0.573831556402836	no	1.251	0.323	0.454746536595765	0.610165501873308	no	0.912	-0.133	0.743100286011661	0.844273438296103	no	10	4	4	6	11	11	6	7	22	9	9	6	5	7	11	9	5	5	6	8	10	6	7	13	9	11	7	6	7	11
gene-LOC106591082	0	0	0	0	NA	NA	NA	NA	no	NA	NA	NA	NA	no	NA	NA	NA	NA	no	0	0	0	0	0	0	0	0	0	0	0	0	0	0	0	0	0	0	0	0	0	0	0	0	0	0	0	0	0	0
gene-LOC106591083	0	0	0	0	NA	NA	NA	NA	no	NA	NA	NA	NA	no	NA	NA	NA	NA	no	0	0	0	0	0	0	0	0	0	0	0	0	0	0	0	0	0	0	0	0	0	0	0	0	0	0	0	0	0	0
gene-LOC106591084	72.39	34	66	116	1.92	0.941	9.65538925356094e-08	2.55557209866539e-06	up	3.333	1.737	6.37093898349086e-24	1.22714746903208e-22	up	1.736	0.796	1.88359490078797e-07	1.26739349669869e-06	up	51	27	21	31	51	60	70	59	126	79	104	117	85	97	123	46	33	25	33	35	56	67	59	75	75	124	132	103	99	122
gene-LOC106591108	0	0	0	0	NA	NA	NA	NA	no	NA	NA	NA	NA	no	NA	NA	NA	NA	no	0	0	0	0	0	0	0	0	0	0	0	0	0	0	0	0	0	0	0	0	0	0	0	0	0	0	0	0	0	0
gene-LOC106591109	12.45	14	14	10	1.005	0.007	0.990693467211982	0.996646280359946	no	0.72	-0.475	0.444280439662785	0.600205792795478	no	0.716	-0.482	0.435274891103522	0.598742879589603	no	5	4	5	30	30	10	29	13	7	16	8	5	4	4	25	4	5	6	32	21	9	28	13	4	15	10	6	5	4	25
gene-LOC106591171	184.64	2	41	511	16.056	4.005	1.028937497553e-21	7.91743098459909e-20	up	202.475	7.662	1.98053616419083e-78	1.62553927731955e-76	up	12.611	3.657	5.58734121258425e-187	2.66118289420585e-184	up	5	2	1	3	2	49	45	34	65	43	442	463	425	500	479	4	2	1	3	1	46	43	34	39	41	527	524	517	509	476
gene-LOC106591194	103.67	54	125	132	2.271	1.183	1.09884585638433e-10	4.07808013715939e-09	up	2.418	1.274	5.59227110968022e-12	5.44756871189333e-11	up	1.064	0.09	0.600291473603185	0.740907082049398	no	45	34	46	59	103	174	137	122	168	111	141	114	100	126	115	40	42	54	63	71	164	131	122	100	106	168	129	122	128	114
gene-LOC106591224	0	0	0	0	NA	NA	NA	NA	no	NA	NA	NA	NA	no	NA	NA	NA	NA	no	0	0	0	0	0	0	0	0	0	0	0	0	0	0	0	0	0	0	0	0	0	0	0	0	0	0	0	0	0	0
gene-LOC106591248	52.18	48	61	48	1.274	0.35	0.0824509806491305	0.294656352662324	no	0.994	-0.009	0.965570870525316	0.979688861757256	no	0.78	-0.359	0.0784848906156859	0.166937718147648	no	56	58	40	28	61	63	74	51	91	73	39	35	44	38	59	50	71	47	30	42	59	71	51	54	69	47	40	54	39	59
gene-LOC106591306	0	0	0	0	NA	NA	NA	NA	no	NA	NA	NA	NA	no	NA	NA	NA	NA	no	0	0	0	0	0	0	0	0	0	0	0	0	0	0	0	0	0	0	0	0	0	0	0	0	0	0	0	0	0	0
gene-LOC106591317	0.35	1	0	0	0.571	-0.809	0.722223565493789	NA	no	0.315	-1.667	0.465465671350209	NA	no	0.552	-0.858	0.711266243408512	NA	no	0	0	1	2	0	1	0	0	0	1	0	0	0	0	0	0	0	1	2	0	1	0	0	0	1	0	0	0	0	0
gene-LOC106591322	41.04	44	42	37	0.969	-0.045	0.847615433203249	0.951696550253819	no	0.831	-0.267	0.272229774900089	0.424253223276527	no	0.858	-0.222	0.358027698711036	0.523104843550148	no	49	50	27	42	57	35	34	32	101	56	23	30	38	42	33	44	61	32	45	39	33	33	32	60	53	27	34	46	43	33
gene-LOC106591339	690.9	0	20	2052	49.052	5.616	1.00396059438246e-09	3.40932231561695e-08	up	5067.736	12.307	1.01903916581266e-41	3.75980002081232e-40	up	103.313	6.691	2.51034415304432e-243	2.25464767002709e-240	up	1	0	0	0	1	20	18	16	22	38	1891	1778	1704	2321	1564	1	0	0	0	1	19	17	16	13	36	2256	2011	2075	2363	1555
gene-LOC106591354	0	0	0	0	NA	NA	NA	NA	no	NA	NA	NA	NA	no	NA	NA	NA	NA	no	0	0	0	0	0	0	0	0	0	0	0	0	0	0	0	0	0	0	0	0	0	0	0	0	0	0	0	0	0	0
gene-LOC106591413	28.75	29	39	18	1.326	0.408	0.0824039468683743	0.294524817918403	no	0.645	-0.632	0.0170026986850888	0.0452565481088709	down	0.487	-1.039	4.78635878415764e-05	0.000228314398148703	down	39	26	18	20	50	38	38	51	63	35	12	17	11	17	29	35	32	21	21	35	36	36	51	37	33	14	19	13	17	29
gene-LOC106591417	0	0	0	0	NA	NA	NA	NA	no	NA	NA	NA	NA	no	NA	NA	NA	NA	no	0	0	0	0	0	0	0	0	0	0	0	0	0	0	0	0	0	0	0	0	0	0	0	0	0	0	0	0	0	0
gene-LOC106591451	0	0	0	0	NA	NA	NA	NA	no	NA	NA	NA	NA	no	NA	NA	NA	NA	no	0	0	0	0	0	0	0	0	0	0	0	0	0	0	0	0	0	0	0	0	0	0	0	0	0	0	0	0	0	0
gene-LOC106591456	0	0	0	0	NA	NA	NA	NA	no	NA	NA	NA	NA	no	NA	NA	NA	NA	no	0	0	0	0	0	0	0	0	0	0	0	0	0	0	0	0	0	0	0	0	0	0	0	0	0	0	0	0	0	0
gene-LOC106591458	0	0	0	0	NA	NA	NA	NA	no	NA	NA	NA	NA	no	NA	NA	NA	NA	no	0	0	0	0	0	0	0	0	0	0	0	0	0	0	0	0	0	0	0	0	0	0	0	0	0	0	0	0	0	0
gene-LOC106591479	0.53	0	0	1	0.941	-0.087	0.964719240822996	NA	no	2.338	1.226	0.519278506511968	NA	no	2.485	1.313	0.489063086638906	NA	no	0	0	0	0	2	0	0	2	0	0	2	0	1	1	0	0	0	0	0	1	0	0	2	0	0	2	0	1	1	0
gene-LOC106591505	148.45	135	143	168	1.069	0.096	0.539032851847105	0.797260429229767	no	1.253	0.325	0.0378464793514253	0.089323828997076	no	1.172	0.229	0.138576918822886	0.260784822638859	no	185	128	99	118	154	109	143	158	283	156	112	175	138	168	170	166	157	117	126	107	103	137	158	168	148	134	198	168	171	169
gene-LOC106591522	1.16	2	1	1	0.535	-0.902	0.382584320673058	NA	no	0.541	-0.887	0.413298759844536	0.57000160205822	no	1.011	0.015	0.989479791802413	0.994169893580711	no	1	2	2	2	1	1	1	1	1	1	0	1	1	0	2	1	2	2	2	1	1	1	1	1	1	0	1	1	0	2
gene-LOC106591544	9.8	10	12	8	1.275	0.351	0.337092664181517	0.64240145622476	no	0.815	-0.296	0.463379651477363	0.617819881417945	no	0.639	-0.647	0.0946028369464009	0.194000925005552	no	4	10	8	10	17	12	12	15	22	10	5	6	9	9	6	4	12	9	11	12	11	12	15	13	10	6	7	11	9	6
gene-LOC106591547	162.37	151	188	149	1.245	0.317	0.00613032966927781	0.0474174331147443	up	0.989	-0.016	0.891947869651484	0.936391853938964	no	0.794	-0.333	0.00442442216228501	0.014280902625673	down	181	129	121	137	208	238	188	194	311	163	106	145	116	139	171	162	158	143	146	144	224	180	194	185	155	126	164	141	142	170
gene-LOC106591628	78.65	72	101	63	1.406	0.491	0.00131704124349366	0.0138116666747585	up	0.884	-0.177	0.281151306122528	0.43417131597375	no	0.629	-0.669	2.26014428735453e-05	0.000114316388854368	down	74	69	56	65	105	83	114	109	167	114	62	47	41	79	59	66	85	66	69	73	78	109	109	99	109	74	53	50	80	59
gene-LOC106591677	0	0	0	0	NA	NA	NA	NA	no	NA	NA	NA	NA	no	NA	NA	NA	NA	no	0	0	0	0	0	0	0	0	0	0	0	0	0	0	0	0	0	0	0	0	0	0	0	0	0	0	0	0	0	0
gene-LOC106591705	0.43	0	1	1	3.493	1.805	0.349252046648263	NA	no	3.635	1.862	0.341862302967464	NA	no	1.041	0.057	0.975826048167453	NA	no	0	0	0	0	0	0	0	0	2	2	1	1	0	0	1	0	0	0	0	0	0	0	0	1	2	1	1	0	0	1
gene-LOC106591716	0	0	0	0	NA	NA	NA	NA	no	NA	NA	NA	NA	no	NA	NA	NA	NA	no	0	0	0	0	0	0	0	0	0	0	0	0	0	0	0	0	0	0	0	0	0	0	0	0	0	0	0	0	0	0
gene-LOC106591727	0	0	0	0	NA	NA	NA	NA	no	NA	NA	NA	NA	no	NA	NA	NA	NA	no	0	0	0	0	0	0	0	0	0	0	0	0	0	0	0	0	0	0	0	0	0	0	0	0	0	0	0	0	0	0
gene-LOC106591750	0	0	0	0	NA	NA	NA	NA	no	NA	NA	NA	NA	no	NA	NA	NA	NA	no	0	0	0	0	0	0	0	0	0	0	0	0	0	0	0	0	0	0	0	0	0	0	0	0	0	0	0	0	0	0
gene-LOC106591756	0.19	0	0	0	0.404	-1.306	0.664330380210385	NA	no	0.764	-0.389	0.897218741734659	NA	no	1.889	0.918	0.760829042903251	NA	no	1	0	0	0	1	0	0	0	0	0	0	0	1	0	0	1	0	0	0	1	0	0	0	0	0	0	0	1	0	0
gene-LOC106591791	3.63	3	7	1	1.878	0.909	0.185766033523588	0.47015119235833	no	0.331	-1.596	0.0790888906987308	0.163283809215461	no	0.176	-2.505	0.00409488410004898	0.0133756543920194	down	2	1	2	9	3	6	11	8	11	1	2	1	1	1	0	2	1	2	10	2	6	11	8	7	1	2	1	1	1	0
gene-LOC106591817	0.59	1	0	0	0.429	-1.219	0.447932441422776	NA	no	0.534	-0.904	0.576104203689973	NA	no	1.244	0.315	0.853782679819608	NA	no	1	1	2	0	0	1	1	0	0	0	1	0	1	0	0	1	1	2	0	0	1	1	0	0	0	1	0	1	0	0
gene-LOC106591830	7.42	9	7	7	0.845	-0.244	0.605208890615592	0.838210177802953	no	0.784	-0.35	0.474691142713393	0.628423502682481	no	0.929	-0.107	0.828057783606708	0.900006791635324	no	10	6	12	8	6	5	6	9	18	5	11	2	3	7	7	9	7	14	9	4	5	6	9	11	5	13	2	4	7	7
gene-LOC106591836	0	0	0	0	NA	NA	NA	NA	no	NA	NA	NA	NA	no	NA	NA	NA	NA	no	0	0	0	0	0	0	0	0	0	0	0	0	0	0	0	0	0	0	0	0	0	0	0	0	0	0	0	0	0	0
gene-LOC106591864	19.54	24	16	19	0.656	-0.609	0.102936529050567	0.334758155006858	no	0.788	-0.344	0.358935321661037	0.516485024096617	no	1.202	0.265	0.488638612872154	0.646751780868891	no	14	17	16	34	44	29	23	13	10	12	16	22	14	21	12	13	21	19	36	30	27	22	13	6	11	19	25	17	21	12
gene-LOC106591909	595.54	557	603	627	1.084	0.117	0.339851226165244	0.645092331413918	no	1.127	0.172	0.161830803867565	0.288338225901316	no	1.039	0.055	0.652307115515948	0.778898206193263	no	702	555	438	476	650	564	538	601	1192	689	469	549	576	558	688	629	680	519	508	450	530	516	602	709	656	560	621	701	568	684
gene-LOC106591924	21.09	25	23	15	0.929	-0.107	0.678242294910328	0.874686648297889	no	0.611	-0.711	0.0124085869308956	0.0343668660945113	down	0.658	-0.604	0.0327221689481822	0.0813396632046582	no	27	16	22	30	33	20	18	32	40	25	15	15	8	20	11	24	20	26	32	23	19	17	32	24	24	18	17	10	20	11
gene-LOC106591925	292.46	271	290	316	1.073	0.102	0.403337426992067	0.700204689933556	no	1.169	0.225	0.0662499006040721	0.14115043191245	no	1.089	0.123	0.309703863783257	0.471683185950905	no	358	238	217	239	333	259	283	293	517	352	258	338	218	332	289	321	292	257	255	230	244	271	293	308	335	308	382	265	338	287
gene-LOC106591928	1.62	0	1	4	4.756	2.25	0.0842111481824828	NA	no	21.789	4.446	0.000168193235267075	0.000721500320772447	up	4.582	2.196	0.026605733234588	0.0682290116029754	no	0	0	0	0	0	0	1	0	1	3	2	3	5	3	5	0	0	0	0	0	0	1	0	1	3	2	3	6	3	5
gene-LOC106591961	0	0	0	0	NA	NA	NA	NA	no	NA	NA	NA	NA	no	NA	NA	NA	NA	no	0	0	0	0	0	0	0	0	0	0	0	0	0	0	0	0	0	0	0	0	0	0	0	0	0	0	0	0	0	0
gene-LOC106592059	1.56	2	3	0	1.747	0.805	0.361475003026269	NA	no	0.295	-1.759	0.14738423803862	0.26819238916029	no	0.169	-2.564	0.0268899601305738	0.0688455690425628	no	1	0	3	1	3	3	5	3	2	2	0	1	0	0	1	1	0	4	1	2	3	5	3	1	2	0	1	0	0	1
gene-LOC106592083	0	0	0	0	NA	NA	NA	NA	no	NA	NA	NA	NA	no	NA	NA	NA	NA	no	0	0	0	0	0	0	0	0	0	0	0	0	0	0	0	0	0	0	0	0	0	0	0	0	0	0	0	0	0	0
gene-LOC106592111	95.86	72	115	101	1.593	0.671	3.56221551959208e-07	8.62026221157084e-06	up	1.395	0.48	0.000457181762417623	0.00181412631931305	up	0.876	-0.191	0.134252232595823	0.254643814868798	no	83	70	48	65	107	123	128	123	198	100	81	97	75	98	106	74	86	57	69	74	116	123	123	118	95	97	110	91	100	105
gene-LOC106592190	5.01	5	3	7	0.64	-0.644	0.254983225354619	0.557040772620591	no	1.253	0.326	0.539951904250624	0.684134950024924	no	1.958	0.969	0.0823657375686487	0.173641403022632	no	5	2	3	7	11	7	4	1	7	1	7	4	5	5	9	4	2	4	7	8	7	4	1	4	1	8	5	6	5	9
gene-LOC106592253	0	0	0	0	NA	NA	NA	NA	no	NA	NA	NA	NA	no	NA	NA	NA	NA	no	0	0	0	0	0	0	0	0	0	0	0	0	0	0	0	0	0	0	0	0	0	0	0	0	0	0	0	0	0	0
gene-LOC106592284	0.97	0	1	2	6.172	2.626	0.0815395861973372	NA	no	9.622	3.266	0.0280103353374567	NA	no	1.559	0.641	0.623410047553319	NA	no	0	0	0	0	0	1	2	3	0	0	1	4	0	2	1	0	0	0	0	0	1	2	3	0	0	1	5	0	2	1
gene-LOC106592321	18.89	15	20	22	1.402	0.487	0.135679216360113	0.393469727444328	no	1.528	0.612	0.0642284376705125	0.137892428505161	no	1.09	0.125	0.691203382387687	0.808221731669233	no	22	8	10	18	17	13	16	14	49	31	15	14	22	25	25	20	10	12	19	12	12	15	14	29	30	18	16	27	25	25
gene-LOC106592325	69.85	60	87	62	1.428	0.514	0.00242633960890951	0.0228262991564087	up	1.029	0.041	0.818554720496744	0.890848484933359	no	0.721	-0.473	0.00570850772299873	0.01790530236205	down	70	48	37	64	98	76	72	93	145	120	58	51	43	66	66	63	59	44	68	68	71	69	93	86	114	69	58	52	67	66
gene-LOC106592364	0	0	0	0	NA	NA	NA	NA	no	NA	NA	NA	NA	no	NA	NA	NA	NA	no	0	0	0	0	0	0	0	0	0	0	0	0	0	0	0	0	0	0	0	0	0	0	0	0	0	0	0	0	0	0
gene-LOC106592368	0.2	0	0	0	0.881	-0.182	0.950657384378958	NA	no	1.116	0.158	0.957060993681123	NA	no	1.266	0.34	0.907872605576865	NA	no	1	0	0	0	0	0	0	0	0	1	1	0	0	0	0	1	0	0	0	0	0	0	0	0	1	1	0	0	0	0
gene-LOC106592418	47.74	66	47	31	0.716	-0.483	0.0305074417494362	0.154722369537192	no	0.465	-1.105	3.71285597001329e-06	2.0712267509737e-05	down	0.65	-0.623	0.0100523913367582	0.02951587163002	down	63	70	48	74	76	50	34	32	107	60	24	29	29	21	35	56	86	57	79	53	47	33	32	64	57	29	33	35	21	35
gene-LOC106592429	0.14	0	0	0	1.315	0.395	0.916381944353336	NA	no	1.665	0.735	0.845000546655178	NA	no	1.266	0.34	0.927883761491228	NA	no	0	0	0	0	0	0	0	0	0	1	0	1	0	0	0	0	0	0	0	0	0	0	0	0	1	0	1	0	0	0
gene-LOC106592440	1321.21	874	1833	1257	2.098	1.069	4.58558664247841e-11	1.77012250058245e-09	up	1.439	0.525	0.00126071528446438	0.00454896521661362	up	0.686	-0.544	0.000790235585798445	0.0030375465443353	down	878	1009	601	711	1264	1709	1812	2525	2441	1934	863	1120	910	1333	1530	787	1236	712	759	874	1607	1737	2529	1452	1841	1030	1267	1108	1357	1522
gene-LOC106592444	1.32	1	0	2	0.295	-1.763	0.179688828577437	NA	no	2.019	1.014	0.336692776806664	0.493400654464477	no	6.854	2.777	0.0268513273483459	0.0687634603010388	no	1	0	3	1	1	1	0	0	1	0	1	4	2	0	4	1	0	4	1	1	1	0	0	1	0	1	5	2	0	4
gene-LOC106592445	1690.89	955	1609	2509	1.686	0.754	1.84283158315359e-13	8.82995359402227e-12	up	2.628	1.394	2.32210614263122e-42	8.74196486151048e-41	up	1.559	0.64	2.48032811840624e-10	2.27315202338484e-09	up	1321	823	715	790	1286	1546	1520	1694	3149	1644	2084	2138	1967	2379	2839	1184	1008	847	844	890	1454	1457	1697	1873	1565	2486	2418	2395	2422	2824
gene-LOC106592492	0	0	0	0	NA	NA	NA	NA	no	NA	NA	NA	NA	no	NA	NA	NA	NA	no	0	0	0	0	0	0	0	0	0	0	0	0	0	0	0	0	0	0	0	0	0	0	0	0	0	0	0	0	0	0
gene-LOC106592502	11.15	13	9	12	0.701	-0.513	0.18590865810273	0.47015119235833	no	0.954	-0.068	0.859770058758278	0.917151199464633	no	1.362	0.445	0.259652912599512	0.41463380680512	no	7	11	18	10	17	16	10	9	10	5	8	10	11	10	15	6	13	21	11	12	15	10	9	6	5	10	11	13	10	15
gene-LOC106592513	0.07	0	0	0	1	0	1	NA	no	1.665	0.735	0.844999696950773	NA	no	1.889	0.918	0.807307715244846	NA	no	0	0	0	0	0	0	0	0	0	0	0	0	0	1	0	0	0	0	0	0	0	0	0	0	0	0	0	0	1	0
gene-LOC106592514	0	0	0	0	NA	NA	NA	NA	no	NA	NA	NA	NA	no	NA	NA	NA	NA	no	0	0	0	0	0	0	0	0	0	0	0	0	0	0	0	0	0	0	0	0	0	0	0	0	0	0	0	0	0	0
gene-LOC106592519	0.04	0	0	0	1.315	0.395	0.916381083015104	NA	no	1	0	1	NA	no	0.849	-0.237	0.94985785624308	NA	no	0	0	0	0	0	0	0	0	1	0	0	0	0	0	0	0	0	0	0	0	0	0	0	1	0	0	0	0	0	0
gene-LOC106592523	0.74	0	0	2	0.838	-0.254	0.877426093585995	NA	no	3.759	1.91	0.198944178241721	NA	no	4.483	2.165	0.14586803747287	NA	no	1	1	0	0	0	0	0	0	2	0	3	1	0	2	1	1	1	0	0	0	0	0	0	1	0	4	1	0	2	1
gene-LOC106592536	0.37	0	0	1	1.315	0.395	0.84444709604453	NA	no	4.951	2.308	0.232199331210838	NA	no	3.765	1.913	0.322068308003863	NA	no	0	0	0	0	0	0	1	0	0	0	1	1	1	1	0	0	0	0	0	0	0	1	0	0	0	1	1	1	1	0
gene-LOC106592587	0	0	0	0	NA	NA	NA	NA	no	NA	NA	NA	NA	no	NA	NA	NA	NA	no	0	0	0	0	0	0	0	0	0	0	0	0	0	0	0	0	0	0	0	0	0	0	0	0	0	0	0	0	0	0
gene-LOC106592599	0.14	0	0	0	2.459	1.298	0.729487596115276	NA	no	1	0	1	NA	no	0.454	-1.14	0.761424339601691	NA	no	0	0	0	0	0	1	0	0	2	0	0	0	0	0	0	0	0	0	0	0	1	0	0	1	0	0	0	0	0	0
gene-LOC106592610	0	0	0	0	NA	NA	NA	NA	no	NA	NA	NA	NA	no	NA	NA	NA	NA	no	0	0	0	0	0	0	0	0	0	0	0	0	0	0	0	0	0	0	0	0	0	0	0	0	0	0	0	0	0	0
gene-LOC106592613	6.45	7	5	7	0.708	-0.497	0.451684733600412	0.737879475075408	no	0.965	-0.052	0.937457232000222	0.963825612033588	no	1.362	0.446	0.504035852206423	0.660016954682533	no	4	4	3	18	7	2	11	6	3	6	14	5	2	2	8	4	5	4	19	5	2	11	6	2	6	17	6	2	2	8
gene-LOC106592619	5.06	4	6	6	1.291	0.368	0.52702304924517	0.789639465264169	no	1.409	0.494	0.403320912750571	0.559993754854878	no	1.091	0.126	0.82318197027108	0.897033495180483	no	7	4	4	1	5	3	11	6	6	4	2	11	4	5	4	6	5	5	1	3	3	11	6	4	4	2	12	5	5	4
gene-LOC106592623	0.06	0	0	0	1.315	0.395	0.916381083015104	NA	no	1	0	1	NA	no	0.849	-0.237	0.949857856243081	NA	no	0	0	0	0	0	1	0	0	0	0	0	0	0	0	0	0	0	0	0	0	1	0	0	0	0	0	0	0	0	0
gene-LOC106592635	0	0	0	0	NA	NA	NA	NA	no	NA	NA	NA	NA	no	NA	NA	NA	NA	no	0	0	0	0	0	0	0	0	0	0	0	0	0	0	0	0	0	0	0	0	0	0	0	0	0	0	0	0	0	0
gene-LOC106592659	0.56	0	1	1	1.379	0.464	0.782346740650505	NA	no	1.717	0.779	0.642961921310796	NA	no	1.245	0.316	0.84698319930495	NA	no	0	1	0	0	1	0	1	1	0	1	0	1	2	0	0	0	1	0	0	1	0	1	1	0	1	0	1	2	0	0
gene-LOC106592666	13.01	10	18	10	1.823	0.866	0.0177307491255706	0.10571270860643	no	1.057	0.08	0.84058002076821	0.903990179707448	no	0.58	-0.787	0.0327775464870304	0.0814515552426721	no	6	6	7	18	15	22	21	13	32	20	6	10	4	18	11	5	7	8	19	10	21	20	13	19	19	7	11	5	18	11
gene-LOC106592671	178.6	129	237	170	1.824	0.867	3.42115708479959e-06	6.95756077478629e-05	up	1.311	0.39	0.0396179745126991	0.0928818462511943	no	0.719	-0.476	0.0101353794730974	0.0297206766545539	down	164	73	79	141	237	185	289	259	372	266	134	174	98	156	216	147	89	94	151	164	174	277	259	221	253	160	197	119	159	215
gene-LOC106592689	0	0	0	0	NA	NA	NA	NA	no	NA	NA	NA	NA	no	NA	NA	NA	NA	no	0	0	0	0	0	0	0	0	0	0	0	0	0	0	0	0	0	0	0	0	0	0	0	0	0	0	0	0	0	0
gene-LOC106592704	117.03	116	134	101	1.169	0.226	0.126142251821935	0.377444386021908	no	0.879	-0.185	0.227930738763527	0.372827701791626	no	0.752	-0.411	0.00639859011659191	0.0198167172724204	down	157	83	90	126	135	116	118	146	252	162	79	95	74	96	117	141	102	107	135	93	109	113	146	150	154	94	107	90	98	116
gene-LOC106592798	0.13	0	0	0	2.042	1.03	0.783971262905992	NA	no	1	0	1	NA	no	0.547	-0.872	0.816547970932567	NA	no	0	0	0	0	0	0	1	1	0	0	0	0	0	0	0	0	0	0	0	0	0	1	1	0	0	0	0	0	0	0
gene-LOC106592821	0	0	0	0	NA	NA	NA	NA	no	NA	NA	NA	NA	no	NA	NA	NA	NA	no	0	0	0	0	0	0	0	0	0	0	0	0	0	0	0	0	0	0	0	0	0	0	0	0	0	0	0	0	0	0
gene-LOC106592824	11.19	9	16	8	1.719	0.782	0.0312058939777342	0.157335001666518	no	0.904	-0.146	0.718010329254822	0.821347060781511	no	0.526	-0.928	0.0138886715835243	0.039138537985485	down	13	5	6	11	13	17	15	25	17	16	9	4	5	9	11	12	6	7	12	9	16	14	25	10	15	11	5	6	9	11
gene-LOC106592860	1.04	1	1	1	1.496	0.581	0.692635157233316	NA	no	1.057	0.08	0.958662183571272	NA	no	0.707	-0.501	0.734622767624906	NA	no	3	0	0	0	2	2	4	1	0	0	0	1	3	0	0	3	0	0	0	1	2	4	1	0	0	0	1	4	0	0
gene-LOC106592865	3.15	3	3	3	0.908	-0.139	0.841583627324903	0.949236947357731	no	0.848	-0.238	0.742971693578977	0.83954546129103	no	0.934	-0.099	0.891359936460674	0.938784454137477	no	1	6	2	4	4	3	3	1	9	3	1	1	6	2	3	1	7	2	4	3	3	3	1	5	3	1	1	7	2	3
gene-LOC106592877	0.26	0	0	0	2.038	1.027	0.754080860970798	NA	no	2.484	1.313	0.68946053748794	NA	no	1.219	0.285	0.930704708561586	NA	no	0	0	0	0	0	0	2	0	0	0	0	0	0	0	2	0	0	0	0	0	0	2	0	0	0	0	0	0	0	2
gene-LOC106592899	0.12	0	0	0	0.881	-0.182	0.961398607591396	NA	no	0.748	-0.419	0.911390564281563	NA	no	0.849	-0.237	0.949857856243081	NA	no	1	0	0	0	0	1	0	0	0	0	0	0	0	0	0	1	0	0	0	0	1	0	0	0	0	0	0	0	0	0
gene-LOC106592917	201.31	188	233	183	1.235	0.304	0.0020328476675274	0.0197569741079266	up	0.973	-0.039	0.707370894642124	0.813857114159841	no	0.788	-0.343	0.000617645477041142	0.00242090842528533	down	207	128	171	189	280	223	249	241	399	248	164	168	125	176	200	185	157	202	202	194	210	239	241	237	236	196	190	152	179	199
gene-LOC106592924	112.35	105	131	100	1.243	0.314	0.0567808913630613	0.233122231049626	no	0.947	-0.079	0.64413906710516	0.767599665432757	no	0.762	-0.393	0.0185973747312514	0.050219781348414	no	94	83	69	115	196	128	167	142	232	102	93	88	78	82	113	84	102	82	123	136	120	160	142	138	97	111	100	95	83	112
gene-LOC106592974	206.44	172	225	222	1.3	0.378	0.00386516707957444	0.0330086644099956	up	1.282	0.359	0.00681975872137029	0.0204951353160875	up	0.987	-0.019	0.880698864122728	0.9324297585785	no	183	136	136	154	296	224	305	197	351	227	225	216	167	194	198	164	167	161	164	205	211	292	197	209	216	268	244	203	198	197
gene-LOC106593003	0.6	0	1	0	4.857	2.28	0.195538802565325	NA	no	1.116	0.158	0.9339809349714	NA	no	0.23	-2.122	0.228423440276677	NA	no	0	0	0	1	0	3	2	2	0	0	1	0	0	0	0	0	0	0	1	0	3	2	2	0	0	1	0	0	0	0
gene-LOC106593027	1.16	0	3	1	8.798	3.137	0.0259037745723455	NA	no	3.154	1.657	0.281349550286424	0.434392097900479	no	0.359	-1.48	0.254591680420668	0.408925935007088	no	0	0	0	1	0	0	1	3	1	8	0	1	0	2	1	0	0	0	1	0	0	1	3	1	8	0	1	0	2	1
gene-LOC106593067	0	0	0	0	NA	NA	NA	NA	no	NA	NA	NA	NA	no	NA	NA	NA	NA	no	0	0	0	0	0	0	0	0	0	0	0	0	0	0	0	0	0	0	0	0	0	0	0	0	0	0	0	0	0	0
gene-LOC106593082	0.07	0	0	0	0.591	-0.759	0.840078833733682	NA	no	0.748	-0.419	0.911391425033991	NA	no	1	0	1	NA	no	0	0	0	1	0	0	0	0	0	0	0	0	0	0	0	0	0	0	1	0	0	0	0	0	0	0	0	0	0	0
gene-LOC106593092	26.59	31	32	17	1.054	0.076	0.775181558273729	0.919531857488117	no	0.547	-0.87	0.00322928388100573	0.0105985110460864	down	0.519	-0.946	0.00117737880259834	0.00435524860669319	down	52	32	17	27	28	29	28	33	66	36	11	21	14	12	18	47	39	20	29	19	27	27	33	39	34	13	24	17	12	18
gene-LOC106593112	39.26	34	36	47	1.05	0.07	0.722802196158915	0.896152608415446	no	1.383	0.467	0.0176062958118508	0.0466852727832585	up	1.317	0.397	0.0385815441325845	0.0932369790193936	no	34	27	34	25	58	31	35	47	56	40	37	38	43	49	48	30	33	40	27	40	29	34	47	33	38	44	43	52	50	48
gene-LOC106593142	0	0	0	0	NA	NA	NA	NA	no	NA	NA	NA	NA	no	NA	NA	NA	NA	no	0	0	0	0	0	0	0	0	0	0	0	0	0	0	0	0	0	0	0	0	0	0	0	0	0	0	0	0	0	0
gene-LOC106593197	7.68	7	12	5	1.689	0.756	0.101535443671711	0.332489898955454	no	0.716	-0.481	0.359835162388516	0.517329903026892	no	0.424	-1.237	0.0128367300558294	0.0365145787082614	down	2	10	6	6	10	7	10	11	18	20	4	2	3	9	4	2	12	7	6	7	7	10	11	11	19	5	2	4	9	4
gene-LOC106593199	5.92	1	1	15	0.904	-0.145	0.864226308104104	0.958424334694952	no	11.487	3.522	1.73228578333932e-07	1.1375475997341e-06	up	12.705	3.667	4.15793349451393e-08	3.02417027765029e-07	up	2	0	0	2	3	0	0	4	2	1	17	13	11	16	12	2	0	0	2	2	0	0	4	1	1	20	15	13	16	12
gene-LOC106593231	0	0	0	0	NA	NA	NA	NA	no	NA	NA	NA	NA	no	NA	NA	NA	NA	no	0	0	0	0	0	0	0	0	0	0	0	0	0	0	0	0	0	0	0	0	0	0	0	0	0	0	0	0	0	0
gene-LOC106593244	0	0	0	0	NA	NA	NA	NA	no	NA	NA	NA	NA	no	NA	NA	NA	NA	no	0	0	0	0	0	0	0	0	0	0	0	0	0	0	0	0	0	0	0	0	0	0	0	0	0	0	0	0	0	0
gene-LOC106593254	0	0	0	0	NA	NA	NA	NA	no	NA	NA	NA	NA	no	NA	NA	NA	NA	no	0	0	0	0	0	0	0	0	0	0	0	0	0	0	0	0	0	0	0	0	0	0	0	0	0	0	0	0	0	0
gene-LOC106593302	0.08	0	0	0	1	0	1	NA	no	1.665	0.735	0.844999696950773	NA	no	1.889	0.918	0.807307715244846	NA	no	0	0	0	0	0	0	0	0	0	0	1	0	0	0	0	0	0	0	0	0	0	0	0	0	0	1	0	0	0	0
gene-LOC106593305	2.82	1	4	4	2.527	1.338	0.129596004549356	0.382845316270806	no	2.978	1.575	0.0758152203153628	0.15774764698262	no	1.179	0.237	0.756240130190738	0.853036044658599	no	4	0	0	1	2	1	4	5	1	7	1	4	2	4	7	4	0	0	1	1	1	4	5	1	7	1	5	2	4	7
gene-LOC106593308	0.23	0	0	0	0.591	-0.759	0.820548892945276	NA	no	1.665	0.735	0.826050516399665	NA	no	2.818	1.495	0.655161182714209	NA	no	0	1	0	0	0	0	0	0	0	0	0	2	0	0	0	0	1	0	0	0	0	0	0	0	0	0	2	0	0	0
gene-LOC106593363	0.98	0	1	1	1.688	0.756	0.586955683375198	NA	no	2.842	1.507	0.266015387193755	NA	no	1.683	0.751	0.540393414112441	NA	no	1	0	0	0	2	3	1	1	0	0	1	0	2	3	1	1	0	0	0	1	3	1	1	0	0	1	0	2	3	1
gene-LOC106593373	0.04	0	0	0	1.315	0.395	0.916381083015104	NA	no	1	0	1	NA	no	0.849	-0.237	0.94985785624308	NA	no	0	0	0	0	0	0	0	0	1	0	0	0	0	0	0	0	0	0	0	0	0	0	0	1	0	0	0	0	0	0
gene-LOC106593374	3.13	1	1	7	1.016	0.023	0.981225229757879	0.993965988025658	no	5.684	2.507	0.00353646766400743	0.011490131991924	up	5.594	2.484	0.0029123592774362	0.00986211503675611	up	1	0	1	0	5	2	0	0	5	1	6	4	4	4	15	1	0	1	0	3	2	0	0	3	1	7	5	5	4	15
gene-LOC106593383	2.21	1	4	1	2.457	1.297	0.224076039745959	0.521099243312731	no	0.831	-0.267	0.821518298110631	0.892312902149466	no	0.338	-1.563	0.158125460017961	0.288038119931889	no	5	0	0	0	4	0	7	3	2	9	2	0	0	2	2	4	0	0	0	3	0	7	3	1	9	2	0	0	2	2
gene-LOC106593390	0	0	0	0	NA	NA	NA	NA	no	NA	NA	NA	NA	no	NA	NA	NA	NA	no	0	0	0	0	0	0	0	0	0	0	0	0	0	0	0	0	0	0	0	0	0	0	0	0	0	0	0	0	0	0
gene-LOC106593395	52.26	49	49	58	0.984	-0.024	0.907290972417384	0.973334292402324	no	1.169	0.225	0.276675116274409	0.429422950268774	no	1.188	0.249	0.223972370879333	0.372103561048139	no	55	33	51	41	77	63	67	42	57	49	52	51	55	64	39	49	40	60	44	53	59	64	42	34	47	62	58	67	65	39
gene-LOC106593524	55.46	59	67	41	1.118	0.161	0.40520804252796	0.701543678270767	no	0.684	-0.548	0.00852146552407171	0.0248305773775671	down	0.612	-0.71	0.000530990439848574	0.00210860086870135	down	95	49	49	46	65	55	78	77	105	70	27	35	31	38	54	85	60	58	49	45	52	75	77	62	67	32	40	38	39	54
gene-LOC106593570	15.08	18	14	14	0.767	-0.382	0.434155282548879	0.725321580152648	no	0.769	-0.38	0.443872109698936	0.599901963471605	no	1.002	0.003	0.995622992268236	0.997645029989571	no	6	8	22	17	42	30	18	8	7	12	13	15	15	5	13	5	10	26	18	29	28	17	8	4	11	16	17	18	5	13
gene-LOC106593573	0.07	0	0	0	1.315	0.395	0.916381083015104	NA	no	1	0	1	NA	no	0.849	-0.237	0.949857856243081	NA	no	0	0	0	0	0	0	0	1	0	0	0	0	0	0	0	0	0	0	0	0	0	0	1	0	0	0	0	0	0	0
gene-LOC106593724	0	0	0	0	NA	NA	NA	NA	no	NA	NA	NA	NA	no	NA	NA	NA	NA	no	0	0	0	0	0	0	0	0	0	0	0	0	0	0	0	0	0	0	0	0	0	0	0	0	0	0	0	0	0	0
gene-LOC106593761	0.14	0	0	0	1.315	0.395	0.916381944353336	NA	no	1.665	0.735	0.845000546655178	NA	no	1.266	0.34	0.927883761491228	NA	no	0	0	0	0	0	0	1	0	0	0	1	0	0	0	0	0	0	0	0	0	0	1	0	0	0	1	0	0	0	0
gene-LOC106593776	503.86	338	579	595	1.71	0.774	6.11388765662987e-08	1.6640985146311e-06	up	1.755	0.811	1.51257314252985e-08	1.10859726592273e-07	up	1.026	0.038	0.789459497949241	0.874688261455906	no	361	219	248	347	625	589	712	558	970	551	594	562	351	528	667	323	268	294	371	432	554	682	559	577	524	709	636	427	538	663
gene-LOC106593787	0.07	0	0	0	1.315	0.395	0.916381083015104	NA	no	1	0	1	NA	no	0.849	-0.237	0.949857856243081	NA	no	0	0	0	0	0	0	0	1	0	0	0	0	0	0	0	0	0	0	0	0	0	0	1	0	0	0	0	0	0	0
gene-LOC106593822	31.28	31	36	27	1.194	0.256	0.268440962362678	0.571682768315193	no	0.896	-0.159	0.518870397421378	0.66655868177119	no	0.75	-0.415	0.0820874543761001	0.173205740925809	no	46	31	20	24	34	30	38	35	53	53	25	22	21	23	32	41	38	24	26	24	28	36	35	32	50	30	25	26	23	32
gene-LOC106593829	0	0	0	0	NA	NA	NA	NA	no	NA	NA	NA	NA	no	NA	NA	NA	NA	no	0	0	0	0	0	0	0	0	0	0	0	0	0	0	0	0	0	0	0	0	0	0	0	0	0	0	0	0	0	0
gene-LOC106593854	0	0	0	0	NA	NA	NA	NA	no	NA	NA	NA	NA	no	NA	NA	NA	NA	no	0	0	0	0	0	0	0	0	0	0	0	0	0	0	0	0	0	0	0	0	0	0	0	0	0	0	0	0	0	0
gene-LOC106593874	6.62	6	7	7	1.04	0.057	0.912516939675037	0.975436649519715	no	1.129	0.175	0.73935572700061	0.837204973821698	no	1.085	0.118	0.819026316528537	0.894334176048164	no	3	2	3	7	20	11	7	5	9	6	8	9	6	5	4	3	2	4	7	14	10	7	5	5	6	10	10	7	5	4
gene-LOC106593910	93.33	85	116	79	1.343	0.426	0.0132813076612567	0.0852757673848853	no	0.922	-0.118	0.511347564019127	0.660630256455906	no	0.686	-0.544	0.00186780924483002	0.00662692817282525	down	74	48	73	103	151	125	136	134	154	110	80	69	60	75	73	66	59	86	110	104	118	130	134	92	105	95	78	73	76	73
gene-LOC106593932	3.64	4	4	3	1.195	0.257	0.683338153458777	0.877154711828136	no	0.797	-0.328	0.633156525167246	0.759290251731293	no	0.666	-0.585	0.379203232939476	0.544428117262043	no	3	4	0	6	6	8	3	2	9	4	5	2	3	2	1	3	5	0	6	4	8	3	2	5	4	6	2	4	2	1
gene-LOC106594009	6.24	7	7	4	0.881	-0.182	0.713720016701869	0.891515369175142	no	0.582	-0.78	0.152107023328811	0.274861133498573	no	0.661	-0.598	0.272488192041984	0.429593576249549	no	6	5	5	9	15	14	3	9	7	5	5	7	1	3	4	5	6	6	10	10	13	3	9	4	5	6	8	1	3	4
gene-LOC106594027	1.36	2	1	1	0.758	-0.4	0.673320981200812	NA	no	0.332	-1.591	0.172488677165741	0.302982876995142	no	0.438	-1.191	0.313135600253883	0.475435548395519	no	1	2	3	1	3	0	0	3	4	2	0	1	0	1	1	1	2	4	1	2	0	0	3	2	2	0	1	0	1	1
gene-LOC106594086	0.65	0	1	1	2.06	1.043	0.594421612395115	NA	no	4.167	2.059	0.277082473279636	NA	no	2.023	1.016	0.582007567702272	NA	no	0	0	0	1	0	0	0	1	0	2	1	4	0	0	0	0	0	0	1	0	0	0	1	0	2	1	5	0	0	0
gene-LOC106594104	0.46	1	1	0	1.122	0.166	0.936967787606556	NA	no	0.307	-1.704	0.434892225857574	NA	no	0.273	-1.871	0.384598693316173	NA	no	0	0	0	1	3	2	0	0	0	2	0	0	0	0	0	0	0	0	1	2	2	0	0	0	2	0	0	0	0	0
gene-LOC106594122	0	0	0	0	NA	NA	NA	NA	no	NA	NA	NA	NA	no	NA	NA	NA	NA	no	0	0	0	0	0	0	0	0	0	0	0	0	0	0	0	0	0	0	0	0	0	0	0	0	0	0	0	0	0	0
gene-LOC106594131	0.53	0	1	0	2.73	1.449	0.547966024336014	NA	no	0.487	-1.037	0.68023984402851	NA	no	0.179	-2.486	0.303961841854246	NA	no	0	0	0	2	0	0	0	1	0	5	0	0	0	0	0	0	0	0	2	0	0	0	1	0	5	0	0	0	0	0
gene-LOC106594140	7.06	3	5	14	1.575	0.656	0.234749979774987	0.533256698554886	no	4.672	2.224	1.26883719167449e-05	6.54081618896156e-05	up	2.965	1.568	0.000429710285309064	0.00173892157810124	up	3	1	4	3	4	3	6	4	9	5	14	8	17	13	9	3	1	5	3	3	3	6	4	5	5	17	9	21	13	9
gene-LOC106594160	0	0	0	0	NA	NA	NA	NA	no	NA	NA	NA	NA	no	NA	NA	NA	NA	no	0	0	0	0	0	0	0	0	0	0	0	0	0	0	0	0	0	0	0	0	0	0	0	0	0	0	0	0	0	0
gene-LOC106594163	2.78	4	3	1	0.743	-0.428	0.509424059030758	0.77770686677139	no	0.21	-2.252	0.0132411027172895	0.0364063731232393	down	0.283	-1.823	0.0472175739609196	0.109877652287484	no	5	3	5	5	3	3	4	1	4	6	1	0	1	0	2	4	4	6	5	2	3	4	1	2	6	1	0	1	0	2
gene-LOC106594181	28.4	28	31	25	1.126	0.172	0.473204749929767	0.753573919356716	no	0.901	-0.151	0.550840489240434	0.692986992926361	no	0.8	-0.323	0.19078626775948	0.33081616895688	no	30	28	29	19	38	31	40	26	56	33	22	19	12	24	39	27	34	34	20	26	29	38	26	33	31	26	21	15	24	39
gene-LOC106594196	0	0	0	0	NA	NA	NA	NA	no	NA	NA	NA	NA	no	NA	NA	NA	NA	no	0	0	0	0	0	0	0	0	0	0	0	0	0	0	0	0	0	0	0	0	0	0	0	0	0	0	0	0	0	0
gene-LOC106594213	25.19	36	26	13	0.709	-0.496	0.0591835726231532	0.239402913446965	no	0.37	-1.434	1.60789417996726e-06	9.42109106193307e-06	down	0.522	-0.937	0.00200641576345116	0.0070613165611383	down	35	25	43	35	46	33	20	22	32	40	8	11	11	10	21	31	31	51	37	32	31	19	22	19	38	10	12	13	10	21
gene-LOC106594263	1.51	0	1	3	3.401	1.766	0.216301489724433	NA	no	12.505	3.644	0.00633207932004854	0.0192009613051091	up	3.677	1.878	0.105046082776425	0.210232610433368	no	1	0	0	0	0	1	1	3	0	0	0	3	2	2	9	1	0	0	0	0	1	1	3	0	0	0	3	2	2	9
gene-LOC106594283	0.95	0	2	1	6.144	2.619	0.0560337974780512	NA	no	3.283	1.715	0.244922920719912	NA	no	0.534	-0.904	0.469395656002426	NA	no	0	0	0	1	0	1	2	1	0	5	1	1	1	0	1	0	0	0	1	0	1	2	1	0	5	1	1	1	0	1
gene-LOC106594289	1.14	2	1	0	0.713	-0.488	0.658106518412286	NA	no	0.167	-2.579	0.0522808205518418	0.116589642029451	no	0.235	-2.091	0.121034740067909	0.234425573261535	no	2	0	3	3	1	1	3	2	0	1	0	0	0	1	0	2	0	4	3	1	1	3	2	0	1	0	0	0	1	0
gene-LOC106594300	253.34	265	292	203	1.102	0.14	0.285257850434141	0.589957650025276	no	0.769	-0.379	0.00486414693259417	0.0152037843120312	down	0.698	-0.519	0.000100775835030958	0.000455549090336232	down	360	231	205	235	326	253	283	332	501	335	193	169	128	196	241	323	283	243	251	226	238	271	333	298	319	230	191	156	200	240
gene-LOC106594305	2779.23	2842	2917	2579	1.026	0.037	0.67577396657117	0.873558210535521	no	0.907	-0.14	0.111877309350126	0.215652637933604	no	0.885	-0.177	0.0444956872272984	0.104679084567439	no	3042	2275	2345	2710	4370	3652	3303	2963	3953	2800	2208	2117	2154	2673	2536	2726	2788	2777	2895	3023	3435	3166	2968	2351	2665	2634	2394	2623	2721	2522
gene-LOC106594321	467.13	374	303	725	0.809	-0.306	0.267519612856217	0.570823485815536	no	1.938	0.955	0.0005233832558322	0.00205502781002813	up	2.397	1.261	4.68011978531202e-06	2.62619716978371e-05	up	231	258	386	396	674	488	369	272	353	229	746	571	671	782	478	207	316	457	423	466	459	354	272	210	218	890	646	817	796	475
gene-LOC106594328	0.19	0	0	0	0.383	-1.386	0.698970714780398	NA	no	0.723	-0.468	0.896070075967224	NA	no	1.889	0.918	0.798120011778031	NA	no	2	0	0	0	0	0	0	0	0	0	0	0	0	1	0	2	0	0	0	0	0	0	0	0	0	0	0	0	1	0
gene-LOC106594335	495.86	439	491	558	1.122	0.167	0.207970914950035	0.501040612215859	no	1.274	0.349	0.00842916592890515	0.0246072465615837	up	1.135	0.183	0.165690030649361	0.298308483016189	no	532	434	325	382	566	394	450	485	1049	570	425	561	460	504	579	477	532	385	408	392	371	431	486	624	543	507	635	560	513	576
gene-LOC106594381	0	0	0	0	NA	NA	NA	NA	no	NA	NA	NA	NA	no	NA	NA	NA	NA	no	0	0	0	0	0	0	0	0	0	0	0	0	0	0	0	0	0	0	0	0	0	0	0	0	0	0	0	0	0	0
gene-LOC106594478	0.07	0	0	0	1	0	1	NA	no	1.665	0.735	0.844999696950773	NA	no	1.889	0.918	0.807307715244846	NA	no	0	0	0	0	0	0	0	0	0	0	0	0	0	0	1	0	0	0	0	0	0	0	0	0	0	0	0	0	0	1
gene-LOC106594480	0.06	0	0	0	1.315	0.395	0.916381083015104	NA	no	1	0	1	NA	no	0.849	-0.237	0.949857856243081	NA	no	0	0	0	0	0	0	1	0	0	0	0	0	0	0	0	0	0	0	0	0	0	1	0	0	0	0	0	0	0	0
gene-LOC106594525	0.2	0	0	1	1	0	1	NA	no	3.312	1.728	0.645250739736631	NA	no	3.758	1.91	0.610832810571415	NA	no	0	0	0	0	0	0	0	0	0	0	0	0	0	0	3	0	0	0	0	0	0	0	0	0	0	0	0	0	0	3
gene-LOC106594544	8.44	9	10	6	1.109	0.149	0.685197840436053	0.878289068416141	no	0.6	-0.738	0.0842133260441639	0.171783521727283	no	0.541	-0.887	0.0332943191063385	0.0825204542385674	no	10	11	7	9	10	10	10	11	18	11	6	5	6	5	3	9	13	8	10	7	9	10	11	11	10	7	6	7	5	3
gene-LOC106594555	705.72	729	747	642	1.024	0.034	0.747370076129118	0.906915683379975	no	0.881	-0.183	0.0858036006219456	0.174386512287506	no	0.86	-0.217	0.0409329110543849	0.0977861057198875	no	726	580	669	643	1159	973	830	769	1076	644	579	527	540	643	614	651	711	792	687	802	915	795	770	640	613	691	596	658	655	611
gene-LOC106594584	0	0	0	0	NA	NA	NA	NA	no	NA	NA	NA	NA	no	NA	NA	NA	NA	no	0	0	0	0	0	0	0	0	0	0	0	0	0	0	0	0	0	0	0	0	0	0	0	0	0	0	0	0	0	0
gene-LOC106594587	0	0	0	0	NA	NA	NA	NA	no	NA	NA	NA	NA	no	NA	NA	NA	NA	no	0	0	0	0	0	0	0	0	0	0	0	0	0	0	0	0	0	0	0	0	0	0	0	0	0	0	0	0	0	0
gene-LOC106594618	10.52	13	15	4	1.177	0.235	0.543949658496647	0.800437960946019	no	0.274	-1.865	0.000224208491026651	0.000940108565482565	down	0.233	-2.101	2.41999966584724e-05	0.00012185138883847	down	11	7	10	14	27	13	24	10	35	10	5	3	4	4	0	10	9	12	15	19	12	23	10	21	10	6	3	5	4	0
gene-LOC106594649	25.67	25	32	20	1.264	0.337	0.179124149970508	0.460011318409879	no	0.823	-0.282	0.299961301282827	0.454905611049096	no	0.651	-0.619	0.0183632402208515	0.0496557811907497	down	22	27	17	27	35	29	29	38	60	30	15	21	9	17	32	20	33	20	29	24	27	28	38	36	29	18	24	11	17	32
gene-LOC106594688	0	0	0	0	NA	NA	NA	NA	no	NA	NA	NA	NA	no	NA	NA	NA	NA	no	0	0	0	0	0	0	0	0	0	0	0	0	0	0	0	0	0	0	0	0	0	0	0	0	0	0	0	0	0	0
gene-LOC106594704	21.1	2	5	57	1.909	0.933	0.0803475085737331	0.289909435458939	no	24.311	4.604	1.61046305726005e-23	3.02780539503406e-22	up	12.731	3.67	1.93227379013851e-26	4.73060954774175e-25	up	5	2	1	2	2	5	6	4	8	3	44	55	44	49	65	4	2	1	2	1	5	6	4	5	3	52	62	54	50	65
gene-LOC106594705	7.84	8	5	11	0.677	-0.563	0.20833923021101	0.501340754774501	no	1.345	0.427	0.307632212065473	0.463253584971408	no	1.986	0.99	0.0235590038846725	0.0615455237359496	no	9	8	3	8	13	4	2	5	14	7	8	9	10	7	14	8	10	4	9	9	4	2	5	8	7	10	10	12	7	14
gene-LOC106594713	0	0	0	0	NA	NA	NA	NA	no	NA	NA	NA	NA	no	NA	NA	NA	NA	no	0	0	0	0	0	0	0	0	0	0	0	0	0	0	0	0	0	0	0	0	0	0	0	0	0	0	0	0	0	0
gene-LOC106594729	238.44	72	127	516	1.792	0.842	3.6115179169417e-09	1.14161231014457e-07	up	7.27	2.862	5.20677534564463e-99	6.08457185837692e-97	up	4.056	2.02	1.66446318217744e-59	1.21963636670741e-57	up	79	70	67	68	75	115	142	132	215	138	428	431	506	527	432	71	86	79	73	52	108	136	132	128	131	511	487	616	537	430
gene-LOC106594735	0.59	1	0	0	0.444	-1.172	0.478539148541838	NA	no	0.288	-1.798	0.283369381792862	NA	no	0.648	-0.625	0.725598695809488	NA	no	0	2	2	0	1	0	1	0	2	0	0	0	1	0	0	0	2	2	0	1	0	1	0	1	0	0	0	1	0	0
gene-LOC106594747	0.27	0	0	0	1.677	0.746	0.754646472703095	NA	no	1.116	0.158	0.947345117224356	NA	no	0.666	-0.587	0.805596297877582	NA	no	1	0	0	0	0	0	0	0	2	1	0	0	0	0	1	1	0	0	0	0	0	0	0	1	1	0	0	0	0	1
gene-LOC106594756	0	0	0	0	NA	NA	NA	NA	no	NA	NA	NA	NA	no	NA	NA	NA	NA	no	0	0	0	0	0	0	0	0	0	0	0	0	0	0	0	0	0	0	0	0	0	0	0	0	0	0	0	0	0	0
gene-LOC106594805	0	0	0	0	NA	NA	NA	NA	no	NA	NA	NA	NA	no	NA	NA	NA	NA	no	0	0	0	0	0	0	0	0	0	0	0	0	0	0	0	0	0	0	0	0	0	0	0	0	0	0	0	0	0	0
gene-LOC106594809	485.48	104	149	1203	1.435	0.521	0.000107176789517235	0.00158959720739616	up	11.586	3.534	1.46177765564291e-171	4.25472042640137e-169	up	8.073	3.013	2.71881024940414e-138	7.63087501696599e-136	up	92	80	98	112	151	159	149	145	245	170	1008	1185	1166	1097	942	82	98	116	120	104	150	143	145	146	162	1203	1340	1420	1117	937
gene-LOC106594827	176.8	154	206	170	1.331	0.412	0.000768365888481212	0.00874224910730678	up	1.101	0.139	0.271290761231525	0.42329362724892	no	0.827	-0.273	0.0258042212341318	0.0664788529535484	no	217	112	122	142	208	196	230	230	356	192	149	139	123	159	205	194	137	144	152	144	184	220	230	212	183	178	157	150	162	204
gene-LOC106594850	15.06	14	15	16	1.095	0.132	0.687096101480713	0.879375993612286	no	1.123	0.167	0.618256455192526	0.748032684698665	no	1.025	0.035	0.913798160452011	0.95179738813151	no	13	14	5	20	21	14	14	15	37	13	13	11	15	12	21	12	17	6	21	15	13	13	15	22	12	16	12	18	12	21
gene-LOC106594894	1.76	2	1	2	0.535	-0.903	0.324516733898688	0.631603578689708	no	1.14	0.188	0.82195614651362	0.892480103127894	no	2.131	1.092	0.232715766217865	0.382665696032777	no	3	1	2	2	2	1	1	0	1	3	1	3	3	1	2	3	1	2	2	1	1	1	0	1	3	1	3	4	1	2
gene-LOC106594926	0.89	1	0	1	0.309	-1.694	0.201202920466196	NA	no	0.941	-0.087	0.94064878910081	NA	no	3.045	1.606	0.233991557001577	NA	no	1	2	1	0	2	0	1	1	0	0	1	2	0	1	1	1	2	1	0	1	0	1	1	0	0	1	2	0	1	1
gene-LOC106595019	345.64	413	274	350	0.663	-0.592	0.212802924305635	0.506788439565776	no	0.848	-0.237	0.618003660780941	0.747822968536796	no	1.279	0.355	0.455211720700385	0.617297805971123	no	161	216	357	556	922	571	343	223	209	164	413	311	329	349	152	144	265	423	594	638	537	329	223	124	156	493	352	401	355	151
gene-LOC106595023	21.27	21	24	18	1.154	0.207	0.423334645193807	0.716261326536195	no	0.882	-0.182	0.511102363816395	0.66049343500795	no	0.764	-0.388	0.147429741280383	0.27346751148574	no	26	21	12	22	27	27	16	29	43	27	11	17	18	23	15	23	26	14	23	19	25	15	29	26	26	13	19	22	23	15
gene-LOC106595033	7.42	6	10	6	1.85	0.887	0.0355634115996001	0.171803315523181	no	1.042	0.06	0.899015362103065	0.940576046984951	no	0.563	-0.828	0.0534983460032358	0.121784380231133	no	6	6	3	9	5	11	9	8	23	12	5	7	4	5	6	5	7	4	10	3	10	9	8	14	11	6	8	5	5	6
gene-LOC106595053	316.78	369	341	240	0.926	-0.111	0.351185991012364	0.65663288647971	no	0.651	-0.62	4.68699832626801e-07	2.93731643513227e-06	down	0.703	-0.508	3.46462105785751e-05	0.000169378480487949	down	508	314	294	333	438	308	314	360	635	396	201	205	166	254	268	455	385	348	356	303	290	301	361	378	377	240	232	202	259	267
gene-LOC106595084	21.34	20	23	21	1.131	0.177	0.499586313684546	0.771109346367255	no	1.022	0.031	0.910935749937079	0.947893848488826	no	0.903	-0.147	0.581828290002513	0.726361091986855	no	32	21	13	16	22	25	23	16	42	29	14	19	20	18	23	29	26	15	17	15	24	22	16	25	28	17	21	24	18	23
gene-LOC106595092	0.37	0	0	1	2.029	1.021	0.694459331009475	NA	no	3.906	1.966	0.444228566870277	NA	no	1.925	0.945	0.712307822056092	NA	no	0	0	0	0	0	2	0	0	0	0	1	0	2	0	0	0	0	0	0	0	2	0	0	0	0	1	0	2	0	0
gene-LOC106595126	65.92	72	62	63	0.879	-0.187	0.236396920123734	0.535196679600075	no	0.875	-0.192	0.237163568134215	0.383657717388795	no	0.996	-0.005	0.973456628088878	0.985939656022614	no	81	67	52	77	91	55	68	63	133	56	53	55	54	61	62	73	82	62	82	63	52	65	63	79	53	63	62	66	62	62
gene-LOC106595128	0.44	0	1	1	1.878	0.909	0.616318811338554	NA	no	2.375	1.248	0.491584272050628	NA	no	1.265	0.339	0.849221518042712	NA	no	1	0	0	0	0	0	1	1	1	0	0	1	0	2	0	1	0	0	0	0	0	1	1	1	0	0	1	0	2	0
gene-LOC106595160	186.68	132	264	164	1.983	0.988	9.47168847450628e-16	5.33769497065278e-14	up	1.24	0.31	0.015764105281472	0.0423470047447506	up	0.625	-0.677	2.54686379328318e-08	1.90167846417712e-07	down	185	104	103	103	195	288	285	306	389	249	141	126	125	177	179	166	127	122	110	135	271	273	307	231	237	168	143	152	180	178
gene-LOC106595162	0	0	0	0	NA	NA	NA	NA	no	NA	NA	NA	NA	no	NA	NA	NA	NA	no	0	0	0	0	0	0	0	0	0	0	0	0	0	0	0	0	0	0	0	0	0	0	0	0	0	0	0	0	0	0
gene-LOC106595221	0	0	0	0	NA	NA	NA	NA	no	NA	NA	NA	NA	no	NA	NA	NA	NA	no	0	0	0	0	0	0	0	0	0	0	0	0	0	0	0	0	0	0	0	0	0	0	0	0	0	0	0	0	0	0
gene-LOC106595254	24.67	24	30	21	1.262	0.335	0.14550795479036	0.410682404596492	no	0.891	-0.167	0.50500781547529	0.654581918170285	no	0.706	-0.503	0.0362760351254428	0.0886456128862169	no	18	18	20	29	36	30	30	30	50	33	20	16	13	26	20	16	22	24	31	25	28	29	30	30	31	24	18	16	26	20
gene-LOC106595263	0.15	0	0	0	1.284	0.361	0.910261133017845	NA	no	0.748	-0.419	0.89601129701474	NA	no	0.583	-0.779	0.807563987909998	NA	no	0	0	0	0	1	0	0	1	1	0	0	0	0	0	0	0	0	0	0	1	0	0	1	1	0	0	0	0	0	0
gene-LOC106595272	15.48	12	16	19	1.249	0.321	0.304007201279492	0.610026853546481	no	1.478	0.563	0.0737732800515694	0.154367507050595	no	1.183	0.242	0.418692217035052	0.582912876677305	no	13	7	9	11	26	17	17	13	25	19	21	19	17	12	14	12	9	11	12	18	16	16	13	15	18	25	21	21	12	14
gene-LOC106595320	0	0	0	0	NA	NA	NA	NA	no	NA	NA	NA	NA	no	NA	NA	NA	NA	no	0	0	0	0	0	0	0	0	0	0	0	0	0	0	0	0	0	0	0	0	0	0	0	0	0	0	0	0	0	0
gene-LOC106595322	78.26	77	76	81	0.994	-0.009	0.961142702220151	0.988241818224151	no	1.059	0.083	0.651912066715812	0.773461249941935	no	1.065	0.091	0.614398840340509	0.751795544807469	no	97	79	48	63	112	62	63	75	158	98	52	79	65	81	95	87	97	57	67	77	58	60	75	94	93	62	89	79	82	94
gene-LOC106595359	185.7	169	134	254	0.794	-0.333	0.104173955251357	0.33687786517387	no	1.503	0.587	0.00372207238186423	0.0120163649300505	up	1.892	0.92	5.91381641751592e-06	3.27578535831917e-05	up	131	115	144	188	309	207	134	102	219	121	247	232	262	231	161	117	141	171	201	214	195	128	102	130	115	295	262	319	235	160
gene-LOC106595425	25.09	28	24	23	0.838	-0.255	0.391223604697658	0.691169702115243	no	0.801	-0.32	0.295067575789187	0.449435470730357	no	0.956	-0.065	0.832380889231904	0.902778089159649	no	41	19	39	16	28	35	29	22	27	22	18	24	23	22	15	37	23	46	17	19	33	28	22	16	21	21	27	28	22	15
gene-LOC106595433	0.6	0	0	2	0.591	-0.759	0.680898823548309	NA	no	5.71	2.514	0.138048549024252	NA	no	9.664	3.273	0.0534795272138431	NA	no	0	1	0	0	0	0	0	0	0	0	0	1	3	1	2	0	1	0	0	0	0	0	0	0	0	0	1	4	1	2
gene-LOC106595487	0	0	0	0	NA	NA	NA	NA	no	NA	NA	NA	NA	no	NA	NA	NA	NA	no	0	0	0	0	0	0	0	0	0	0	0	0	0	0	0	0	0	0	0	0	0	0	0	0	0	0	0	0	0	0
gene-LOC106595505	1.3	2	2	0	0.604	-0.726	0.466860440759515	NA	no	0.086	-3.548	0.00470501611888531	0.0147739668062291	down	0.141	-2.822	0.028257069624444	0.0719239662869958	no	1	2	2	4	3	1	2	4	1	0	0	0	0	0	0	1	2	2	4	2	1	2	4	1	0	0	0	0	0	0
gene-LOC106595508	0.06	0	0	0	0.591	-0.759	0.840078833733682	NA	no	0.748	-0.419	0.911391425033991	NA	no	1	0	1	NA	no	1	0	0	0	0	0	0	0	0	0	0	0	0	0	0	1	0	0	0	0	0	0	0	0	0	0	0	0	0	0
gene-LOC106595541	0	0	0	0	NA	NA	NA	NA	no	NA	NA	NA	NA	no	NA	NA	NA	NA	no	0	0	0	0	0	0	0	0	0	0	0	0	0	0	0	0	0	0	0	0	0	0	0	0	0	0	0	0	0	0
gene-LOC106595561	0	0	0	0	NA	NA	NA	NA	no	NA	NA	NA	NA	no	NA	NA	NA	NA	no	0	0	0	0	0	0	0	0	0	0	0	0	0	0	0	0	0	0	0	0	0	0	0	0	0	0	0	0	0	0
gene-LOC106595612	39.56	40	43	36	1.087	0.12	0.627911902697123	0.849756993372295	no	0.901	-0.151	0.55534778868575	0.696511240717226	no	0.829	-0.271	0.282726620886199	0.441662314637285	no	49	50	37	23	39	35	43	46	63	61	26	30	22	37	48	44	61	44	25	27	33	41	46	37	58	31	34	27	38	48
gene-LOC106595623	47.33	55	49	38	0.884	-0.177	0.333845345878673	0.639576672746726	no	0.685	-0.547	0.00525380885573517	0.0162744857489195	down	0.774	-0.369	0.0591844816190923	0.132276159238974	no	59	50	50	51	71	34	55	53	79	62	32	39	35	26	38	53	61	59	54	49	32	53	53	47	59	38	44	43	26	38
gene-LOC106595641	0	0	0	0	NA	NA	NA	NA	no	NA	NA	NA	NA	no	NA	NA	NA	NA	no	0	0	0	0	0	0	0	0	0	0	0	0	0	0	0	0	0	0	0	0	0	0	0	0	0	0	0	0	0	0
gene-LOC106595646	4.71	6	6	3	0.908	-0.139	0.785503980971428	0.924215115392906	no	0.433	-1.207	0.0473200048234965	0.107564129845008	no	0.477	-1.067	0.0786056515376645	0.16710412227541	no	6	6	4	5	11	2	5	4	16	7	2	4	2	3	1	5	7	5	5	8	2	5	4	10	7	2	5	2	3	1
gene-LOC106595716	32.25	27	34	36	1.289	0.366	0.191475474756596	0.477850701669616	no	1.323	0.404	0.155283666000321	0.279620899393944	no	1.027	0.038	0.889816255546434	0.93788137047687	no	39	26	16	26	30	19	41	26	73	47	33	36	36	19	35	35	32	19	28	21	18	39	26	43	45	39	41	44	19	35
gene-LOC106595804	0.72	1	1	0	0.753	-0.409	0.767963908233869	NA	no	0.469	-1.094	0.466396622214548	NA	no	0.622	-0.685	0.653577485118989	NA	no	0	1	1	1	2	2	2	0	0	0	0	1	0	1	0	0	1	1	1	1	2	2	0	0	0	0	1	0	1	0
gene-LOC106595810	0.08	0	0	0	1	0	1	NA	no	1.665	0.735	0.844999696950773	NA	no	1.889	0.918	0.807307715244846	NA	no	0	0	0	0	0	0	0	0	0	0	0	0	1	0	0	0	0	0	0	0	0	0	0	0	0	0	0	1	0	0
gene-LOC106595811	0	0	0	0	NA	NA	NA	NA	no	NA	NA	NA	NA	no	NA	NA	NA	NA	no	0	0	0	0	0	0	0	0	0	0	0	0	0	0	0	0	0	0	0	0	0	0	0	0	0	0	0	0	0	0
gene-LOC106595886	0.05	0	0	0	0.591	-0.759	0.840078833733682	NA	no	0.748	-0.419	0.911391425033991	NA	no	1	0	1	NA	no	0	0	0	0	1	0	0	0	0	0	0	0	0	0	0	0	0	0	0	1	0	0	0	0	0	0	0	0	0	0
gene-LOC106595895	56.04	52	51	66	0.977	-0.034	0.877721863942144	0.962707112240504	no	1.265	0.34	0.120895075288492	0.229225929892862	no	1.295	0.373	0.0855442047697929	0.17904909161965	no	50	33	52	50	84	74	50	50	59	55	65	65	32	81	55	45	40	62	53	58	70	48	50	35	52	78	74	39	82	55
gene-LOC106595906	15.75	13	17	17	1.304	0.383	0.25373357260946	0.555478614142817	no	1.258	0.332	0.336073417584724	0.492692759215934	no	0.965	-0.051	0.87734690070002	0.930812573340796	no	8	9	12	14	26	27	22	15	15	18	14	14	16	19	12	7	11	14	15	18	25	21	15	9	17	17	16	19	19	12
gene-LOC106595914	7.25	8	9	5	1.061	0.085	0.881294298189794	0.963904132514395	no	0.665	-0.589	0.330261260930326	0.48696671589574	no	0.627	-0.674	0.259580971524112	0.414609412116277	no	20	11	2	2	6	4	4	13	23	8	5	6	4	6	3	18	13	2	2	4	4	4	13	14	8	6	7	5	6	3
gene-LOC106595948	360.92	341	367	374	1.069	0.096	0.411191152212363	0.706592171515659	no	1.092	0.126	0.281499382383516	0.434516724047426	no	1.022	0.031	0.791738399145476	0.876286760690728	no	364	246	271	329	590	489	417	330	535	342	324	322	332	325	388	326	301	321	351	408	460	400	331	318	326	387	364	404	331	386
gene-LOC106595989	0	0	0	0	NA	NA	NA	NA	no	NA	NA	NA	NA	no	NA	NA	NA	NA	no	0	0	0	0	0	0	0	0	0	0	0	0	0	0	0	0	0	0	0	0	0	0	0	0	0	0	0	0	0	0
gene-LOC106595990	0.12	0	0	0	1.315	0.395	0.916381944353336	NA	no	1.665	0.735	0.845000546655178	NA	no	1.266	0.34	0.927883761491228	NA	no	0	0	0	0	0	0	0	0	1	0	0	0	1	0	0	0	0	0	0	0	0	0	0	1	0	0	0	1	0	0
gene-LOC106596005	0.07	0	0	0	1	0	1	NA	no	1.665	0.735	0.844999696950773	NA	no	1.889	0.918	0.807307715244846	NA	no	0	0	0	0	0	0	0	0	0	0	0	0	0	1	0	0	0	0	0	0	0	0	0	0	0	0	0	0	1	0
gene-LOC106596008	0	0	0	0	NA	NA	NA	NA	no	NA	NA	NA	NA	no	NA	NA	NA	NA	no	0	0	0	0	0	0	0	0	0	0	0	0	0	0	0	0	0	0	0	0	0	0	0	0	0	0	0	0	0	0
gene-LOC106596009	0	0	0	0	NA	NA	NA	NA	no	NA	NA	NA	NA	no	NA	NA	NA	NA	no	0	0	0	0	0	0	0	0	0	0	0	0	0	0	0	0	0	0	0	0	0	0	0	0	0	0	0	0	0	0
gene-LOC106596050	10.45	5	13	13	2.824	1.498	0.000859552279966462	0.00959028555063704	up	2.812	1.491	0.00111260226719503	0.00406256850613029	up	0.996	-0.006	0.987341989784783	0.993345989722665	no	3	2	4	9	6	21	16	9	17	13	20	10	10	9	10	3	2	5	10	4	20	15	9	10	12	24	11	12	9	10
gene-LOC106596067	0	0	0	0	NA	NA	NA	NA	no	NA	NA	NA	NA	no	NA	NA	NA	NA	no	0	0	0	0	0	0	0	0	0	0	0	0	0	0	0	0	0	0	0	0	0	0	0	0	0	0	0	0	0	0
gene-LOC106596116	0.07	0	0	0	1.315	0.395	0.916381083015104	NA	no	1	0	1	NA	no	0.849	-0.237	0.949857856243081	NA	no	0	0	0	0	0	0	0	1	0	0	0	0	0	0	0	0	0	0	0	0	0	0	1	0	0	0	0	0	0	0
gene-LOC106596224	0	0	0	0	NA	NA	NA	NA	no	NA	NA	NA	NA	no	NA	NA	NA	NA	no	0	0	0	0	0	0	0	0	0	0	0	0	0	0	0	0	0	0	0	0	0	0	0	0	0	0	0	0	0	0
gene-LOC106596236	0	0	0	0	NA	NA	NA	NA	no	NA	NA	NA	NA	no	NA	NA	NA	NA	no	0	0	0	0	0	0	0	0	0	0	0	0	0	0	0	0	0	0	0	0	0	0	0	0	0	0	0	0	0	0
gene-LOC106596238	0	0	0	0	NA	NA	NA	NA	no	NA	NA	NA	NA	no	NA	NA	NA	NA	no	0	0	0	0	0	0	0	0	0	0	0	0	0	0	0	0	0	0	0	0	0	0	0	0	0	0	0	0	0	0
gene-LOC106596241	0.66	0	0	2	1.315	0.395	0.916385772572867	NA	no	9.851	3.3	0.370436892532957	NA	no	7.492	2.905	0.430430386958031	NA	no	0	0	0	0	0	0	0	1	0	0	0	0	0	0	9	0	0	0	0	0	0	0	1	0	0	0	0	0	0	9
gene-LOC106596321	0	0	0	0	NA	NA	NA	NA	no	NA	NA	NA	NA	no	NA	NA	NA	NA	no	0	0	0	0	0	0	0	0	0	0	0	0	0	0	0	0	0	0	0	0	0	0	0	0	0	0	0	0	0	0
gene-LOC106596335	0	0	0	0	NA	NA	NA	NA	no	NA	NA	NA	NA	no	NA	NA	NA	NA	no	0	0	0	0	0	0	0	0	0	0	0	0	0	0	0	0	0	0	0	0	0	0	0	0	0	0	0	0	0	0
gene-LOC106596336	0.08	0	0	0	0.591	-0.759	0.840078833733682	NA	no	0.748	-0.419	0.911391425033991	NA	no	1	0	1	NA	no	0	0	1	0	0	0	0	0	0	0	0	0	0	0	0	0	0	1	0	0	0	0	0	0	0	0	0	0	0	0
gene-LOC106596342	0	0	0	0	NA	NA	NA	NA	no	NA	NA	NA	NA	no	NA	NA	NA	NA	no	0	0	0	0	0	0	0	0	0	0	0	0	0	0	0	0	0	0	0	0	0	0	0	0	0	0	0	0	0	0
gene-LOC106596351	0	0	0	0	NA	NA	NA	NA	no	NA	NA	NA	NA	no	NA	NA	NA	NA	no	0	0	0	0	0	0	0	0	0	0	0	0	0	0	0	0	0	0	0	0	0	0	0	0	0	0	0	0	0	0
gene-LOC106596358	3.82	4	3	4	0.885	-0.176	0.765676431714809	0.91523946968792	no	1.009	0.012	0.98343378304371	0.989794159061859	no	1.139	0.188	0.753505502158051	0.851295480891976	no	2	4	5	4	5	2	1	4	9	5	4	3	4	3	4	2	5	6	4	3	2	1	4	5	5	5	3	5	3	4
gene-LOC106596387	0.92	1	1	1	1.072	0.1	0.930676894978695	NA	no	0.672	-0.573	0.657731507136775	NA	no	0.627	-0.673	0.59461238661369	NA	no	1	0	2	1	1	0	2	1	1	2	1	1	0	0	1	1	0	2	1	1	0	2	1	1	2	1	1	0	0	1
gene-LOC106596408	0	0	0	0	NA	NA	NA	NA	no	NA	NA	NA	NA	no	NA	NA	NA	NA	no	0	0	0	0	0	0	0	0	0	0	0	0	0	0	0	0	0	0	0	0	0	0	0	0	0	0	0	0	0	0
gene-LOC106596425	0	0	0	0	NA	NA	NA	NA	no	NA	NA	NA	NA	no	NA	NA	NA	NA	no	0	0	0	0	0	0	0	0	0	0	0	0	0	0	0	0	0	0	0	0	0	0	0	0	0	0	0	0	0	0
gene-LOC106596464	7.96	8	10	5	1.195	0.257	0.521037360930585	0.785725800119722	no	0.6	-0.737	0.112325466590571	0.216347732179936	no	0.502	-0.995	0.0272276833306039	0.0696195075237948	no	8	10	7	4	15	8	13	11	12	14	5	6	4	2	6	7	12	8	4	10	8	12	11	7	13	6	7	5	2	6
gene-LOC106596476	0	0	0	0	NA	NA	NA	NA	no	NA	NA	NA	NA	no	NA	NA	NA	NA	no	0	0	0	0	0	0	0	0	0	0	0	0	0	0	0	0	0	0	0	0	0	0	0	0	0	0	0	0	0	0
gene-LOC106596484	18.84	11	20	27	1.907	0.932	0.0104278721839927	0.0713716164543031	no	2.592	1.374	0.000145990205872106	0.00063359585199252	up	1.359	0.443	0.180845175981765	0.318194789375729	no	10	7	9	15	11	16	9	17	29	42	24	27	20	23	26	9	9	11	16	8	15	9	17	17	40	29	31	24	23	26
gene-LOC106596485	0	0	0	0	NA	NA	NA	NA	no	NA	NA	NA	NA	no	NA	NA	NA	NA	no	0	0	0	0	0	0	0	0	0	0	0	0	0	0	0	0	0	0	0	0	0	0	0	0	0	0	0	0	0	0
gene-LOC106596500	0	0	0	0	NA	NA	NA	NA	no	NA	NA	NA	NA	no	NA	NA	NA	NA	no	0	0	0	0	0	0	0	0	0	0	0	0	0	0	0	0	0	0	0	0	0	0	0	0	0	0	0	0	0	0
gene-LOC106596501	2.14	1	1	4	1.77	0.824	0.45622965841711	0.74180144957583	no	5.793	2.534	0.013715253997615	0.0375262433123011	up	3.272	1.71	0.0541806470292411	0.123123591365878	no	2	0	0	1	1	0	0	1	3	4	4	1	5	2	8	2	0	0	1	1	0	0	1	2	4	5	1	6	2	8
gene-LOC106596502	252.83	307	246	207	0.8	-0.322	0.00623164958423799	0.0480046174651318	down	0.673	-0.571	2.39038031475742e-06	1.369198345379e-05	down	0.842	-0.248	0.0411344775120881	0.0981451461550276	no	318	211	291	317	441	321	275	211	350	255	185	185	180	204	177	285	259	345	339	305	302	264	211	208	243	221	209	219	208	176
gene-LOC106596556	0	0	0	0	NA	NA	NA	NA	no	NA	NA	NA	NA	no	NA	NA	NA	NA	no	0	0	0	0	0	0	0	0	0	0	0	0	0	0	0	0	0	0	0	0	0	0	0	0	0	0	0	0	0	0
gene-LOC106596562	0	0	0	0	NA	NA	NA	NA	no	NA	NA	NA	NA	no	NA	NA	NA	NA	no	0	0	0	0	0	0	0	0	0	0	0	0	0	0	0	0	0	0	0	0	0	0	0	0	0	0	0	0	0	0
gene-LOC106596586	0.04	0	0	0	1.315	0.395	0.916381083015104	NA	no	1	0	1	NA	no	0.849	-0.237	0.94985785624308	NA	no	0	0	0	0	0	0	0	0	1	0	0	0	0	0	0	0	0	0	0	0	0	0	0	1	0	0	0	0	0	0
gene-LOC106596589	0.22	0	0	0	0.591	-0.759	0.823134465576955	NA	no	1.665	0.735	0.82855955094928	NA	no	2.818	1.495	0.659893940185726	NA	no	0	0	0	1	0	0	0	0	0	0	0	2	0	0	0	0	0	0	1	0	0	0	0	0	0	0	2	0	0	0
gene-LOC106596626	0	0	0	0	NA	NA	NA	NA	no	NA	NA	NA	NA	no	NA	NA	NA	NA	no	0	0	0	0	0	0	0	0	0	0	0	0	0	0	0	0	0	0	0	0	0	0	0	0	0	0	0	0	0	0
gene-LOC106596640	0	0	0	0	NA	NA	NA	NA	no	NA	NA	NA	NA	no	NA	NA	NA	NA	no	0	0	0	0	0	0	0	0	0	0	0	0	0	0	0	0	0	0	0	0	0	0	0	0	0	0	0	0	0	0
gene-LOC106596659	0	0	0	0	NA	NA	NA	NA	no	NA	NA	NA	NA	no	NA	NA	NA	NA	no	0	0	0	0	0	0	0	0	0	0	0	0	0	0	0	0	0	0	0	0	0	0	0	0	0	0	0	0	0	0
gene-LOC106596661	0	0	0	0	NA	NA	NA	NA	no	NA	NA	NA	NA	no	NA	NA	NA	NA	no	0	0	0	0	0	0	0	0	0	0	0	0	0	0	0	0	0	0	0	0	0	0	0	0	0	0	0	0	0	0
gene-LOC106596698	0.33	1	0	0	0.424	-1.238	0.541333146598874	NA	no	0.537	-0.897	0.657911544643832	NA	no	1.266	0.34	0.868426930747901	NA	no	1	0	1	0	1	0	0	0	0	1	1	0	0	0	0	1	0	1	0	1	0	0	0	0	1	1	0	0	0	0
gene-LOC106596727	0.94	1	1	1	1.286	0.362	0.750916663112981	NA	no	0.972	-0.041	0.973440711622589	NA	no	0.756	-0.403	0.730654367618484	NA	no	1	0	0	1	3	0	2	1	3	1	0	1	1	1	1	1	0	0	1	2	0	2	1	2	1	0	1	1	1	1
gene-LOC106596763	4.21	8	2	2	0.282	-1.826	0.00426763087046221	0.0356941522441767	down	0.306	-1.711	0.00961217110561261	0.0275365532402199	down	1.083	0.115	0.875964042202563	0.930047950371114	no	7	5	14	6	7	0	3	3	4	3	1	0	3	3	4	6	6	17	6	5	0	3	3	2	3	1	0	4	3	4
gene-LOC106596778	0	0	0	0	NA	NA	NA	NA	no	NA	NA	NA	NA	no	NA	NA	NA	NA	no	0	0	0	0	0	0	0	0	0	0	0	0	0	0	0	0	0	0	0	0	0	0	0	0	0	0	0	0	0	0
gene-LOC106596813	137.41	161	135	115	0.843	-0.247	0.0610922978346346	0.244174170818039	no	0.716	-0.482	0.00041911367308747	0.00167469662050396	down	0.85	-0.235	0.086201107342382	0.180072509208354	no	212	117	149	131	226	171	119	126	264	125	110	90	89	120	115	190	143	176	140	156	161	114	126	157	119	131	102	108	122	114
gene-LOC106596828	0	0	0	0	NA	NA	NA	NA	no	NA	NA	NA	NA	no	NA	NA	NA	NA	no	0	0	0	0	0	0	0	0	0	0	0	0	0	0	0	0	0	0	0	0	0	0	0	0	0	0	0	0	0	0
gene-LOC106596838	0	0	0	0	NA	NA	NA	NA	no	NA	NA	NA	NA	no	NA	NA	NA	NA	no	0	0	0	0	0	0	0	0	0	0	0	0	0	0	0	0	0	0	0	0	0	0	0	0	0	0	0	0	0	0
gene-LOC106596847	0.13	0	0	0	0.881	-0.182	0.961398607591396	NA	no	0.748	-0.419	0.911390564281563	NA	no	0.849	-0.237	0.94985785624308	NA	no	0	0	0	1	0	0	0	0	0	1	0	0	0	0	0	0	0	0	1	0	0	0	0	0	1	0	0	0	0	0
gene-LOC106596854	0	0	0	0	NA	NA	NA	NA	no	NA	NA	NA	NA	no	NA	NA	NA	NA	no	0	0	0	0	0	0	0	0	0	0	0	0	0	0	0	0	0	0	0	0	0	0	0	0	0	0	0	0	0	0
gene-LOC106596893	0	0	0	0	NA	NA	NA	NA	no	NA	NA	NA	NA	no	NA	NA	NA	NA	no	0	0	0	0	0	0	0	0	0	0	0	0	0	0	0	0	0	0	0	0	0	0	0	0	0	0	0	0	0	0
gene-LOC106596903	166.85	116	220	164	1.885	0.914	1.40842955601899e-14	7.22968733060229e-13	up	1.412	0.497	5.62737681458616e-05	0.00026234107988509	up	0.749	-0.417	0.000310383713132305	0.00129008488990004	down	139	84	94	117	169	209	225	276	331	227	131	139	123	175	180	125	103	111	125	117	197	216	276	197	216	156	157	150	178	179
gene-LOC106596914	0.3	1	0	0	0.657	-0.605	0.769532498935632	NA	no	0.364	-1.458	0.482182739094314	NA	no	0.554	-0.852	0.683799177852645	NA	no	1	0	0	1	1	1	0	0	0	1	0	0	0	0	0	1	0	0	1	1	1	0	0	0	1	0	0	0	0	0
gene-LOC106596921	15.88	11	16	21	1.395	0.48	0.130316439902807	0.384005477312644	no	1.877	0.909	0.00394214726146118	0.0126605434372734	up	1.346	0.429	0.143709610579068	0.268181158121282	no	10	8	9	10	21	16	19	15	19	20	26	19	15	15	19	9	10	11	11	15	15	18	15	11	19	31	21	18	15	19
gene-LOC106596977	0	0	0	0	NA	NA	NA	NA	no	NA	NA	NA	NA	no	NA	NA	NA	NA	no	0	0	0	0	0	0	0	0	0	0	0	0	0	0	0	0	0	0	0	0	0	0	0	0	0	0	0	0	0	0
gene-LOC106597125	0	0	0	0	NA	NA	NA	NA	no	NA	NA	NA	NA	no	NA	NA	NA	NA	no	0	0	0	0	0	0	0	0	0	0	0	0	0	0	0	0	0	0	0	0	0	0	0	0	0	0	0	0	0	0
gene-LOC106597142	0.11	0	0	0	0.591	-0.759	0.840077985090547	NA	no	1.116	0.158	0.966410658229979	NA	no	1.889	0.918	0.807307715244846	NA	no	0	0	0	0	1	0	0	0	0	0	0	0	0	0	1	0	0	0	0	1	0	0	0	0	0	0	0	0	0	1
gene-LOC106597281	0.28	0	0	1	1	0	1	NA	no	4.641	2.214	0.401741799703435	NA	no	5.265	2.396	0.364163916829963	NA	no	0	0	0	0	0	0	0	0	0	0	1	0	0	1	2	0	0	0	0	0	0	0	0	0	0	1	0	0	1	2
gene-LOC106597344	504.02	584	583	345	1	0	0.998630141177249	0.999463113873466	no	0.592	-0.756	4.07862802298936e-10	3.44655031996426e-09	down	0.592	-0.756	3.57806057951811e-10	3.22929469759264e-09	down	648	490	556	560	697	507	548	656	933	738	259	278	267	363	408	581	600	658	598	482	477	525	657	555	702	309	314	325	370	406
gene-LOC106597348	0	0	0	0	NA	NA	NA	NA	no	NA	NA	NA	NA	no	NA	NA	NA	NA	no	0	0	0	0	0	0	0	0	0	0	0	0	0	0	0	0	0	0	0	0	0	0	0	0	0	0	0	0	0	0
gene-LOC106597368	0	0	0	0	NA	NA	NA	NA	no	NA	NA	NA	NA	no	NA	NA	NA	NA	no	0	0	0	0	0	0	0	0	0	0	0	0	0	0	0	0	0	0	0	0	0	0	0	0	0	0	0	0	0	0
gene-LOC106597428	6.71	7	10	3	1.441	0.527	0.282088394658815	0.586153121175217	no	0.442	-1.177	0.0476104426694977	0.108146127994484	no	0.307	-1.704	0.00301674556010074	0.0101750425624213	down	13	1	12	2	8	10	9	14	15	10	3	1	3	3	4	12	1	14	2	6	9	9	14	9	10	4	1	4	3	4
gene-LOC106597433	0	0	0	0	NA	NA	NA	NA	no	NA	NA	NA	NA	no	NA	NA	NA	NA	no	0	0	0	0	0	0	0	0	0	0	0	0	0	0	0	0	0	0	0	0	0	0	0	0	0	0	0	0	0	0
gene-LOC106597470	0	0	0	0	NA	NA	NA	NA	no	NA	NA	NA	NA	no	NA	NA	NA	NA	no	0	0	0	0	0	0	0	0	0	0	0	0	0	0	0	0	0	0	0	0	0	0	0	0	0	0	0	0	0	0
gene-LOC106597471	55.15	41	69	56	1.672	0.742	0.000546479686979998	0.00653800396591732	up	1.356	0.44	0.04684141221876	0.106676794399531	no	0.811	-0.302	0.151121091356277	0.278490532699295	no	42	33	26	40	75	71	93	85	81	60	45	43	33	71	63	38	40	31	43	52	67	89	85	48	57	54	49	40	72	63
gene-LOC106597476	0	0	0	0	NA	NA	NA	NA	no	NA	NA	NA	NA	no	NA	NA	NA	NA	no	0	0	0	0	0	0	0	0	0	0	0	0	0	0	0	0	0	0	0	0	0	0	0	0	0	0	0	0	0	0
gene-LOC106597481	0.19	0	0	0	0.404	-1.307	0.66186176979607	NA	no	0.764	-0.389	0.896403785500694	NA	no	1.889	0.918	0.759029692325353	NA	no	0	0	1	0	1	0	0	0	0	0	0	0	0	0	1	0	0	1	0	1	0	0	0	0	0	0	0	0	0	1
gene-LOC106597493	0	0	0	0	NA	NA	NA	NA	no	NA	NA	NA	NA	no	NA	NA	NA	NA	no	0	0	0	0	0	0	0	0	0	0	0	0	0	0	0	0	0	0	0	0	0	0	0	0	0	0	0	0	0	0
gene-LOC106597539	0	0	0	0	NA	NA	NA	NA	no	NA	NA	NA	NA	no	NA	NA	NA	NA	no	0	0	0	0	0	0	0	0	0	0	0	0	0	0	0	0	0	0	0	0	0	0	0	0	0	0	0	0	0	0
gene-LOC106597548	0	0	0	0	NA	NA	NA	NA	no	NA	NA	NA	NA	no	NA	NA	NA	NA	no	0	0	0	0	0	0	0	0	0	0	0	0	0	0	0	0	0	0	0	0	0	0	0	0	0	0	0	0	0	0
gene-LOC106597555	0	0	0	0	NA	NA	NA	NA	no	NA	NA	NA	NA	no	NA	NA	NA	NA	no	0	0	0	0	0	0	0	0	0	0	0	0	0	0	0	0	0	0	0	0	0	0	0	0	0	0	0	0	0	0
gene-LOC106597567	0	0	0	0	NA	NA	NA	NA	no	NA	NA	NA	NA	no	NA	NA	NA	NA	no	0	0	0	0	0	0	0	0	0	0	0	0	0	0	0	0	0	0	0	0	0	0	0	0	0	0	0	0	0	0
gene-LOC106597576	0.05	0	0	0	0.591	-0.759	0.840078833733682	NA	no	0.748	-0.419	0.911391425033991	NA	no	1	0	1	NA	no	0	0	0	0	1	0	0	0	0	0	0	0	0	0	0	0	0	0	0	1	0	0	0	0	0	0	0	0	0	0
gene-LOC106597578	44.94	11	103	21	8.94	3.16	2.50089633791023e-16	1.4667680619715e-14	up	1.843	0.882	0.0309055671360965	0.0753522456312103	no	0.206	-2.278	5.09299470222251e-10	4.53664744869267e-09	down	9	8	8	17	17	66	80	128	139	171	20	14	2	28	34	8	10	9	18	12	62	77	128	83	163	24	16	2	29	34
gene-LOC106597580	0.8	1	1	0	2.038	1.027	0.416964283541755	NA	no	0.744	-0.426	0.770792986623394	NA	no	0.365	-1.453	0.273523089846085	NA	no	1	1	1	0	0	2	2	1	1	1	0	1	1	0	0	1	1	1	0	0	2	2	1	1	1	0	1	1	0	0
gene-LOC106597601	0	0	0	0	NA	NA	NA	NA	no	NA	NA	NA	NA	no	NA	NA	NA	NA	no	0	0	0	0	0	0	0	0	0	0	0	0	0	0	0	0	0	0	0	0	0	0	0	0	0	0	0	0	0	0
gene-LOC106597608	0.14	0	0	0	1.315	0.395	0.916381944353336	NA	no	1.665	0.735	0.845000546655178	NA	no	1.266	0.34	0.927883761491228	NA	no	0	0	0	0	0	0	0	0	0	1	1	0	0	0	0	0	0	0	0	0	0	0	0	0	1	1	0	0	0	0
gene-LOC106597650	1.2	1	1	1	1.176	0.233	0.851723619037627	NA	no	1.047	0.066	0.959312170709166	0.975988414324963	no	0.891	-0.167	0.894223369320505	0.940556884878001	no	0	3	1	1	0	2	0	0	4	2	1	0	3	1	0	0	4	1	1	0	2	0	0	2	2	1	0	4	1	0
gene-LOC106597680	0	0	0	0	NA	NA	NA	NA	no	NA	NA	NA	NA	no	NA	NA	NA	NA	no	0	0	0	0	0	0	0	0	0	0	0	0	0	0	0	0	0	0	0	0	0	0	0	0	0	0	0	0	0	0
gene-LOC106597736	0	0	0	0	NA	NA	NA	NA	no	NA	NA	NA	NA	no	NA	NA	NA	NA	no	0	0	0	0	0	0	0	0	0	0	0	0	0	0	0	0	0	0	0	0	0	0	0	0	0	0	0	0	0	0
gene-LOC106597740	0.83	1	0	1	0.32	-1.642	0.290748725856277	NA	no	2.072	1.051	0.44342253386272	NA	no	6.464	2.693	0.0669981197633854	NA	no	0	0	1	1	2	0	0	1	0	0	2	3	0	0	2	0	0	1	1	1	0	0	1	0	0	2	3	0	0	2
gene-LOC106597743	1.22	2	2	0	1.092	0.127	0.907781666392926	NA	no	0.184	-2.44	0.0718947965436011	0.151110786931539	no	0.169	-2.567	0.0549688464048476	0.124554579884407	no	1	0	0	4	4	5	2	1	1	1	0	1	0	0	0	1	0	0	4	3	5	2	1	1	1	0	1	0	0	0
gene-LOC106597753	0	0	0	0	NA	NA	NA	NA	no	NA	NA	NA	NA	no	NA	NA	NA	NA	no	0	0	0	0	0	0	0	0	0	0	0	0	0	0	0	0	0	0	0	0	0	0	0	0	0	0	0	0	0	0
gene-LOC106597763	0	0	0	0	NA	NA	NA	NA	no	NA	NA	NA	NA	no	NA	NA	NA	NA	no	0	0	0	0	0	0	0	0	0	0	0	0	0	0	0	0	0	0	0	0	0	0	0	0	0	0	0	0	0	0
gene-LOC106597774	0	0	0	0	NA	NA	NA	NA	no	NA	NA	NA	NA	no	NA	NA	NA	NA	no	0	0	0	0	0	0	0	0	0	0	0	0	0	0	0	0	0	0	0	0	0	0	0	0	0	0	0	0	0	0
gene-LOC106597778	0.82	0	1	1	2.014	1.01	0.479840975546379	NA	no	1.531	0.614	0.682892536344963	NA	no	0.76	-0.396	0.772148078762122	NA	no	0	1	0	0	2	2	1	1	0	2	0	0	0	1	3	0	1	0	0	1	2	1	1	0	2	0	0	0	1	3
gene-LOC106597804	0	0	0	0	NA	NA	NA	NA	no	NA	NA	NA	NA	no	NA	NA	NA	NA	no	0	0	0	0	0	0	0	0	0	0	0	0	0	0	0	0	0	0	0	0	0	0	0	0	0	0	0	0	0	0
gene-LOC106597805	0	0	0	0	NA	NA	NA	NA	no	NA	NA	NA	NA	no	NA	NA	NA	NA	no	0	0	0	0	0	0	0	0	0	0	0	0	0	0	0	0	0	0	0	0	0	0	0	0	0	0	0	0	0	0
gene-LOC106597815	0.04	0	0	0	1.315	0.395	0.916381083015104	NA	no	1	0	1	NA	no	0.849	-0.237	0.94985785624308	NA	no	0	0	0	0	0	0	0	0	1	0	0	0	0	0	0	0	0	0	0	0	0	0	0	1	0	0	0	0	0	0
gene-LOC106597845	0.06	0	0	0	1.315	0.395	0.916381083015104	NA	no	1	0	1	NA	no	0.849	-0.237	0.949857856243081	NA	no	0	0	0	0	0	0	1	0	0	0	0	0	0	0	0	0	0	0	0	0	0	1	0	0	0	0	0	0	0	0
gene-LOC106597846	0	0	0	0	NA	NA	NA	NA	no	NA	NA	NA	NA	no	NA	NA	NA	NA	no	0	0	0	0	0	0	0	0	0	0	0	0	0	0	0	0	0	0	0	0	0	0	0	0	0	0	0	0	0	0
gene-LOC106597875	16.21	15	19	15	1.19	0.25	0.560567414826378	0.811474380171679	no	0.942	-0.087	0.845216344803482	0.907041949766735	no	0.792	-0.337	0.439220436513472	0.602289932900061	no	5	10	14	16	38	19	30	25	11	16	13	17	9	20	7	4	12	17	17	26	18	29	25	7	15	16	19	11	20	7
gene-LOC106597886	0	0	0	0	NA	NA	NA	NA	no	NA	NA	NA	NA	no	NA	NA	NA	NA	no	0	0	0	0	0	0	0	0	0	0	0	0	0	0	0	0	0	0	0	0	0	0	0	0	0	0	0	0	0	0
gene-LOC106597971	0	0	0	0	NA	NA	NA	NA	no	NA	NA	NA	NA	no	NA	NA	NA	NA	no	0	0	0	0	0	0	0	0	0	0	0	0	0	0	0	0	0	0	0	0	0	0	0	0	0	0	0	0	0	0
gene-LOC106598003	1.6	1	4	0	4.967	2.312	0.0503352292268015	NA	no	0.259	-1.952	0.181573773400208	0.314981047780782	no	0.052	-4.264	0.00109513576790974	0.00408466930045595	down	1	2	0	0	1	1	4	12	2	2	0	0	0	0	0	1	2	0	0	1	1	4	12	1	2	0	0	0	0	0
gene-LOC106598082	7.01	7	7	6	1.01	0.014	0.978040117912066	0.993157203760864	no	0.884	-0.178	0.737943457656124	0.836238377484508	no	0.876	-0.192	0.714558084745907	0.824964499558822	no	7	2	12	6	10	12	15	5	6	3	5	5	5	9	5	6	2	14	6	7	11	14	5	4	3	6	6	6	9	5
gene-LOC106598091	0	0	0	0	NA	NA	NA	NA	no	NA	NA	NA	NA	no	NA	NA	NA	NA	no	0	0	0	0	0	0	0	0	0	0	0	0	0	0	0	0	0	0	0	0	0	0	0	0	0	0	0	0	0	0
gene-LOC106598093	0.13	0	0	0	0.591	-0.759	0.840077985090547	NA	no	1.116	0.158	0.966410658229979	NA	no	1.889	0.918	0.807307715244846	NA	no	1	0	0	0	0	0	0	0	0	0	0	0	0	0	1	1	0	0	0	0	0	0	0	0	0	0	0	0	0	1
gene-LOC106598095	2.73	2	3	3	1.432	0.518	0.479851981194531	0.758330452335578	no	1.338	0.42	0.581323383294926	0.718050729846342	no	0.934	-0.098	0.890165770083083	0.938002629550217	no	2	1	5	0	3	6	3	3	5	1	2	2	4	2	3	2	1	6	0	2	6	3	3	3	1	2	2	5	2	3
gene-LOC106598135	0	0	0	0	NA	NA	NA	NA	no	NA	NA	NA	NA	no	NA	NA	NA	NA	no	0	0	0	0	0	0	0	0	0	0	0	0	0	0	0	0	0	0	0	0	0	0	0	0	0	0	0	0	0	0
gene-LOC106598138	11.83	2	25	8	10.217	3.353	3.18043184438619e-10	1.1363138439552e-08	up	3.278	1.713	0.00273009710396819	0.00910950031453563	up	0.321	-1.64	8.97458897374477e-05	0.000409041908640955	down	4	0	0	4	5	14	30	33	32	34	8	5	2	10	12	4	0	0	4	3	13	29	33	19	32	10	6	2	10	12
gene-LOC106598146	0	0	0	0	NA	NA	NA	NA	no	NA	NA	NA	NA	no	NA	NA	NA	NA	no	0	0	0	0	0	0	0	0	0	0	0	0	0	0	0	0	0	0	0	0	0	0	0	0	0	0	0	0	0	0
gene-LOC106598180	2.36	4	2	1	0.374	-1.418	0.0804413345392101	0.289970063685704	no	0.321	-1.638	0.06177678558605	0.133596123754642	no	0.859	-0.22	0.816891461263209	0.892619653626725	no	1	2	7	2	10	3	2	1	2	1	1	0	3	1	1	1	2	8	2	7	3	2	1	1	1	1	0	4	1	1
gene-LOC106598209	38.95	56	32	29	0.569	-0.814	0.140282841523057	0.402082709996961	no	0.508	-0.977	0.0790321798775591	0.163188161747968	no	0.893	-0.163	0.771247409522486	0.862935124340251	no	26	24	54	72	126	66	27	34	37	17	43	21	26	32	4	23	29	64	77	87	62	26	34	22	16	51	24	32	33	4
gene-LOC106598280	0	0	0	0	NA	NA	NA	NA	no	NA	NA	NA	NA	no	NA	NA	NA	NA	no	0	0	0	0	0	0	0	0	0	0	0	0	0	0	0	0	0	0	0	0	0	0	0	0	0	0	0	0	0	0
gene-LOC106598297	0	0	0	0	NA	NA	NA	NA	no	NA	NA	NA	NA	no	NA	NA	NA	NA	no	0	0	0	0	0	0	0	0	0	0	0	0	0	0	0	0	0	0	0	0	0	0	0	0	0	0	0	0	0	0
gene-LOC106598329	0	0	0	0	NA	NA	NA	NA	no	NA	NA	NA	NA	no	NA	NA	NA	NA	no	0	0	0	0	0	0	0	0	0	0	0	0	0	0	0	0	0	0	0	0	0	0	0	0	0	0	0	0	0	0
gene-LOC106598331	0	0	0	0	NA	NA	NA	NA	no	NA	NA	NA	NA	no	NA	NA	NA	NA	no	0	0	0	0	0	0	0	0	0	0	0	0	0	0	0	0	0	0	0	0	0	0	0	0	0	0	0	0	0	0
gene-LOC106598361	0.12	0	0	0	1.315	0.395	0.916381944353336	NA	no	1.665	0.735	0.845000546655178	NA	no	1.266	0.34	0.927883761491228	NA	no	0	0	0	0	0	0	0	0	1	0	0	0	1	0	0	0	0	0	0	0	0	0	0	1	0	0	0	1	0	0
gene-LOC106598372	0	0	0	0	NA	NA	NA	NA	no	NA	NA	NA	NA	no	NA	NA	NA	NA	no	0	0	0	0	0	0	0	0	0	0	0	0	0	0	0	0	0	0	0	0	0	0	0	0	0	0	0	0	0	0
gene-LOC106598374	4.63	6	4	4	0.737	-0.441	0.469896291334564	0.750849586279766	no	0.845	-0.243	0.694481518361465	0.804528908631489	no	1.147	0.198	0.753146453856287	0.851042768502548	no	4	6	7	8	0	4	2	4	8	5	5	3	5	3	4	4	7	8	9	0	4	2	4	5	5	6	3	6	3	4
gene-LOC106598381	0	0	0	0	NA	NA	NA	NA	no	NA	NA	NA	NA	no	NA	NA	NA	NA	no	0	0	0	0	0	0	0	0	0	0	0	0	0	0	0	0	0	0	0	0	0	0	0	0	0	0	0	0	0	0
gene-LOC106598386	0	0	0	0	NA	NA	NA	NA	no	NA	NA	NA	NA	no	NA	NA	NA	NA	no	0	0	0	0	0	0	0	0	0	0	0	0	0	0	0	0	0	0	0	0	0	0	0	0	0	0	0	0	0	0
gene-LOC106598402	61.98	52	68	66	1.266	0.341	0.125430937765737	0.376441681846322	no	1.239	0.309	0.170939834667948	0.300901204098272	no	0.978	-0.032	0.886179314613877	0.935742249072463	no	49	32	34	62	106	94	80	59	95	60	69	60	32	67	72	44	39	40	66	73	88	77	59	57	57	82	68	39	68	72
gene-LOC106598424	0.13	0	0	0	0.881	-0.182	0.961398607591396	NA	no	0.748	-0.419	0.911390564281563	NA	no	0.849	-0.237	0.949857856243081	NA	no	1	0	0	0	0	0	0	1	0	0	0	0	0	0	0	1	0	0	0	0	0	0	1	0	0	0	0	0	0	0
gene-LOC106598458	7.03	9	6	6	0.681	-0.553	0.216523009572342	0.511754194571137	no	0.701	-0.512	0.268674577827228	0.420536154137576	no	1.029	0.041	0.931509298764574	0.961862983499142	no	13	7	7	9	9	8	3	9	10	5	3	8	6	2	9	12	9	8	10	6	8	3	9	6	5	4	9	7	2	9
gene-LOC106598476	0	0	0	0	NA	NA	NA	NA	no	NA	NA	NA	NA	no	NA	NA	NA	NA	no	0	0	0	0	0	0	0	0	0	0	0	0	0	0	0	0	0	0	0	0	0	0	0	0	0	0	0	0	0	0
gene-LOC106598533	0	0	0	0	NA	NA	NA	NA	no	NA	NA	NA	NA	no	NA	NA	NA	NA	no	0	0	0	0	0	0	0	0	0	0	0	0	0	0	0	0	0	0	0	0	0	0	0	0	0	0	0	0	0	0
gene-LOC106598541	0	0	0	0	NA	NA	NA	NA	no	NA	NA	NA	NA	no	NA	NA	NA	NA	no	0	0	0	0	0	0	0	0	0	0	0	0	0	0	0	0	0	0	0	0	0	0	0	0	0	0	0	0	0	0
gene-LOC106598545	0	0	0	0	NA	NA	NA	NA	no	NA	NA	NA	NA	no	NA	NA	NA	NA	no	0	0	0	0	0	0	0	0	0	0	0	0	0	0	0	0	0	0	0	0	0	0	0	0	0	0	0	0	0	0
gene-LOC106598546	0	0	0	0	NA	NA	NA	NA	no	NA	NA	NA	NA	no	NA	NA	NA	NA	no	0	0	0	0	0	0	0	0	0	0	0	0	0	0	0	0	0	0	0	0	0	0	0	0	0	0	0	0	0	0
gene-LOC106598559	0	0	0	0	NA	NA	NA	NA	no	NA	NA	NA	NA	no	NA	NA	NA	NA	no	0	0	0	0	0	0	0	0	0	0	0	0	0	0	0	0	0	0	0	0	0	0	0	0	0	0	0	0	0	0
gene-LOC106598569	0.04	0	0	0	1.315	0.395	0.916381083015104	NA	no	1	0	1	NA	no	0.849	-0.237	0.94985785624308	NA	no	0	0	0	0	0	0	0	0	1	0	0	0	0	0	0	0	0	0	0	0	0	0	0	1	0	0	0	0	0	0
gene-LOC106598630	0.06	0	0	0	1.315	0.395	0.916381083015104	NA	no	1	0	1	NA	no	0.849	-0.237	0.949857856243081	NA	no	0	0	0	0	0	0	1	0	0	0	0	0	0	0	0	0	0	0	0	0	0	1	0	0	0	0	0	0	0	0
gene-LOC106598634	0	0	0	0	NA	NA	NA	NA	no	NA	NA	NA	NA	no	NA	NA	NA	NA	no	0	0	0	0	0	0	0	0	0	0	0	0	0	0	0	0	0	0	0	0	0	0	0	0	0	0	0	0	0	0
gene-LOC106598734	2950.65	3345	2538	2969	0.759	-0.398	5.35678429764248e-14	2.65050373572527e-12	down	0.888	-0.171	0.00123829087086936	0.00447575871286401	down	1.17	0.227	2.00409747818498e-05	0.000102254186376797	up	3504	2798	2962	3256	4584	2831	2562	2609	4024	2694	2553	2507	2552	2891	2929	3140	3429	3508	3478	3171	2663	2455	2613	2394	2564	3046	2836	3107	2943	2913
gene-LOC106598749	0.08	0	0	0	0.591	-0.759	0.840078833733682	NA	no	0.748	-0.419	0.911391425033991	NA	no	1	0	1	NA	no	0	1	0	0	0	0	0	0	0	0	0	0	0	0	0	0	1	0	0	0	0	0	0	0	0	0	0	0	0	0
gene-LOC106598769	0.36	1	0	0	0.241	-2.055	0.361493371768624	NA	no	0.678	-0.56	0.803538363060286	NA	no	2.818	1.495	0.515336570644762	NA	no	0	1	1	1	0	0	0	0	0	0	0	0	0	0	2	0	1	1	1	0	0	0	0	0	0	0	0	0	0	2
gene-LOC106598770	0.29	0	1	0	2.531	1.34	0.510987668073415	NA	no	0.748	-0.419	0.842741181122435	NA	no	0.296	-1.758	0.388293943398592	NA	no	1	0	0	0	0	1	1	0	1	1	0	0	0	0	0	1	0	0	0	0	1	1	0	1	1	0	0	0	0	0
gene-LOC106598771	0.08	0	0	0	1	0	1	NA	no	1.665	0.735	0.844999696950773	NA	no	1.889	0.918	0.807307715244846	NA	no	0	0	0	0	0	0	0	0	0	0	0	0	1	0	0	0	0	0	0	0	0	0	0	0	0	0	0	1	0	0
gene-LOC106598774	0	0	0	0	NA	NA	NA	NA	no	NA	NA	NA	NA	no	NA	NA	NA	NA	no	0	0	0	0	0	0	0	0	0	0	0	0	0	0	0	0	0	0	0	0	0	0	0	0	0	0	0	0	0	0
gene-LOC106598782	27.58	29	29	26	1.017	0.025	0.915186245028155	0.976133127081587	no	0.915	-0.128	0.600370834807591	0.733393067072178	no	0.899	-0.153	0.524744193770414	0.678094784640835	no	32	21	30	27	33	40	28	28	41	28	25	29	16	29	17	29	26	36	29	23	38	27	28	24	27	30	33	19	30	17
gene-LOC106598810	9.48	11	9	7	0.839	-0.254	0.494445421027609	0.768337314616074	no	0.678	-0.561	0.160819640389904	0.28692691955597	no	0.808	-0.307	0.445679440378536	0.608307637892374	no	14	8	7	16	13	13	7	9	14	12	7	7	2	9	10	13	10	8	17	9	12	7	9	8	11	8	8	2	9	10
gene-LOC106598880	66.2	79	68	52	0.867	-0.206	0.200758980030177	0.490893805547169	no	0.654	-0.613	0.000356670253118272	0.00144149259536807	down	0.754	-0.407	0.0178690705120807	0.0485617905720807	down	81	61	73	76	113	66	72	71	98	86	42	48	50	31	61	73	75	86	81	78	62	69	71	58	82	50	54	61	32	61
gene-LOC106598890	26.37	26	23	30	0.852	-0.23	0.379597869558326	0.681537941892939	no	1.135	0.182	0.483968795114985	0.636683786333524	no	1.331	0.413	0.114632877531081	0.224908532342375	no	31	21	19	25	41	17	32	36	26	17	29	24	28	25	29	28	26	22	27	28	16	31	36	15	16	35	27	34	25	29
gene-LOC106598912	84.2	73	108	72	1.475	0.56	0.00562928604931597	0.0443884310958795	up	0.991	-0.012	0.953062515734639	0.972459107443468	no	0.672	-0.573	0.00500038431186265	0.0159435115978702	down	95	53	67	67	92	94	106	136	154	127	65	52	41	56	117	85	65	79	72	64	88	102	136	92	121	78	59	50	57	116
gene-LOC106598942	1.04	1	0	1	0.246	-2.024	0.11485466431006	NA	no	0.903	-0.148	0.892516745629278	NA	no	3.671	1.876	0.151821881181418	NA	no	1	0	1	2	4	1	0	1	0	0	2	0	1	2	1	1	0	1	2	3	1	0	1	0	0	2	0	1	2	1
gene-LOC106598944	2.18	2	2	3	1.6	0.678	0.444841952977478	0.733053717876534	no	2.093	1.066	0.228187547919207	0.373131271787363	no	1.308	0.388	0.630926425901375	0.763695502433952	no	1	0	3	2	1	2	2	2	8	0	3	3	4	2	1	1	0	4	2	1	2	2	2	5	0	4	3	5	2	1
gene-LOC106598971	2.58	3	3	1	0.778	-0.362	0.645863006034679	0.860257790614857	no	0.377	-1.406	0.122182364240274	0.231143963351211	no	0.485	-1.044	0.255206737391096	0.409514937447657	no	3	0	2	5	10	4	6	1	3	2	3	1	2	0	0	3	0	2	5	7	4	6	1	2	2	4	1	2	0	0
gene-LOC106599030	0.14	0	0	0	1.315	0.395	0.916381944353336	NA	no	1.665	0.735	0.845000546655178	NA	no	1.266	0.34	0.927883761491228	NA	no	0	0	0	0	0	1	0	0	0	0	0	0	1	0	0	0	0	0	0	0	1	0	0	0	0	0	0	1	0	0
gene-LOC106599101	0.06	0	0	0	1.315	0.395	0.916381083015104	NA	no	1	0	1	NA	no	0.849	-0.237	0.949857856243081	NA	no	0	0	0	0	0	0	1	0	0	0	0	0	0	0	0	0	0	0	0	0	0	1	0	0	0	0	0	0	0	0
gene-LOC106599108	0	0	0	0	NA	NA	NA	NA	no	NA	NA	NA	NA	no	NA	NA	NA	NA	no	0	0	0	0	0	0	0	0	0	0	0	0	0	0	0	0	0	0	0	0	0	0	0	0	0	0	0	0	0	0
gene-LOC106599113	0	0	0	0	NA	NA	NA	NA	no	NA	NA	NA	NA	no	NA	NA	NA	NA	no	0	0	0	0	0	0	0	0	0	0	0	0	0	0	0	0	0	0	0	0	0	0	0	0	0	0	0	0	0	0
gene-LOC106599194	0.15	0	0	0	0.591	-0.759	0.840077985090546	NA	no	1.116	0.158	0.966410658229979	NA	no	1.889	0.918	0.807307715244846	NA	no	0	1	0	0	0	0	0	0	0	0	0	0	0	0	1	0	1	0	0	0	0	0	0	0	0	0	0	0	0	1
gene-LOC106599225	9.73	11	8	10	0.762	-0.392	0.321154277672308	0.62864618875142	no	0.889	-0.169	0.671897243145634	0.788241708995811	no	1.167	0.223	0.584377647003975	0.72835777065025	no	9	7	14	11	15	5	10	6	15	13	7	4	14	9	10	8	9	17	12	10	5	10	6	9	12	8	5	17	9	10
gene-LOC106599231	0	0	0	0	NA	NA	NA	NA	no	NA	NA	NA	NA	no	NA	NA	NA	NA	no	0	0	0	0	0	0	0	0	0	0	0	0	0	0	0	0	0	0	0	0	0	0	0	0	0	0	0	0	0	0
gene-LOC106599232	0	0	0	0	NA	NA	NA	NA	no	NA	NA	NA	NA	no	NA	NA	NA	NA	no	0	0	0	0	0	0	0	0	0	0	0	0	0	0	0	0	0	0	0	0	0	0	0	0	0	0	0	0	0	0
gene-LOC106599234	0	0	0	0	NA	NA	NA	NA	no	NA	NA	NA	NA	no	NA	NA	NA	NA	no	0	0	0	0	0	0	0	0	0	0	0	0	0	0	0	0	0	0	0	0	0	0	0	0	0	0	0	0	0	0
gene-LOC106599235	0.4	0	0	1	1.349	0.432	0.831299842307384	NA	no	2.499	1.321	0.508357407217172	NA	no	1.852	0.889	0.654833730365731	NA	no	0	0	0	0	1	0	1	0	0	1	0	0	2	1	0	0	0	0	0	1	0	1	0	0	1	0	0	2	1	0
gene-LOC106599236	2.24	1	2	4	2.684	1.424	0.158112468774384	0.428935213592035	no	4.914	2.297	0.0193353603977106	0.0505999878539822	no	1.831	0.873	0.2650219025694	0.420840751023898	no	3	0	0	1	0	2	1	4	3	2	6	2	4	1	4	3	0	0	1	0	2	1	4	2	2	7	2	5	1	4
gene-LOC106599240	0.13	0	0	0	0.591	-0.759	0.840077985090547	NA	no	1.116	0.158	0.966410658229979	NA	no	1.889	0.918	0.807307715244846	NA	no	1	0	0	0	0	0	0	0	0	0	0	0	0	0	1	1	0	0	0	0	0	0	0	0	0	0	0	0	0	1
gene-LOC106599259	0	0	0	0	NA	NA	NA	NA	no	NA	NA	NA	NA	no	NA	NA	NA	NA	no	0	0	0	0	0	0	0	0	0	0	0	0	0	0	0	0	0	0	0	0	0	0	0	0	0	0	0	0	0	0
gene-LOC106599370	39.94	44	33	44	0.753	-0.409	0.0302917365333431	0.153982548446722	no	1.005	0.007	0.970177955308155	0.982334085715128	no	1.334	0.416	0.0299205268207176	0.075485695072974	no	54	36	45	34	53	40	30	29	56	36	35	35	34	46	48	48	44	53	36	37	38	29	29	33	34	42	40	41	47	48
gene-LOC106599476	0	0	0	0	NA	NA	NA	NA	no	NA	NA	NA	NA	no	NA	NA	NA	NA	no	0	0	0	0	0	0	0	0	0	0	0	0	0	0	0	0	0	0	0	0	0	0	0	0	0	0	0	0	0	0
gene-LOC106599497	114.88	106	118	121	1.117	0.16	0.259257501745727	0.561727428746825	no	1.138	0.187	0.19658451245518	0.333835781374782	no	1.019	0.026	0.851831900987998	0.914942341198501	no	148	100	80	82	134	123	99	134	223	118	101	97	113	116	118	133	123	95	88	93	116	95	134	133	112	121	110	138	118	117
gene-LOC106599502	0.11	0	0	0	1.315	0.395	0.916381944353336	NA	no	1.665	0.735	0.845000546655178	NA	no	1.266	0.34	0.927883761491228	NA	no	0	0	0	0	0	0	0	0	1	0	0	0	0	0	1	0	0	0	0	0	0	0	0	1	0	0	0	0	0	1
gene-LOC106599526	0	0	0	0	NA	NA	NA	NA	no	NA	NA	NA	NA	no	NA	NA	NA	NA	no	0	0	0	0	0	0	0	0	0	0	0	0	0	0	0	0	0	0	0	0	0	0	0	0	0	0	0	0	0	0
gene-LOC106599576	0	0	0	0	NA	NA	NA	NA	no	NA	NA	NA	NA	no	NA	NA	NA	NA	no	0	0	0	0	0	0	0	0	0	0	0	0	0	0	0	0	0	0	0	0	0	0	0	0	0	0	0	0	0	0
gene-LOC106599612	1.75	2	2	1	0.722	-0.469	0.572831943047259	0.819349493360974	no	0.707	-0.501	0.565773131104204	0.70528129342351	no	0.978	-0.032	0.9714674155135	0.985003974024026	no	1	1	3	3	3	2	2	1	2	2	0	1	1	3	2	1	1	4	3	2	2	2	1	1	2	0	1	1	3	2
gene-LOC106599645	0.19	0	0	0	0.383	-1.386	0.698970714780398	NA	no	0.723	-0.468	0.896070075967224	NA	no	1.889	0.918	0.798120011778031	NA	no	2	0	0	0	0	0	0	0	0	0	0	0	0	1	0	2	0	0	0	0	0	0	0	0	0	0	0	0	1	0
gene-LOC106599647	0.42	1	1	0	0.897	-0.157	0.925354691369084	NA	no	0.534	-0.906	0.595328732008829	NA	no	0.595	-0.75	0.66058006752218	NA	no	1	0	1	0	1	0	0	1	1	1	0	0	0	1	0	1	0	1	0	1	0	0	1	1	1	0	0	0	1	0
gene-LOC106599651	0.19	0	0	0	0.591	-0.759	0.799154754920197	NA	no	1.665	0.735	0.805285138808042	NA	no	2.818	1.495	0.616406518920275	NA	no	0	0	0	0	1	0	0	0	0	0	1	0	0	1	0	0	0	0	0	1	0	0	0	0	0	1	0	0	1	0
gene-LOC106599653	0	0	0	0	NA	NA	NA	NA	no	NA	NA	NA	NA	no	NA	NA	NA	NA	no	0	0	0	0	0	0	0	0	0	0	0	0	0	0	0	0	0	0	0	0	0	0	0	0	0	0	0	0	0	0
gene-LOC106599658	0	0	0	0	NA	NA	NA	NA	no	NA	NA	NA	NA	no	NA	NA	NA	NA	no	0	0	0	0	0	0	0	0	0	0	0	0	0	0	0	0	0	0	0	0	0	0	0	0	0	0	0	0	0	0
gene-LOC106599710	5.68	5	6	6	1.123	0.167	0.752573058043275	0.90920650916564	no	1.263	0.337	0.52953033985183	0.675367640412312	no	1.125	0.171	0.742970691773577	0.84421773706497	no	9	6	2	3	6	4	2	11	10	6	6	3	5	5	10	8	7	2	3	4	4	2	11	6	6	7	3	6	5	10
gene-LOC106599724	0	0	0	0	NA	NA	NA	NA	no	NA	NA	NA	NA	no	NA	NA	NA	NA	no	0	0	0	0	0	0	0	0	0	0	0	0	0	0	0	0	0	0	0	0	0	0	0	0	0	0	0	0	0	0
gene-LOC106599741	0	0	0	0	NA	NA	NA	NA	no	NA	NA	NA	NA	no	NA	NA	NA	NA	no	0	0	0	0	0	0	0	0	0	0	0	0	0	0	0	0	0	0	0	0	0	0	0	0	0	0	0	0	0	0
gene-LOC106599784	53.07	33	70	57	2.121	1.085	1.65899221084165e-07	4.24657766183173e-06	up	1.723	0.785	0.000247747020167294	0.00103165022903151	up	0.812	-0.3	0.126183362715264	0.242322316998858	no	28	35	21	31	55	59	63	96	105	79	55	50	35	51	66	25	43	25	33	38	55	60	96	62	75	66	57	43	52	66
gene-LOC106599788	0	0	0	0	NA	NA	NA	NA	no	NA	NA	NA	NA	no	NA	NA	NA	NA	no	0	0	0	0	0	0	0	0	0	0	0	0	0	0	0	0	0	0	0	0	0	0	0	0	0	0	0	0	0	0
gene-LOC106599797	3.22	3	5	2	1.847	0.885	0.166982880226168	0.442414757739714	no	0.853	-0.23	0.755210512938311	0.848434383124828	no	0.462	-1.115	0.100377622490441	0.203205213999678	no	4	3	3	1	2	4	9	5	5	4	2	1	1	4	2	4	4	4	1	1	4	9	5	3	4	2	1	1	4	2
gene-LOC106599851	0	0	0	0	NA	NA	NA	NA	no	NA	NA	NA	NA	no	NA	NA	NA	NA	no	0	0	0	0	0	0	0	0	0	0	0	0	0	0	0	0	0	0	0	0	0	0	0	0	0	0	0	0	0	0
gene-LOC106599873	0	0	0	0	NA	NA	NA	NA	no	NA	NA	NA	NA	no	NA	NA	NA	NA	no	0	0	0	0	0	0	0	0	0	0	0	0	0	0	0	0	0	0	0	0	0	0	0	0	0	0	0	0	0	0
gene-LOC106599899	0.04	0	0	0	1.315	0.395	0.916381083015104	NA	no	1	0	1	NA	no	0.849	-0.237	0.94985785624308	NA	no	0	0	0	0	0	0	0	0	1	0	0	0	0	0	0	0	0	0	0	0	0	0	0	1	0	0	0	0	0	0
gene-LOC106599916	0.08	0	0	0	1	0	1	NA	no	1.665	0.735	0.844999696950773	NA	no	1.889	0.918	0.807307715244846	NA	no	0	0	0	0	0	0	0	0	0	0	1	0	0	0	0	0	0	0	0	0	0	0	0	0	0	1	0	0	0	0
gene-LOC106599933	0.06	0	0	0	1.315	0.395	0.916381083015104	NA	no	1	0	1	NA	no	0.849	-0.237	0.94985785624308	NA	no	0	0	0	0	0	0	0	0	0	1	0	0	0	0	0	0	0	0	0	0	0	0	0	0	1	0	0	0	0	0
gene-LOC106599939	0.3	1	0	0	0.232	-2.11	0.349055393694974	NA	no	0.438	-1.192	0.596706183994534	NA	no	1.889	0.918	0.690396337890555	NA	no	1	0	0	1	2	0	0	0	0	0	1	0	0	0	0	1	0	0	1	1	0	0	0	0	0	1	0	0	0	0
gene-LOC106599941	0	0	0	0	NA	NA	NA	NA	no	NA	NA	NA	NA	no	NA	NA	NA	NA	no	0	0	0	0	0	0	0	0	0	0	0	0	0	0	0	0	0	0	0	0	0	0	0	0	0	0	0	0	0	0
gene-LOC106599943	0	0	0	0	NA	NA	NA	NA	no	NA	NA	NA	NA	no	NA	NA	NA	NA	no	0	0	0	0	0	0	0	0	0	0	0	0	0	0	0	0	0	0	0	0	0	0	0	0	0	0	0	0	0	0
gene-LOC106599947	1.85	2	2	1	0.901	-0.151	0.863208597058715	0.958299992414762	no	0.473	-1.081	0.281499309693373	0.434516724047426	no	0.525	-0.931	0.353004775209424	0.518371849665844	no	1	1	3	3	4	1	0	6	3	2	1	2	0	0	2	1	1	4	3	3	1	0	6	2	2	1	2	0	0	2
gene-LOC106599951	0	0	0	0	NA	NA	NA	NA	no	NA	NA	NA	NA	no	NA	NA	NA	NA	no	0	0	0	0	0	0	0	0	0	0	0	0	0	0	0	0	0	0	0	0	0	0	0	0	0	0	0	0	0	0
gene-LOC106599963	0.06	0	0	0	0.591	-0.759	0.840078833733682	NA	no	0.748	-0.419	0.911391425033991	NA	no	1	0	1	NA	no	1	0	0	0	0	0	0	0	0	0	0	0	0	0	0	1	0	0	0	0	0	0	0	0	0	0	0	0	0	0
gene-LOC106599980	0	0	0	0	NA	NA	NA	NA	no	NA	NA	NA	NA	no	NA	NA	NA	NA	no	0	0	0	0	0	0	0	0	0	0	0	0	0	0	0	0	0	0	0	0	0	0	0	0	0	0	0	0	0	0
gene-LOC106599984	0.06	0	0	0	0.591	-0.759	0.840078833733682	NA	no	0.748	-0.419	0.911391425033991	NA	no	1	0	1	NA	no	1	0	0	0	0	0	0	0	0	0	0	0	0	0	0	1	0	0	0	0	0	0	0	0	0	0	0	0	0	0
gene-LOC106600011	92.75	96	81	101	0.829	-0.27	0.1905181044815	0.476742253628237	no	1.053	0.074	0.720277939767566	0.82273147990141	no	1.269	0.344	0.0963517831105445	0.196765952191254	no	106	67	83	85	165	107	88	101	65	83	77	79	88	124	93	95	82	98	91	114	101	84	101	39	79	92	89	107	126	92
gene-LOC106600032	0.05	0	0	0	0.591	-0.759	0.840078833733682	NA	no	0.748	-0.419	0.911391425033991	NA	no	1	0	1	NA	no	0	0	0	0	1	0	0	0	0	0	0	0	0	0	0	0	0	0	0	1	0	0	0	0	0	0	0	0	0	0
gene-LOC106600110	0.65	1	1	0	0.764	-0.389	0.795292063211511	NA	no	0.314	-1.671	0.298659703901318	NA	no	0.411	-1.282	0.430963933871352	NA	no	1	0	0	3	1	1	0	1	0	2	0	1	0	0	0	1	0	0	3	1	1	0	1	0	2	0	1	0	0	0
gene-LOC106600114	9.81	8	10	11	1.336	0.418	0.291367385243598	0.596878663583357	no	1.462	0.548	0.173972769328067	0.305010262343993	no	1.094	0.13	0.732691958060578	0.837472271475976	no	11	6	7	7	9	10	7	12	23	10	5	5	13	13	16	10	7	8	7	6	9	7	12	14	10	6	6	16	13	16
gene-LOC106600151	17.42	13	8	32	0.59	-0.761	0.0601783731468479	0.241897907804269	no	2.432	1.282	0.0003963710777812	0.00159110264717814	up	4.122	2.043	9.52233953067483e-08	6.64597564713062e-07	up	6	9	13	15	24	7	12	7	6	11	25	34	37	29	15	5	11	15	16	17	7	12	7	4	10	30	38	45	30	15
gene-LOC106600170	0	0	0	0	NA	NA	NA	NA	no	NA	NA	NA	NA	no	NA	NA	NA	NA	no	0	0	0	0	0	0	0	0	0	0	0	0	0	0	0	0	0	0	0	0	0	0	0	0	0	0	0	0	0	0
gene-LOC106600174	0.65	0	1	1	2.523	1.335	0.405163401122839	NA	no	4.131	2.046	0.191152409070579	NA	no	1.637	0.711	0.627493263564285	NA	no	0	0	0	0	1	2	0	0	1	1	0	2	2	0	1	0	0	0	0	1	2	0	0	1	1	0	2	2	0	1
gene-LOC106600185	0.98	2	1	0	0.352	-1.504	0.348309577369815	NA	no	0.095	-3.401	0.0466635434312417	NA	no	0.269	-1.896	0.289934416023928	NA	no	5	4	0	0	2	1	0	3	0	0	0	0	0	0	0	4	5	0	0	1	1	0	3	0	0	0	0	0	0	0
gene-LOC106600189	0	0	0	0	NA	NA	NA	NA	no	NA	NA	NA	NA	no	NA	NA	NA	NA	no	0	0	0	0	0	0	0	0	0	0	0	0	0	0	0	0	0	0	0	0	0	0	0	0	0	0	0	0	0	0
gene-LOC106600193	83.14	128	51	70	0.4	-1.321	0.149016734984087	0.416341136422693	no	0.546	-0.872	0.340639980745521	0.497725129337534	no	1.365	0.449	0.624493127280476	0.759153155808878	no	6	49	119	179	351	148	79	22	17	10	105	46	71	78	7	5	60	141	191	243	139	76	22	10	10	125	52	86	79	7
gene-LOC106600214	0	0	0	0	NA	NA	NA	NA	no	NA	NA	NA	NA	no	NA	NA	NA	NA	no	0	0	0	0	0	0	0	0	0	0	0	0	0	0	0	0	0	0	0	0	0	0	0	0	0	0	0	0	0	0
gene-LOC106600230	0	0	0	0	NA	NA	NA	NA	no	NA	NA	NA	NA	no	NA	NA	NA	NA	no	0	0	0	0	0	0	0	0	0	0	0	0	0	0	0	0	0	0	0	0	0	0	0	0	0	0	0	0	0	0
gene-LOC106600240	0	0	0	0	NA	NA	NA	NA	no	NA	NA	NA	NA	no	NA	NA	NA	NA	no	0	0	0	0	0	0	0	0	0	0	0	0	0	0	0	0	0	0	0	0	0	0	0	0	0	0	0	0	0	0
gene-LOC106600251	0	0	0	0	NA	NA	NA	NA	no	NA	NA	NA	NA	no	NA	NA	NA	NA	no	0	0	0	0	0	0	0	0	0	0	0	0	0	0	0	0	0	0	0	0	0	0	0	0	0	0	0	0	0	0
gene-LOC106600275	0.07	0	0	0	1	0	1	NA	no	1.665	0.735	0.844999696950773	NA	no	1.889	0.918	0.807307715244846	NA	no	0	0	0	0	0	0	0	0	0	0	0	0	0	1	0	0	0	0	0	0	0	0	0	0	0	0	0	0	1	0
gene-LOC106600283	1.84	3	1	1	0.412	-1.278	0.221095954038313	0.517427552151643	no	0.587	-0.768	0.454352437452361	0.609792881535094	no	1.424	0.51	0.645607951491426	0.773985963736432	no	0	6	1	3	3	1	2	3	0	0	2	3	1	0	1	0	7	1	3	2	1	2	3	0	0	2	3	1	0	1
gene-LOC106600315	0.1	0	0	0	1.914	0.936	0.803261430519938	NA	no	1	0	1	NA	no	0.583	-0.778	0.836023882016038	NA	no	0	0	0	0	0	0	0	0	1	1	0	0	0	0	0	0	0	0	0	0	0	0	0	1	1	0	0	0	0	0
gene-LOC106600331	0.23	0	0	0	1.287	0.364	0.883443693481152	NA	no	1.116	0.158	0.949184641930844	NA	no	0.867	-0.205	0.934058601548717	NA	no	0	0	0	0	1	1	0	0	1	0	0	0	1	0	0	0	0	0	0	1	1	0	0	1	0	0	0	1	0	0
gene-LOC106600362	0	0	0	0	NA	NA	NA	NA	no	NA	NA	NA	NA	no	NA	NA	NA	NA	no	0	0	0	0	0	0	0	0	0	0	0	0	0	0	0	0	0	0	0	0	0	0	0	0	0	0	0	0	0	0
gene-LOC106600380	5.66	8	6	3	0.808	-0.307	0.546960295416819	0.802252472733353	no	0.412	-1.279	0.0304120529815044	0.0743508232597286	no	0.51	-0.972	0.102498936542552	0.206462518916771	no	3	7	11	9	7	5	3	11	9	7	1	3	4	4	2	3	9	13	10	5	5	3	11	5	7	1	3	5	4	2
gene-LOC106600410	46.97	50	50	41	0.993	-0.01	0.956759350213993	0.987842300369006	no	0.825	-0.277	0.170126405496231	0.299805110257541	no	0.831	-0.267	0.181786383381209	0.319493176875115	no	61	39	35	47	79	45	60	51	75	57	35	22	37	35	59	55	48	41	50	55	42	58	51	45	54	42	25	45	36	59
gene-LOC106600450	0	0	0	0	NA	NA	NA	NA	no	NA	NA	NA	NA	no	NA	NA	NA	NA	no	0	0	0	0	0	0	0	0	0	0	0	0	0	0	0	0	0	0	0	0	0	0	0	0	0	0	0	0	0	0
gene-LOC106600456	125.61	82	38	258	0.461	-1.117	4.43594762629839e-11	1.72159007809319e-09	down	3.156	1.658	1.80658336388012e-30	4.50356447609607e-29	up	6.846	2.775	9.28735644445202e-68	8.02055081954256e-66	up	62	71	60	90	141	35	38	32	64	51	239	220	195	263	251	56	87	71	96	98	33	36	32	38	49	285	249	237	268	250
gene-LOC106600461	0.99	1	1	1	0.936	-0.096	0.944910569885391	NA	no	1.369	0.453	0.740842395022645	NA	no	1.464	0.55	0.686512129344731	NA	no	0	0	0	3	2	0	0	1	5	0	1	1	0	1	3	0	0	0	3	1	0	0	1	3	0	1	1	0	1	3
gene-LOC106600465	24.73	19	27	27	1.376	0.46	0.106775954674589	0.341723401507461	no	1.397	0.482	0.0977258393319018	0.193467637432993	no	1.015	0.022	0.937763732769833	0.965656728129843	no	20	15	17	21	28	19	19	34	48	38	22	39	24	21	17	18	18	20	22	19	18	18	34	29	36	26	44	29	21	17
gene-LOC106600468	1.07	1	1	1	0.665	-0.589	0.694832756041489	NA	no	0.664	-0.591	0.700051198167991	0.808252863027101	no	0.998	-0.002	0.998775052215071	0.999156470304578	no	4	1	1	1	0	0	0	0	7	0	2	0	2	0	0	4	1	1	1	0	0	0	0	4	0	2	0	2	0	0
gene-LOC106600470	15.16	16	21	8	1.332	0.414	0.217229388105513	0.512666340704349	no	0.516	-0.954	0.0142367697270303	0.0387407251012118	down	0.388	-1.368	0.000293123402034014	0.00122449623161983	down	16	18	13	18	14	19	18	17	28	39	7	4	8	12	6	14	22	15	19	10	18	17	17	17	37	8	5	10	12	6
gene-LOC106600473	1.1	1	1	1	1.162	0.217	0.86076042980409	NA	no	1.039	0.055	0.966109553872704	0.979866323444814	no	0.894	-0.162	0.896610224919374	0.941852712459165	no	2	1	2	0	0	0	1	0	2	4	0	1	0	2	2	2	1	2	0	0	0	1	0	1	4	0	1	0	2	2
gene-LOC106600474	0	0	0	0	NA	NA	NA	NA	no	NA	NA	NA	NA	no	NA	NA	NA	NA	no	0	0	0	0	0	0	0	0	0	0	0	0	0	0	0	0	0	0	0	0	0	0	0	0	0	0	0	0	0	0
gene-LOC106600529	0	0	0	0	NA	NA	NA	NA	no	NA	NA	NA	NA	no	NA	NA	NA	NA	no	0	0	0	0	0	0	0	0	0	0	0	0	0	0	0	0	0	0	0	0	0	0	0	0	0	0	0	0	0	0
gene-LOC106600532	0	0	0	0	NA	NA	NA	NA	no	NA	NA	NA	NA	no	NA	NA	NA	NA	no	0	0	0	0	0	0	0	0	0	0	0	0	0	0	0	0	0	0	0	0	0	0	0	0	0	0	0	0	0	0
gene-LOC106600533	0.07	0	0	0	1	0	1	NA	no	1.665	0.735	0.844999696950773	NA	no	1.889	0.918	0.807307715244846	NA	no	0	0	0	0	0	0	0	0	0	0	0	0	0	0	1	0	0	0	0	0	0	0	0	0	0	0	0	0	0	1
gene-LOC106600534	0.22	0	0	0	0.384	-1.381	0.633209022636805	NA	no	0.725	-0.464	0.87273861165525	NA	no	1.889	0.918	0.751647257601145	NA	no	0	0	1	1	0	0	0	0	0	0	0	0	0	0	1	0	0	1	1	0	0	0	0	0	0	0	0	0	0	1
gene-LOC106600584	2.33	3	3	2	0.874	-0.194	0.797987302795637	0.929459930159435	no	0.653	-0.614	0.456165440294188	0.611559482249098	no	0.747	-0.42	0.610308977481885	0.748480910859202	no	3	1	4	2	4	5	3	3	0	2	1	2	2	2	1	3	1	5	2	3	5	3	3	0	2	1	2	2	2	1
gene-LOC106600613	0.49	0	1	0	6.834	2.773	0.120643551302304	NA	no	1.665	0.735	0.703301476090783	NA	no	0.244	-2.037	0.254129571025699	NA	no	0	0	0	0	0	3	1	0	1	2	0	0	0	1	0	0	0	0	0	0	3	1	0	1	2	0	0	0	1	0
gene-LOC106600616	34.75	38	33	34	0.881	-0.183	0.406018337972176	0.702397577711448	no	0.924	-0.114	0.614992948459417	0.745208437288771	no	1.05	0.07	0.757228931758011	0.853701384950944	no	46	43	32	29	36	33	27	37	48	43	27	27	27	36	38	41	53	38	31	25	31	26	37	29	41	32	31	33	37	38
gene-LOC106600648	1.39	1	3	1	2.174	1.121	0.286893747640861	NA	no	0.593	-0.754	0.557317365216862	0.698229300370335	no	0.273	-1.874	0.117297756837553	0.228964468432185	no	2	0	0	2	2	3	1	0	3	7	1	1	0	1	0	2	0	0	2	1	3	1	0	2	7	1	1	0	1	0
gene-LOC106600649	37.56	38	45	30	1.179	0.237	0.312401629052124	0.618856882001871	no	0.787	-0.346	0.165564738593889	0.293560130729251	no	0.667	-0.584	0.0168687112609857	0.0462147410222315	down	39	42	26	38	49	39	30	49	90	58	20	31	14	39	33	35	51	31	41	34	37	29	49	54	55	24	35	17	40	33
gene-LOC106600773	0	0	0	0	NA	NA	NA	NA	no	NA	NA	NA	NA	no	NA	NA	NA	NA	no	0	0	0	0	0	0	0	0	0	0	0	0	0	0	0	0	0	0	0	0	0	0	0	0	0	0	0	0	0	0
gene-LOC106600779	0.04	0	0	0	1.315	0.395	0.916381083015104	NA	no	1	0	1	NA	no	0.849	-0.237	0.94985785624308	NA	no	0	0	0	0	0	0	0	0	1	0	0	0	0	0	0	0	0	0	0	0	0	0	0	1	0	0	0	0	0	0
gene-LOC106600785	0	0	0	0	NA	NA	NA	NA	no	NA	NA	NA	NA	no	NA	NA	NA	NA	no	0	0	0	0	0	0	0	0	0	0	0	0	0	0	0	0	0	0	0	0	0	0	0	0	0	0	0	0	0	0
gene-LOC106600807	145.59	161	137	140	0.857	-0.223	0.0690976924190225	0.264551685505749	no	0.877	-0.189	0.131930318954491	0.245253079617647	no	1.024	0.034	0.783718937463265	0.87130697786588	no	138	146	144	170	212	153	160	140	197	137	119	116	108	144	147	124	179	171	182	147	144	153	140	117	130	142	131	132	147	146
gene-LOC106600862	0	0	0	0	NA	NA	NA	NA	no	NA	NA	NA	NA	no	NA	NA	NA	NA	no	0	0	0	0	0	0	0	0	0	0	0	0	0	0	0	0	0	0	0	0	0	0	0	0	0	0	0	0	0	0
gene-LOC106600889	522.56	596	526	446	0.885	-0.176	0.0185134088281343	0.109046969528285	no	0.75	-0.415	6.91676234044167e-08	4.73700270526762e-07	down	0.847	-0.239	0.00188905939753837	0.00669211427049391	down	748	520	482	533	767	562	504	533	927	560	366	395	365	439	458	670	637	571	569	531	529	483	534	551	533	437	447	444	447	456
gene-LOC106600928	0	0	0	0	NA	NA	NA	NA	no	NA	NA	NA	NA	no	NA	NA	NA	NA	no	0	0	0	0	0	0	0	0	0	0	0	0	0	0	0	0	0	0	0	0	0	0	0	0	0	0	0	0	0	0
gene-LOC106600966	16.01	15	20	13	1.37	0.454	0.116269097832986	0.35963493128856	no	0.947	-0.079	0.801343522493637	0.879823744528221	no	0.691	-0.533	0.0735705687471723	0.158215941779786	no	16	16	14	8	20	17	22	22	32	22	7	11	14	18	12	14	20	17	9	14	16	21	22	19	21	8	12	17	18	12
gene-LOC106601007	27.33	31	23	27	0.753	-0.41	0.0944310598932609	0.319958963612923	no	0.867	-0.205	0.408082454573072	0.564615843288051	no	1.152	0.205	0.417849843399868	0.582178433971938	no	34	24	30	22	54	29	15	24	52	21	27	31	21	23	21	30	29	36	23	37	27	14	24	31	20	32	35	26	23	21
gene-LOC106601050	0	0	0	0	NA	NA	NA	NA	no	NA	NA	NA	NA	no	NA	NA	NA	NA	no	0	0	0	0	0	0	0	0	0	0	0	0	0	0	0	0	0	0	0	0	0	0	0	0	0	0	0	0	0	0
gene-LOC106601066	0.23	0	0	0	0.839	-0.254	0.918114516360182	NA	no	0.488	-1.036	0.675158034456194	NA	no	0.581	-0.782	0.751705601706026	NA	no	1	0	0	1	0	0	1	0	1	0	0	0	0	0	0	1	0	0	1	0	0	1	0	1	0	0	0	0	0	0
gene-LOC106601079	0	0	0	0	NA	NA	NA	NA	no	NA	NA	NA	NA	no	NA	NA	NA	NA	no	0	0	0	0	0	0	0	0	0	0	0	0	0	0	0	0	0	0	0	0	0	0	0	0	0	0	0	0	0	0
gene-LOC106601144	0	0	0	0	NA	NA	NA	NA	no	NA	NA	NA	NA	no	NA	NA	NA	NA	no	0	0	0	0	0	0	0	0	0	0	0	0	0	0	0	0	0	0	0	0	0	0	0	0	0	0	0	0	0	0
gene-LOC106601181	0.08	0	0	0	1	0	1	NA	no	1.665	0.735	0.844999696950773	NA	no	1.889	0.918	0.807307715244846	NA	no	0	0	0	0	0	0	0	0	0	0	0	0	1	0	0	0	0	0	0	0	0	0	0	0	0	0	0	1	0	0
gene-LOC106601256	0.07	0	0	0	1.315	0.395	0.916381083015104	NA	no	1	0	1	NA	no	0.849	-0.237	0.949857856243081	NA	no	0	0	0	0	0	0	0	1	0	0	0	0	0	0	0	0	0	0	0	0	0	0	1	0	0	0	0	0	0	0
gene-LOC106601264	0.06	0	0	0	1.315	0.395	0.916381083015104	NA	no	1	0	1	NA	no	0.849	-0.237	0.949857856243081	NA	no	0	0	0	0	0	0	1	0	0	0	0	0	0	0	0	0	0	0	0	0	0	1	0	0	0	0	0	0	0	0
gene-LOC106601301	0.19	0	0	0	0.603	-0.729	0.806949005051661	NA	no	0.512	-0.966	0.746231203695376	NA	no	0.849	-0.237	0.936913449334409	NA	no	0	0	1	0	1	0	0	1	0	0	0	0	0	0	0	0	0	1	0	1	0	0	1	0	0	0	0	0	0	0
gene-LOC106601333	71.48	80	71	64	0.892	-0.165	0.349139920536991	0.654782304897671	no	0.8	-0.322	0.075907488410309	0.15791872257962	no	0.896	-0.158	0.384574416764755	0.549929344993862	no	82	71	75	68	114	66	63	49	156	93	42	57	51	68	73	73	87	89	73	79	62	60	49	93	89	50	64	62	69	73
gene-LOC106601374	1.05	1	1	1	0.624	-0.68	0.578443257531756	NA	no	1.124	0.168	0.88490616159178	0.932026580649959	no	1.8	0.848	0.487956244447054	0.646093447798878	no	1	0	2	1	2	2	1	0	0	1	0	2	0	3	1	1	0	2	1	1	2	1	0	0	1	0	2	0	3	1
gene-LOC106601429	9.16	13	8	6	0.641	-0.641	0.101653342927897	0.332533399622311	no	0.466	-1.103	0.010621811887777	0.0300023952459582	down	0.726	-0.461	0.300061701785911	0.460883396640288	no	14	15	13	8	15	11	11	11	9	5	4	9	5	6	3	13	18	15	9	10	10	11	11	5	5	5	10	6	6	3
gene-LOC106601445	0	0	0	0	NA	NA	NA	NA	no	NA	NA	NA	NA	no	NA	NA	NA	NA	no	0	0	0	0	0	0	0	0	0	0	0	0	0	0	0	0	0	0	0	0	0	0	0	0	0	0	0	0	0	0
gene-LOC106601472	313.55	360	346	235	0.965	-0.051	0.652993613627334	0.863691901323868	no	0.654	-0.613	2.18931277770242e-07	1.42016193081047e-06	down	0.678	-0.561	1.88637500483185e-06	1.11735817367419e-05	down	440	339	287	329	432	302	333	357	662	394	172	207	212	212	262	394	415	340	351	299	284	319	358	394	375	205	234	258	216	261
gene-LOC106601478	46.06	50	51	37	1.021	0.03	0.869901773260158	0.960261083353761	no	0.746	-0.423	0.0335484463455176	0.0807995258099408	no	0.73	-0.453	0.0208284312104544	0.0554630864125907	no	70	42	36	40	72	40	68	47	91	54	27	31	30	35	47	63	51	43	43	50	38	65	47	54	51	32	35	37	36	47
gene-LOC106601495	0	0	0	0	NA	NA	NA	NA	no	NA	NA	NA	NA	no	NA	NA	NA	NA	no	0	0	0	0	0	0	0	0	0	0	0	0	0	0	0	0	0	0	0	0	0	0	0	0	0	0	0	0	0	0
gene-LOC106601498	0	0	0	0	NA	NA	NA	NA	no	NA	NA	NA	NA	no	NA	NA	NA	NA	no	0	0	0	0	0	0	0	0	0	0	0	0	0	0	0	0	0	0	0	0	0	0	0	0	0	0	0	0	0	0
gene-LOC106601499	0.65	0	1	1	4.157	2.055	0.219872404510035	NA	no	2.377	1.249	0.48465004041071	NA	no	0.572	-0.806	0.622777692688277	NA	no	0	0	0	0	1	0	1	2	0	3	0	1	0	2	0	0	0	0	0	1	0	1	2	0	3	0	1	0	2	0
gene-LOC106601500	0.11	0	0	0	0.881	-0.182	0.961398607591396	NA	no	0.748	-0.419	0.911390564281563	NA	no	0.849	-0.237	0.949857856243081	NA	no	0	0	0	0	1	0	0	0	0	1	0	0	0	0	0	0	0	0	0	1	0	0	0	0	1	0	0	0	0	0
gene-LOC106601501	1.97	1	3	1	2.833	1.502	0.094520623910655	0.320111773110094	no	1.108	0.148	0.885295116175281	0.932274941147915	no	0.391	-1.355	0.132677037252585	0.25242841499034	no	1	3	0	1	1	2	4	2	10	3	1	0	2	3	0	1	4	0	1	1	2	4	2	6	3	1	0	2	3	0
gene-LOC106601561	692.65	542	653	882	1.202	0.266	0.00060532187125032	0.00714111180925664	up	1.624	0.7	1.32337541359374e-19	2.08836878144173e-18	up	1.351	0.434	1.08464702089143e-08	8.45841704334462e-08	up	545	441	455	533	833	746	690	610	1074	684	741	782	829	829	795	488	540	539	569	576	702	661	611	639	651	884	884	1009	844	791
gene-LOC106601596	0	0	0	0	NA	NA	NA	NA	no	NA	NA	NA	NA	no	NA	NA	NA	NA	no	0	0	0	0	0	0	0	0	0	0	0	0	0	0	0	0	0	0	0	0	0	0	0	0	0	0	0	0	0	0
gene-LOC106601649	1.58	1	3	1	3.561	1.832	0.0793489283745134	NA	no	1.436	0.522	0.655802295260306	0.776728275178318	no	0.403	-1.311	0.184887576566065	0.323352674382679	no	1	0	2	0	1	1	7	3	4	1	2	1	1	1	0	1	0	2	0	1	1	7	3	2	1	2	1	1	1	0
gene-LOC106601662	0	0	0	0	NA	NA	NA	NA	no	NA	NA	NA	NA	no	NA	NA	NA	NA	no	0	0	0	0	0	0	0	0	0	0	0	0	0	0	0	0	0	0	0	0	0	0	0	0	0	0	0	0	0	0
gene-LOC106601668	0	0	0	0	NA	NA	NA	NA	no	NA	NA	NA	NA	no	NA	NA	NA	NA	no	0	0	0	0	0	0	0	0	0	0	0	0	0	0	0	0	0	0	0	0	0	0	0	0	0	0	0	0	0	0
gene-LOC106601681	0.14	0	0	0	1	0	1	NA	no	2.484	1.313	0.727167061835569	NA	no	2.818	1.495	0.69115088301466	NA	no	0	0	0	0	0	0	0	0	0	0	0	1	0	0	1	0	0	0	0	0	0	0	0	0	0	0	1	0	0	1
gene-LOC106601702	0.46	0	1	1	2.05	1.035	0.60430237593221	NA	no	2.355	1.236	0.539446966237613	NA	no	1.149	0.2	0.918993176163965	NA	no	1	0	0	0	0	0	3	0	0	0	0	1	0	1	1	1	0	0	0	0	0	3	0	0	0	0	1	0	1	1
gene-LOC106601704	0.17	0	0	0	0.603	-0.729	0.814650224930883	NA	no	0.512	-0.966	0.756182132536415	NA	no	0.849	-0.237	0.939435382086517	NA	no	0	1	0	0	1	0	0	0	1	0	0	0	0	0	0	0	1	0	0	1	0	0	0	1	0	0	0	0	0	0
gene-LOC106601746	0	0	0	0	NA	NA	NA	NA	no	NA	NA	NA	NA	no	NA	NA	NA	NA	no	0	0	0	0	0	0	0	0	0	0	0	0	0	0	0	0	0	0	0	0	0	0	0	0	0	0	0	0	0	0
gene-LOC106601853	57.08	68	51	52	0.747	-0.421	0.0070447632946648	0.0528577510673429	no	0.755	-0.405	0.0123941740194329	0.0343329979116032	down	1.011	0.016	0.922082179528247	0.956478828410707	no	76	50	56	73	98	53	69	47	80	48	42	51	41	51	49	68	61	66	78	68	50	66	47	48	46	50	58	50	52	49
gene-LOC106601904	0.19	0	1	0	3.154	1.657	0.64052019691391	NA	no	1	0	1	NA	no	0.354	-1.499	0.672783014095238	NA	no	0	0	0	0	0	0	0	1	0	2	0	0	0	0	0	0	0	0	0	0	0	0	1	0	2	0	0	0	0	0
gene-LOC106601923	11.14	17	12	4	0.719	-0.477	0.19075446264756	0.476909163083293	no	0.25	-2.002	1.37552506813409e-05	7.0560754759783e-05	down	0.348	-1.525	0.0010767788425501	0.00402384009932981	down	13	12	14	25	22	16	20	9	17	8	3	6	4	5	1	12	15	17	27	15	15	19	9	10	8	4	7	5	5	1
gene-LOC106601959	0.11	0	0	0	0.881	-0.182	0.961398607591396	NA	no	0.748	-0.419	0.911390564281563	NA	no	0.849	-0.237	0.949857856243081	NA	no	0	0	0	0	1	0	0	0	0	1	0	0	0	0	0	0	0	0	0	1	0	0	0	0	1	0	0	0	0	0
gene-LOC106601967	2.53	2	5	1	2.331	1.221	0.0725600104649241	0.273285017719145	no	0.566	-0.821	0.358883090063811	0.516457147782269	no	0.243	-2.042	0.0126305174608455	0.0360159938662624	down	2	1	3	1	3	5	5	5	6	5	1	1	0	1	2	2	1	4	1	2	5	5	5	4	5	1	1	0	1	2
gene-LOC106602051	0	0	0	0	NA	NA	NA	NA	no	NA	NA	NA	NA	no	NA	NA	NA	NA	no	0	0	0	0	0	0	0	0	0	0	0	0	0	0	0	0	0	0	0	0	0	0	0	0	0	0	0	0	0	0
gene-LOC106602074	0	0	0	0	NA	NA	NA	NA	no	NA	NA	NA	NA	no	NA	NA	NA	NA	no	0	0	0	0	0	0	0	0	0	0	0	0	0	0	0	0	0	0	0	0	0	0	0	0	0	0	0	0	0	0
gene-LOC106602164	0	0	0	0	NA	NA	NA	NA	no	NA	NA	NA	NA	no	NA	NA	NA	NA	no	0	0	0	0	0	0	0	0	0	0	0	0	0	0	0	0	0	0	0	0	0	0	0	0	0	0	0	0	0	0
gene-LOC106602168	0.46	0	1	0	6.253	2.644	0.280743472418008	NA	no	1.665	0.735	0.773311695641702	NA	no	0.266	-1.909	0.436186929577824	NA	no	0	0	0	0	0	0	0	1	0	5	0	1	0	0	0	0	0	0	0	0	0	0	1	0	5	0	1	0	0	0
gene-LOC106602169	0	0	0	0	NA	NA	NA	NA	no	NA	NA	NA	NA	no	NA	NA	NA	NA	no	0	0	0	0	0	0	0	0	0	0	0	0	0	0	0	0	0	0	0	0	0	0	0	0	0	0	0	0	0	0
gene-LOC106602213	4.57	0	2	11	13.327	3.736	0.000458754308795732	0.00564079753646059	up	62.926	5.976	3.80347970669595e-09	2.94126407330842e-08	up	4.722	2.239	0.000136810746521307	0.000606237075965224	up	0	0	0	0	0	2	1	2	9	1	8	10	11	13	10	0	0	0	0	0	2	1	2	5	1	10	11	13	13	10
gene-LOC106602239	0.19	0	0	0	0.603	-0.729	0.806952762261448	NA	no	0.512	-0.966	0.746236053174837	NA	no	0.849	-0.237	0.936914679840712	NA	no	0	1	0	0	1	0	1	0	0	0	0	0	0	0	0	0	1	0	0	1	0	1	0	0	0	0	0	0	0	0
gene-LOC106602289	44.4	50	44	39	0.871	-0.2	0.375348168567992	0.677645469338973	no	0.769	-0.378	0.104035066431548	0.203417448110699	no	0.883	-0.179	0.442571608399595	0.605459069981777	no	35	31	55	51	91	44	53	53	69	36	31	43	21	35	47	31	38	65	54	63	41	51	53	41	34	37	49	26	36	47
gene-LOC106602309	0.16	0	0	0	0.383	-1.386	0.712193085491091	NA	no	0.484	-1.046	0.780776581551277	NA	no	1	0	1	NA	no	0	0	2	0	0	0	0	0	0	0	0	0	0	0	0	0	0	2	0	0	0	0	0	0	0	0	0	0	0	0
gene-LOC106602340	0	0	0	0	NA	NA	NA	NA	no	NA	NA	NA	NA	no	NA	NA	NA	NA	no	0	0	0	0	0	0	0	0	0	0	0	0	0	0	0	0	0	0	0	0	0	0	0	0	0	0	0	0	0	0
gene-LOC106602401	22.32	28	22	17	0.809	-0.307	0.27512623373223	0.578518448542316	no	0.616	-0.7	0.0194993181632464	0.0509484719858407	no	0.762	-0.393	0.192794707532806	0.333438514449327	no	32	23	26	21	40	28	20	18	37	27	27	18	9	15	7	29	28	31	22	28	26	19	18	22	26	32	20	11	15	7
gene-LOC106602407	38.39	40	41	34	1.022	0.031	0.874584669965145	0.961605694360135	no	0.856	-0.225	0.283679118345299	0.437087201508894	no	0.837	-0.256	0.214421659281505	0.360292113508345	no	48	38	33	27	62	40	30	41	79	52	23	29	31	39	34	43	47	39	29	43	38	29	41	47	49	27	33	38	40	34
gene-LOC106602414	25.77	30	25	22	0.804	-0.316	0.200604412929828	0.490724199723092	no	0.726	-0.461	0.0742242373988027	0.155063394871494	no	0.904	-0.146	0.576851087929539	0.721953814112556	no	28	18	33	34	44	16	34	29	37	26	15	18	17	22	29	25	22	39	36	30	15	33	29	22	25	18	20	21	22	29
gene-LOC106602415	21.46	23	19	22	0.832	-0.265	0.329423863062256	0.635589509335918	no	0.944	-0.083	0.764700815561403	0.855336255948359	no	1.135	0.183	0.510901390175542	0.665762351289979	no	20	16	21	28	34	21	27	13	26	24	13	28	17	17	24	18	20	25	30	24	20	26	13	15	23	16	32	21	17	24
gene-LOC106602453	33.52	40	28	32	0.693	-0.529	0.00769576953108834	0.0566839238684661	no	0.802	-0.318	0.114760056425543	0.219982476175239	no	1.158	0.211	0.31090299397994	0.472982413771447	no	45	31	35	33	67	27	30	26	52	30	23	31	23	30	41	40	38	41	35	46	25	29	26	31	29	27	35	28	31	41
gene-LOC106602518	13.84	13	16	13	1.215	0.281	0.424152022448237	0.717054466974397	no	0.985	-0.021	0.953756474657058	0.972853513262108	no	0.811	-0.303	0.397595259312179	0.562340903976478	no	16	13	8	13	16	6	16	22	22	24	13	14	12	7	11	14	16	9	14	11	6	15	22	13	23	16	16	15	7	11
gene-LOC106602522	0	0	0	0	NA	NA	NA	NA	no	NA	NA	NA	NA	no	NA	NA	NA	NA	no	0	0	0	0	0	0	0	0	0	0	0	0	0	0	0	0	0	0	0	0	0	0	0	0	0	0	0	0	0	0
gene-LOC106602524	0	0	0	0	NA	NA	NA	NA	no	NA	NA	NA	NA	no	NA	NA	NA	NA	no	0	0	0	0	0	0	0	0	0	0	0	0	0	0	0	0	0	0	0	0	0	0	0	0	0	0	0	0	0	0
gene-LOC106602529	2.16	0	0	6	0.881	-0.182	0.899369358713985	0.970473647290507	no	22.839	4.513	8.27497069362057e-05	0.000375467239829623	up	25.911	4.695	4.22026583971895e-05	0.000203441276907783	up	0	0	0	0	1	0	0	0	1	0	6	2	8	3	9	0	0	0	0	1	0	0	0	1	0	7	2	10	3	9
gene-LOC106602530	2.5	0	3	5	6.172	2.626	0.0174867488448825	0.104735005508752	no	11.4	3.511	0.00119963111611038	0.00434852446205373	up	1.847	0.885	0.217363012621103	0.364144441576656	no	0	0	0	1	1	2	4	5	2	1	3	5	3	2	8	0	0	0	1	1	2	4	5	1	1	4	6	4	2	8
gene-LOC106602532	0.08	0	0	0	0.591	-0.759	0.840078833733682	NA	no	0.748	-0.419	0.911391425033991	NA	no	1	0	1	NA	no	0	1	0	0	0	0	0	0	0	0	0	0	0	0	0	0	1	0	0	0	0	0	0	0	0	0	0	0	0	0
gene-LOC106602536	5.86	6	6	6	1.034	0.049	0.920168493290098	0.977562942181656	no	1.03	0.043	0.931314085924952	0.959905041599424	no	0.996	-0.005	0.991267361332644	0.995097704013913	no	9	4	2	8	7	3	4	7	15	7	7	4	5	4	7	8	5	2	9	5	3	4	7	9	7	8	5	6	4	7
gene-LOC106602546	2.57	0	5	3	24.589	4.62	8.01153101457485e-05	0.0012278236222816	up	17.669	4.143	0.000538744689444259	0.00210980930767164	up	0.719	-0.477	0.563906363127209	0.711674824349759	no	0	0	0	0	0	1	3	7	4	10	3	2	0	3	7	0	0	0	0	0	1	3	7	2	10	4	2	0	3	7
gene-LOC106602567	260.83	98	448	236	4.584	2.197	6.37713575728822e-49	1.22428252268419e-46	up	2.409	1.268	1.22712919632306e-16	1.63869185583753e-15	up	0.526	-0.928	5.44421027440555e-11	5.31321794399063e-10	down	139	97	72	84	106	369	426	471	821	553	197	184	213	210	264	125	119	85	90	73	347	408	472	488	526	235	208	259	214	263
gene-LOC106602570	0.13	0	0	0	1.315	0.395	0.916381944353336	NA	no	1.665	0.735	0.845000546655178	NA	no	1.266	0.34	0.927883761491228	NA	no	0	0	0	0	0	1	0	0	0	0	0	0	0	0	1	0	0	0	0	0	1	0	0	0	0	0	0	0	0	1
gene-LOC106602572	1.71	1	2	2	1.321	0.402	0.674858182286576	0.87314577034428	no	1.712	0.776	0.41649399756466	0.573444242478017	no	1.296	0.374	0.676984312988866	0.797343377873198	no	1	0	2	0	4	2	3	1	3	1	1	2	3	0	4	1	0	2	0	3	2	3	1	2	1	1	2	4	0	4
gene-LOC106602597	0.49	0	1	1	2.033	1.023	0.602130905509287	NA	no	2.513	1.329	0.498952612195247	NA	no	1.236	0.306	0.873504498533514	NA	no	0	0	0	1	0	1	0	0	0	2	0	2	1	0	0	0	0	0	1	0	1	0	0	0	2	0	2	1	0	0
gene-LOC106602609	116.93	127	100	124	0.784	-0.351	0.00477449330797201	0.039014857902853	down	0.968	-0.046	0.710050046504056	0.815804941953764	no	1.235	0.305	0.0158740165433403	0.0438488321651935	up	151	105	91	110	209	115	90	110	168	101	115	94	112	122	116	135	129	108	117	145	108	86	110	100	96	137	106	136	124	115
gene-LOC106602621	31.29	35	32	27	0.907	-0.141	0.524582100886359	0.788228059442968	no	0.766	-0.385	0.100711172729854	0.198250091725402	no	0.845	-0.244	0.297426052550182	0.457886672310836	no	35	30	33	39	41	35	33	28	64	28	25	35	19	24	18	31	37	39	42	28	33	32	28	38	27	30	40	23	24	18
gene-LOC106602623	13.31	16	14	10	0.884	-0.179	0.55603366872525	0.808383669686703	no	0.635	-0.655	0.0500853853604605	0.112531919720254	no	0.719	-0.476	0.154177007738719	0.282652147294308	no	16	7	15	15	31	13	16	14	22	17	8	11	7	9	11	14	9	18	16	21	12	15	14	13	16	10	12	9	9	11
gene-LOC106602639	0	0	0	0	NA	NA	NA	NA	no	NA	NA	NA	NA	no	NA	NA	NA	NA	no	0	0	0	0	0	0	0	0	0	0	0	0	0	0	0	0	0	0	0	0	0	0	0	0	0	0	0	0	0	0
gene-LOC106602657	5.42	6	7	4	1.26	0.333	0.497686271456691	0.769909833958545	no	0.693	-0.528	0.342856557498914	0.499935015163324	no	0.55	-0.861	0.108273545235254	0.215348237549524	no	4	6	6	7	4	4	11	6	12	7	3	2	5	2	5	4	7	7	7	3	4	11	6	7	7	4	2	6	2	5
gene-LOC106602729	2.36	4	2	2	0.498	-1.005	0.19973031652714	0.489519397042088	no	0.422	-1.243	0.141052088082423	0.258827411643859	no	0.848	-0.238	0.790352105659621	0.875152997337355	no	1	5	5	3	4	1	3	2	5	0	3	1	0	1	2	1	6	6	3	3	1	3	2	3	0	4	1	0	1	2
gene-LOC106602795	0	0	0	0	NA	NA	NA	NA	no	NA	NA	NA	NA	no	NA	NA	NA	NA	no	0	0	0	0	0	0	0	0	0	0	0	0	0	0	0	0	0	0	0	0	0	0	0	0	0	0	0	0	0	0
gene-LOC106602810	3.07	2	3	5	1.236	0.305	0.668019019361978	0.869973544144201	no	2.188	1.129	0.0987852174806365	0.195229052653326	no	1.77	0.824	0.199997344937549	0.342089266411572	no	5	1	1	2	2	3	2	1	8	2	3	6	4	4	4	4	1	1	2	1	3	2	1	5	2	4	7	5	4	4
gene-LOC106602852	34.45	48	38	17	0.787	-0.345	0.0807956506660058	0.290751047549272	no	0.342	-1.548	9.64956623725571e-11	8.5663404311814e-10	down	0.434	-1.204	6.13340461074217e-07	3.8560714787736e-06	down	38	36	51	50	74	39	37	41	66	40	14	13	16	11	21	34	44	60	53	51	37	35	41	39	38	17	15	19	11	21
gene-LOC106602859	0	0	0	0	NA	NA	NA	NA	no	NA	NA	NA	NA	no	NA	NA	NA	NA	no	0	0	0	0	0	0	0	0	0	0	0	0	0	0	0	0	0	0	0	0	0	0	0	0	0	0	0	0	0	0
gene-LOC106602871	0	0	0	0	NA	NA	NA	NA	no	NA	NA	NA	NA	no	NA	NA	NA	NA	no	0	0	0	0	0	0	0	0	0	0	0	0	0	0	0	0	0	0	0	0	0	0	0	0	0	0	0	0	0	0
gene-LOC106602899	233.16	289	259	151	0.897	-0.156	0.228421839820441	0.525880059644372	no	0.521	-0.94	4.51581344105493e-12	4.43192617919331e-11	down	0.581	-0.784	7.69713766153963e-09	6.09469829698988e-08	down	256	213	274	306	440	343	278	206	427	260	149	126	125	150	130	229	261	324	327	304	323	266	206	254	247	178	143	152	153	129
gene-LOC106602909	0	0	0	0	NA	NA	NA	NA	no	NA	NA	NA	NA	no	NA	NA	NA	NA	no	0	0	0	0	0	0	0	0	0	0	0	0	0	0	0	0	0	0	0	0	0	0	0	0	0	0	0	0	0	0
gene-LOC106602912	0	0	0	0	NA	NA	NA	NA	no	NA	NA	NA	NA	no	NA	NA	NA	NA	no	0	0	0	0	0	0	0	0	0	0	0	0	0	0	0	0	0	0	0	0	0	0	0	0	0	0	0	0	0	0
gene-LOC106602995	0	0	0	0	NA	NA	NA	NA	no	NA	NA	NA	NA	no	NA	NA	NA	NA	no	0	0	0	0	0	0	0	0	0	0	0	0	0	0	0	0	0	0	0	0	0	0	0	0	0	0	0	0	0	0
gene-LOC106603002	0	0	0	0	NA	NA	NA	NA	no	NA	NA	NA	NA	no	NA	NA	NA	NA	no	0	0	0	0	0	0	0	0	0	0	0	0	0	0	0	0	0	0	0	0	0	0	0	0	0	0	0	0	0	0
gene-LOC106603004	0	0	0	0	NA	NA	NA	NA	no	NA	NA	NA	NA	no	NA	NA	NA	NA	no	0	0	0	0	0	0	0	0	0	0	0	0	0	0	0	0	0	0	0	0	0	0	0	0	0	0	0	0	0	0
gene-LOC106603013	1.26	1	2	1	1.273	0.348	0.753333277921469	NA	no	1.13	0.176	0.87851603903901	0.928387436288742	no	0.888	-0.171	0.876737899323232	0.930494027419963	no	2	0	1	1	2	1	1	3	1	2	0	0	0	5	1	2	0	1	1	1	1	1	3	1	2	0	0	0	5	1
gene-LOC106603024	2.45	2	2	4	1.018	0.026	0.976246945920369	0.992478330952448	no	1.968	0.977	0.237758479774945	0.384343197147248	no	1.933	0.951	0.240248569539384	0.391306413651323	no	3	0	0	0	8	1	3	2	2	3	3	3	3	2	6	3	0	0	0	6	1	3	2	1	3	4	3	4	2	6
gene-LOC106603025	0	0	0	0	NA	NA	NA	NA	no	NA	NA	NA	NA	no	NA	NA	NA	NA	no	0	0	0	0	0	0	0	0	0	0	0	0	0	0	0	0	0	0	0	0	0	0	0	0	0	0	0	0	0	0
gene-LOC106603026	0.4	1	0	0	0.241	-2.055	0.274659573934112	NA	no	0.204	-2.291	0.22316266153945	NA	no	0.849	-0.237	0.905277427845149	NA	no	1	0	2	1	1	1	0	0	0	0	0	0	0	0	0	1	0	2	1	1	1	0	0	0	0	0	0	0	0	0
gene-LOC106603028	0	0	0	0	NA	NA	NA	NA	no	NA	NA	NA	NA	no	NA	NA	NA	NA	no	0	0	0	0	0	0	0	0	0	0	0	0	0	0	0	0	0	0	0	0	0	0	0	0	0	0	0	0	0	0
gene-LOC106603029	18.21	15	15	24	0.999	-0.001	0.995953118811072	0.998565903435935	no	1.565	0.646	0.0239163740552272	0.0605469290831979	no	1.566	0.647	0.0210145720902308	0.0559189388125311	no	14	15	11	13	27	17	12	17	32	13	17	26	21	29	16	13	18	13	14	19	16	12	17	19	12	20	29	26	30	16
gene-LOC106603030	3.35	4	3	3	0.838	-0.255	0.697972530067409	0.883715664156345	no	0.7	-0.514	0.462087477324656	0.616855777548011	no	0.836	-0.258	0.71284889805965	0.824010255915318	no	6	4	1	4	6	2	4	2	7	5	0	4	1	1	7	5	5	1	4	4	2	4	2	4	5	0	5	1	1	7
[truncated: 134,157 more rows]
[truncated: 21 more columns]
