# Supplementary material for: Selective Stimulation of Duplicated Atlantic Salmon MHC Pathway Genes by Interferon-Gamma
Source: Front Immunol. 2020 Oct 6;11:571650. doi: 10.3389/fimmu.2020.571650 (PMC7573153; doi:10.3389/fimmu.2020.571650)
Supplement: Supplementary file 3 [file Data_Sheet_3.xlsx]

## Sheet: MHC pathway genes
SF3a. Details of selected DEGs
Gene name	Accession number	Genome annotation	Average number of matching reads for the five replicates			Log2 fold change with adjusted P-value in parenthesis for the different time-point comparisons
Transcription factors			0-hps	2hps	24-hps	log2 fold-change 2-hps vs 0-hps (padj)	log2 fold change 24-hps vs 2-hps (padj)	log2 fold change 24-hps vs 0-hps (padj)	Genomic location	Chromosome #
JAK1a	XM_014123419.1	PREDICTED: Salmo salar Janus kinase 1 (jak1), mRNA	2396	2624	1828	ns	ns	-0.391 (7.63e-10)	NC_027309.1: 41.900.001-41.955.907	10
JAK1b	XM_014168828.1	PREDICTED: Salmo salar tyrosine-protein kinase JAK1 (LOC100286690)	78	114	76	0.531 (0.011674)	ns	ns	NC_027322.1:9.336.812-9.396.447	23
JAK1.La	XM_014139300.1	PREDICTED: Salmo salar tyrosine-protein kinase JAK1-like (LOC106568720), mRNA	1113	3941	6368	1.823 (4.30e-69)	0.693 (5.34e-11)	2.516 (1.37e-132)	NC_027313.1:8.762.241-8.786.215	14
JAK1.Lb	XM_014189482.1	PREDICTED: Salmo salar tyrosine-protein kinase JAK1-like (LOC106598436)	0	0	0	NA	NA	NA	NC_027302.1:9.567.654-9.594.450	3
JAK2.1a	XM_014125501.1	PREDICTED: Salmo salar Janus kinase 2 (jak2), transcript variant X2, mRNA	0	0	0	NA	NA	NA	NC_027300.1:110.012.942.-110.189.997	1
JAK2.1b	XM_014138772.1	PREDICTED: Salmo salar tyrosine-protein kinase JAK2-like (LOC106568442)	6	9	17	ns	0.893 (0.040128)	1.484 (0.0009186)	NC_027312.1:96.918.887-97.976.821	13
JAK2.2	XM_014171549.1	PREDICTED: Salmo salar tyrosine-protein kinase JAK2-like (LOC106585396), mRNA	493	500	419	ns	-0.258 (0.0004040)	-0.234 (0.0018628)	NC_027323.1:26.874.135-26.911.606	24
STAT1.1a	XM_014149896.1	PREDICTED: Salmo salar signal transducer and activator of transcription 1 alpha (LOC100136558)	25	60	24	1.254 (3.90e-05)	ns	ns	NC_027315.1:64.447.884-64.461.742	16
STAT1.1b	None (see SF4)		NA	NA	NA	NA	NA	NA	NC_027316.1:7.168.750-7.181.496	17
STAT1.2a	NM_001141285.1	Salmo salar Signal transducer and activator of transcription 1 (stat1), mRNA	1399	2308	10208	0.721 (7.62e-27)	2.146 (8.83e-254)	2.867 (0)	NC_027320.1:12.218.693-12.235.684	21
STAT1.2b	XM_014173037.1	PREDICTED: Salmo salar signal transducer and activator of transcription 1-alpha/beta-like (LOC106586142)	0	0	0	NA	NA	NA	NC_027324.1:10.235.279-10.263.141	25
STAT2a	NM_001145424.1	Salmo salar signal transducer and activator of transcription 2 (stat2), mRNA	6424	7867	10141	0.293 (8.78e-06)	0.366 (1.58e-09)	0.659 (5.39e-29)	NC_027311.1:58.670.995-58.782.875	12
STAT2b	XM_014167157.1	PREDICTED: Salmo salar signal transducer and activator of transcription 1-like (LOC106583229)	4	5	2	ns	ns	ns	NC_027321.1:28.174.986-28.181.318	22
IRF1a	XM_014136758.1	PREDICTED: Salmo salar interferon regulatory factor 1 (irf-1)	197	8274	3610	5.392 (0)	[-1.197 (3.08e-22)]	4.20 (5.53e-233)	NC_027312.1:54.674.198-54.678.695	13
IRF1b	NM_001252364.1	Salmo salar interferon regulatory factor 1 isoform 2 (irf1-2), mRNA	77	8391	2061	6.760 (­0)	[-2.025 (9.28e-91)]	4.74 (0)	NC_027303.1:69.623.751-69.628.218	4
IRF9a	XM_014159557.1	PREDICTED: Salmo salar interferon regulatory factor 9 (irf9)	3	3	17	ns	2.721 (3.59e-07)	2.379 (5.40e-06)	NC_027318.1:68.799.550-68.807.766	19
IRF9b	XM_014181409.1	PREDICTED: Salmo salar interferon regulatory factor 8-like (LOC106590411)	0	0	0	NA	NA	NA	NC_027328.1:25.025.478-25.031.127	29
NLRC5a	XM_014124224.1	PREDICTED: Salmo salar protein NLRC5-like (LOC106560850)	2	4	15	ns	1.95 (0.000314)	2.58 (1.91e-05)	NC_027309.1:79.263.529-79.290.760	10
NLRC5b	XM_014149024.1	PREDICTED: Salmo salar NLR family, CARD domain containing 5 (nlrc5), mRNA	47	131	951	1.494 (3.07e-28)	2.86 (9.72e-203)	4.36 (1.39e-278)	NC_027315.1:31.288.575-31.311.835	16
CIITA	XM_014183310.1	MHCII transactivator	28	18	141	ns	2.91 (2.92e-49)	2.32 (4.51e-36)	NW_012347531.1:5.494-24.308
RFXANK	NM_001140973.1	Salmo salar regulatory factor X-associated ankyrin-containing protein (rfxank), mRNA	83	100	295	ns	1.56 (3.30e-40)	1.84 (1.57e-50)	NC_027315.1:38.347.885-38.350.459	16
RFXANK.La	XM_014139957.1	PREDICTED: Salmo salar ankyrin repeat family A protein 2-like (LOC106569021)	0	0	0	NA	NA	NA	NC_027300:141.219.549-141.228.949	1
RFXANK.Lb	XM_014128069.1	PREDICTED: Salmo salar ankyrin repeat, family A (RFXANK-like), 2 (ankra2), mRNA	217	188	167	[-0.20 (0.236395)]	[-0.18 (0.204482)]	[-0.37 (0.002066)	NC_027310.1:51.185.525-51.190.841	11
RFXAPa	XM_014198370.1	PREDICTED: Salmo salar regulatory factor X-associated protein-like (LOC106604035), mRNA	224	236	258	ns	ns	ns	NC_027303.1:80.495.836-80.499.233	4
RFXAPb	XM_014129757.1	PREDICTED: Salmo salar regulatory factor X-associated protein (rfxap)	0	0	0	NA	NA	NA	NC_027310.1:87.363.502-87.371.927	11
RFX5a	XM_014141621.1	PREDICTED: Salmo salar DNA-binding protein RFX5-like (LOC106569903)	0	0	0	NA	NA	NA	NC_027313.1:60.828.512-60.843.569	14
RFX5b	XM_014177217.1	PREDICTED: Salmo salar DNA-binding protein RFX5-like (LOC106588339)	0	0	0	NA	NA	NA	NC_027326.1:11.825.491-11.840.434	27
NF-YA.1	XM_014147395.1	PREDICTED: Salmo salar nuclear transcription factor Y, alpha (nfya)	0	0	0	NA	NA	NA	NC_027314.1:97.132.854-97.160.224	15
NF-YA.2	XM_014134303.1	PREDICTED: Salmo salar nuclear transcription factor Y subunit alpha-like (LOC106566364)	0	0	0	NA	NA	NA	NC_027312.1:54.012.471-54.029.699	13
NF-YA.3	XM_014166883.1	PREDICTED: Salmo salar nuclear transcription factor Y subunit alpha-like (LOC106583083)	0	0	0	NA	NA	NA	NC_027321.1:27.442.640-27.452.769	22
NF-YB.1a	XM_014124522.1	PREDICTED: Salmo salar nuclear transcription factor Y subunit beta (LOC106561000)	21	19	27	ns	ns	ns	NC_027309.1:71.648.409-71.700.001	10
NF-YB.1b	XM_014169900.1	PREDICTED: Salmo salar nuclear transcription factor Y, beta (nfyb), transcript variant X1, mRNA	0	0	0	NA	NA	NA	NC_027322.1:35.750.908-35.783.684	23
NF-YB.2a	XM_014208086.1	PREDICTED: Salmo salar nuclear transcription factor Y subunit beta-like (LOC106609347)	0	0	0	NA	NA	NA	NC_027306.1:40.991.492-40.994.683	7
NF-YB.2b	XM_014153264.1	PREDICTED: Salmo salar nuclear transcription factor Y subunit beta-like (LOC106576223)	0	0	0	NA	NA	NA	NC_027316.1:43.179.737-43.182.763	17
NF-YCa	XM_014142803.1	PREDICTED: Salmo salar nuclear transcription factor Y, gamma (nfyc), transcript variant X4, mRNA	0	0	0	NA	NA	NA	NC_027313.1:78.725.782-78.765.010	14
NF-YCb	XM_014178432.1	PREDICTED: Salmo salar nuclear transcription factor Y subunit gamma-like (LOC106588897)	0	0	0	NA	NA	NA	NC_027326.1:29.300.001-29.354.350	27
ATF1a	XM_014132890.1	PREDICTED: Salmo salar cyclic AMP-dependent transcription factor ATF-1-like (LOC106565593)	0	0	0	NA	NA	NA	NC_027311:55.695.885-55.695.983	12
ATF1b	XM_014167055.1	PREDICTED: Salmo salar activating transcription factor 1 (atf1), transcript variant X2, mRNA	0	0	0	NA	NA	NA	NC_027321:31.172.716-31.172.907	22
CREB1.1a	XM_014151079.1	PREDICTED: Salmo salar cyclic AMP-responsive element-binding protein 1-like (LOC106574945)	0	0	0	NA	NA	NA	NC_027315:82.572.509-82.572.613	16
CREB1.1b (ATF1.L2)	XM_014152526.1	PREDICTED: Salmo salar cyclic AMP-responsive element-binding protein 1-like (LOC106575835), mRNA	656	641	796	ns	0.31 (0.0082468)	0.28 (0.01930893)	NC_027316:27,098.316-27.100.175	17
CREB1.2a	XM_014165441.1	PREDICTED: Salmo salar cyclic AMP-responsive element-binding protein 1-like (LOC106582380)	0	0	0	NA	NA	NA	NC_027320:44.211.282-44.211.386	21
CREB1.2b	XM_014173525.1	PREDICTED: Salmo salar cAMP responsive element binding protein 1 (creb1)	0	0	0	NA	NA	NA	NC_027324.1:20.264.207-20.274.534	25
CEBPA	NM_001139931.1	Salmo salar CCAAT/enhancer binding protein (C/EBP), alpha (cebpa), mRNA	38	135	40	1.80 (2.78e-19)	[-1.75 (1.99e-18)]	ns	NC_027325.1:44.885.074-44.887.228	26
CEBPBa	NM_001139913.1	Salmo salar CCAAT enhancer binding protein beta (cebpb), mRNA	6075	5861	2806	ns	[-1.06 (3.40e-71)]	[-1.11 (3.68e-78)]	NC_027312.1:40.482.789-40.484.398	13
CEBPBb	XM_014146703.1	PREDICTED: Salmo salar CCAAT/enhancer-binding protein beta-like (LOC106572480), mRNA	4392	10171	3283	1.21 (5.26e-55)	[-1.63 (1.90e-99)]	[-0.42 (2.97e-07)]	NC_027314.1:82.842.964-82.844.664	15
CEBPDa	XM_014191131.1	PREDICTED: Salmo salar CCAAT/enhancer binding protein (C/EBP), delta (cebpd), mRNA	451	1637	353	1.86 (9.63e-170)	[-2.22 (7.32e-222)]	[-0.36 (9.84e-06)]	NC_027302.1:30.656.474-30.658.084	3
CEBPDb	NM_001141493.1	Salmo salar CCAAT/enhancer binding protein (C/EBP), delta (LOC100196464), mRNA	220	2044	242	3.22 (0)	-3.083 (0)	ns	NC_027313.1:30.231.125-30.232.622	14
NF-kB_p65a_RELA	XM_014206784.1	PREDICTED: Salmo salar putative transcription factor p65 homolog (LOC106608684), mRNA	1497	1403	1539	[-0.09 (0.413090)]	0.13 (0.091216)	0.04 (0.673628)	NC_027306:11.733.819-11.738.213	7
NF-kB_p65b1	XM_014156036.1	PREDICTED: Salmo salar transcription factor p65-like (LOC106577703), mRNA	8	4	3	[-0.94 (0.285827)]	[-0.416 (0.656193)]	[-1.35 (0.054726)]	NC_027317:47.623.987-47.631.10	18
NF-kb_p65b2	XM_014155658.1	PREDICTED: Salmo salar transcription factor p65-like (LOC106577543), mRNA	530	807	245	0.61 (7.65e-17)	[-0.72 (2.36e-110)	[-1.11 (3.21e-44)]	NC_027317:47.645.715-47.655.880	18
NF-kB_p105a	XM_014199784.1	PREDICTED: Salmo salar nuclear factor NF-kappa-B p105 subunit-like (LOC106604768)	0	0	0	NA	NA	NA	NC_027304.1:34.546.596-34.582.648	5
NF-kB_p105b_p50	XM_014212190.1	PREDICTED: Salmo salar nuclear factor NF-kappa-B p105 subunit-like (LOC106611703), mRNA	2031	1933	1912	[-0.07 (0.475373)}	[-0.02 (0.868624)]	[-0.09 (0.219388)]	NC_027308.1:65.482.780-65.505.283	9
NF-kB_relB	XM_014213471.1	PREDICTED: Salmo salar v-rel avian reticuloendotheliosis viral oncogene homolog B (relb)	96	170	143	0.81 (1.27e-11)	[-0.25 (0.051487)]	0.56 (7.03e-06)	NC_027308.1:94.281.267-94.291.502	9
NF-kb_C-REL.1	XM_014155312.1	PREDICTED: Salmo salar proto-oncogene c-Rel-like (LOC106577351), mRNA	8	22	4	1.48 (0.001229)	[-2.4 (4.91e-07)	ns	NC_027317.1:35.241.811-35.249.516	18
NF-kb_C-REL.2	XM_014183286.1	PREDICTED: Salmo salar proto-oncogene c-Rel-like (LOC106591996), partial mRNA	378	775	438	1.04 (6.88e-08)	[-0.82 (1.12e-05)]	ns	NW_012347507.1:3792..22320	nd
SP1	XM_014134044.1	PREDICTED: Salmo salar Sp1 transcription factor (sp1), transcript variant X1, mRNA	0	0	0	NA	NA	NA	NC_027311.1:84.614.461-84.625.539	12
USF1.1a	XM_014213793.1	PREDICTED: Salmo salar upstream stimulatory factor 1-like (LOC106612551)	0	0	0	NA	NA	NA	NC_027308.1:107.433.569-107.440.380	9
USF1.1b	XM_014162459.1	PREDICTED: Salmo salar upstream transcription factor 1 (usf1)	0	0	0	NA	NA	NA	NC_027319.1:51.721.722-51.726.027	20
USF1.2	XM_014195855.1	PREDICTED: Salmo salar upstream stimulatory factor 1-like (LOC106602885)	0	0	0	NA	NA	NA	NC_027303.1:30.415.658-30.439.108	4
USF2.1a	XM_014165986.1	PREDICTED: Salmo salar upstream stimulatory factor 2-like (LOC106582686)	0	0	0	NA	NA	NA	NC_027301.1:27.341.065-27.368.862	2
USF2.1b	XM_014200529.1	PREDICTED: Salmo salar upstream stimulatory factor 2-like (LOC106605158)	0	0	0	NA	NA	NA	NC_027304.1:53.377.632-53.393.086	5
USF2.2a	XM_014141368.1	PREDICTED: Salmo salar upstream stimulatory factor 2-like (LOC106569770)	37	46	33	0.30 (0.4303183)	[-0.50 (0.059908)]	[-0.2 (0.533175)]	NC_027313.1:47.308.615-47.335.185	14
USF2.2b (partial)	XM_014176835.1	PREDICTED: Salmo salar upstream stimulatory factor 2-like (LOC106588147), mRNA	0	0	0	NA	NA	NA	NC_027326.1:5.007.941-5.012.745	27
FRA1a	XM_014199651.1	PREDICTED: Salmo salar fos-related antigen 1-like (LOC106604712)	0	0	0	NA	NA	NA	NC_027304.1:32.422.897-32.428.653	5
FRA1b	XM_014212300.1	PREDICTED: Salmo salar FOS-like antigen 1 (fosl1)	0	1	0	NA	NA	NA	NC_027308.1:63.239.091-63.242.894	9
FRA2a	XM_014195898.1	PREDICTED: fos-related antigen 2-like isoform X1 [Salmo salar]	1089	1177	551	0.11 (0.675642)	[-1.09 (2.01e-16)]	[-0.98 (2.38e-13)]	NC_027300.1:45.034.992-45.048.763	1
FRA2b	XM_014210012.1	PREDICTED: Salmo salar FOS-like antigen 2 (fosl2)	65	95	31	0.56 (0.029215)	[-1.64 (1.24e-13)]	[-1.08 (4.29e-06)]	NC_027308.1:3.977.245-3.986.671	9
cFOSa	XM_014206157.1	PREDICTED: Salmo salar proto-oncogene c-Fos-like (LOC106608294), mRNA	187	436	62	1.22 (0.004530)	[-2.83 (1.04e-14)]	[-1.60 (3.02e-05)]	NC_027305.1:83.156.215-83.158.302	6
cFOSb	XM_014143656.1	PREDICTED: Salmo salar proto-oncogene c-Fos-like (LOC106571028)	0	0	0	NA	NA	NA	NC_027314.1:14.609.313-14.612.113	15
AP1a (JUN)	XM_014216828.1	PREDICTED: Salmo salar transcription factor AP-1-like (LOC106613963), mRNA	205	1978	281	3.26 (1.31e-262)	(-2.82) (1.44e-204)	0.45 (5.35e-05)	NC_027309.1:28.373.340-28.375.476	10
AP1b	XM_014169346.1	PREDICTED: Salmo salar transcription factor AP-1-like (LOC106584280)	0	0	0	NA	NA	NA	NC_027322.1:23.128.035-23.130.141	23
AP1.La	XM_014191729.1	PREDICTED: Salmo salar jun proto-oncogene (jun), mRNA	925	837	301	[-0.14 (0.428463)]	[-1.47 (1.37e-42)]	[-1.62 (4.41e-51)]	NC_027302.1:34.309.434-34.311.338	3
AP1.Lb	XM_014140753.1	PREDICTED: Salmo salar transcription factor AP-1-like (LOC106569413), mRNA	577	392	132	(-0.56)(4.14e-08)	[-1.55 (2.43e-47)]	[-2.11 (1.00e-88)]	NC_027313.1:33.522.924-33.524.782	14
JunB.1a	NM_001139901.1	Salmo salar jun B proto-oncogene (junb), mRNA	1775	3335	1966	0.91 (7.62e-15)	[-0.76 (4.44e-11)]	0.15 (0.3141513)	NC_027301.1:54.493.167-54.495.088	2
JunB.1b	XM_014130703.1	PREDICTED: Salmo salar transcription factor jun-B-like (LOC106564566)	0	0	0	NA	NA	NA	NC_027311.1:15.505.667-15.507.451	12
JunB.2	XM_014203597.1	PREDICTED: Salmo salar transcription factor jun-B-like (LOC106607037), mRNA	171	177	82	0.04 (0.9359679)	[-1.11 (5.83e-08)]	[-1.07 (2.31e-07)]	NC_027305.1:30.002.756-30.004.618	6
JunDa	XM_014216089.1	PREDICTED: Salmo salar transcription factor jun-D-like (LOC106613630)	3	3	3	ns	ns	ns	NC_027309.1:14.862.012-14.863.652	10
JunDb	XM_014149358.1	PREDICTED: Salmo salar transcription factor jun-D-like (LOC106573907), mRNA	18	17	17	ns	ns	ns	NC_027315.1:43.333.083-43.334.800	16
PU.1a	XM_014129198.1	transcription factor PU.1-like%2C transcript variant X2	0	0	0	NA	NA	N	NC_027310.1:74.515.072-74.524.036	11
PU.1b	XM_014175897.1	transcription factor PU.1-like	1	2	1	ns	ns	ns	NC_027325.1:25.412.308-25.421.874	26
First line of defence genes
SOCS1.1	XM_014190655.1	PREDICTED: Salmo salar suppressor of cytokine signaling 1-like (LOC106599427), mRNA	12	645	181	5.77 (5.89e-102)	[-1.85 (1.03e-18)]	3.94 (1.55e-45)	NW_012416168.1:784-1.683	nd
SOCS1.2	XM_014187410.1	PREDICTED: Salmo salar suppressor of cytokine signaling 1-like (LOC106596088), mRNA	13	714	196	5.78 (2.88e-149)	[-1.87 (1.24e-37)]	3.92 (2.85e-65)	NW_012358293.1:6.016-7.112	nd
SOCS1.3	XM_014183194.1	PREDICTED: Salmo salar suppressor of cytokine signaling 1-like (LOC106591927), mRNA	57	4557	1054	6.32 (0)	[-2.11 (2.27e-81)}	4.22 (1.20e-201)	NW_012347411.1:23.097-27.026	nd
SOCS1.4	XM_014190859.1	PREDICTED: Salmo salar suppressor of cytokine signaling 1-like (LOC106599570), partial mRNA	0	0	4	ns	ns	4.50 (0.0011674)	NW_012426344.1:13-1.027	nd
SOCS1.5	XM_014184557.1	PREDICTED: Salmo salar suppressor of cytokine signaling 1-like (LOC106593218)	0	0	0	NA	NA	NA	NW_012349686.1:7.664-9.765	nd
CK10a	XM_014143429.1	C-C motif chemokine 20-like	0	0	9	ns	4.562(5.20e-05)	4.947 (1.29e-05)	NC_027314.1:3.252.135-3.256.106	15
CK10b	XM_014172597.1	PREDICTED: Salmo salar C-C motif chemokine 19-like (LOC106585878), mRNA	265	483	22429	0.87 (1.68e-14)	5.531 (0)	6.40 (0)	NC_027323.1:41.009.563-41.020.152	24
CK13a	XM_014128861.1	PREDICTED: Salmo salar C-C motif chemokine 19-like (LOC106563358), mRNA	4	545	1514	7.13 (2.46e-91)	1.47 (8.94e-29)	8.60 (5.05e-134)	NC_027310.1:71.597.209-71.598.608	11
CK13b	XM_014133457.1	PREDICTED: Salmo salar C-C motif chemokine 19-like (LOC106565855), mRNA	145	10563	6484	6.18 (0)	[-0.70 (2.18e-07)]	5.48 (0)	NC_027300.1:122.209.795-122.211.056	1
CXCL11L1.1	XM_014143455.1	PREDICTED: Salmo salar C-X-C motif chemokine 11-like (LOC106570889), mRNA	5	746	361	7.15 (2.70e-103)	[-1.05 [1.83e-08)]	6.11 (2.50e-75)	NC_027314.1:3.502.962-3.504.253	15
CXCL11L1.2	NM_001141223.1	Salmo salar Platelet basic protein (scyb7), mRNA	105	11463	8314	6.78 (0)	[-0.46 (0.013694)]	6.31 (2.73e-286)	NC_027314.1:3.514.954-3.517.032	15
CXCL11L1.3	XM_014143446.1	PREDICTED: Salmo salar C-X-C motif chemokine 11-like (LOC106570878), mRNA	19	3088	1668	7.28 (0)	[-0.89 (9.47e-11)]	6.39 (1.54e-236)	NC_027314.1:3.545.565-3.547.816	15
CXCLF4a	XM_014174627.1	PREDICTED: Salmo salar C-X-C motif chemokine 11-like (LOC106586893), mRNA	56505	80226	57160	0.51 (0.027769)	[-0.49 (0.013682)]	ns	NC_027301.1:48.865.613-48.867.386	2
CXCLF4b	XM_014131006.1	PREDICTED: Salmo salar C-X-C motif chemokine 11-like (LOC106564720), mRNA	7119	31925	36820	2.17 (3.96e-59)	ns	2.37 (1.53e-71)	NC_027311.1:19.630.841-19.632.724	12
MX1	NM_001123690.1	Salmo salar myxovirus resistance 2 (mx2), mRNA	385	618	1516	0.69 (1.15e-06)	1.29 (3.07e-23)	1.98 (5.19e-52)	NC_027311.1:66.798.392-66.803.823	12
MX2	XM_014133086.1	PREDICTED: Salmo salar Interferon-induced GTP-binding protein Mx (mx)	1	0	4	ns	3.50 (0.008916)	ns	NC_027311.1:66.776.321-66.785.731	12
MX3	NM_001123675.1	Salmo salar Mx3 protein (LOC100136587), mRNA	1949	2256	5099	0.21 (0.000505)	1.18 (1.63e-84)	1.39 (7.68e-116)	NC_027311.1:66.816.619-66.828.660	12
MX4	XM_014174614.1	PREDICTED: Salmo salar interferon-induced GTP-binding protein Mx-like (LOC106586887), mRNA	95	801	2732	3.09 (4.26e-54)	1.77 (9.76e-20)	4.86 (7.22e-130)	NC_027324.1:47.104.856-47.121.653	25
MX5	XM_014174615.1	PREDICTED: Salmo salar interferon-induced GTP-binding protein Mx-like (LOC106586888), mRNA	0	3	63	ns	4.59 (3.07e-23)	6.77 (8.06e-14)	NC_027324.1:47.217.828-47.228.438	25
MX6	XM_014174616.1	PREDICTED: Salmo salar interferon-induced GTP-binding protein Mx-like (LOC106586889), mRNA	1	2	19	ns	3.45 (1.22e-07)	4.28 (1.44e-07)	NC_027324.1:47.139.133-47.161.993	25
MX7	XM_014174617.1	PREDICTED: Salmo salar interferon-induced GTP-binding protein Mx2-like (LOC106586890), mRNA	1	1	15	ns	4.11 (4.19e-07)	3.91 (1.39e-06)	NC_027324.1:47.175.786-47.193.273	25
MX8	XM_014174618.1	PREDICTED: Salmo salar interferon-induced GTP-binding protein Mx2-like (LOC106586891), mRNA	21	190	4254	3.13 (1.78e-67)	4.45 (0)	7.57 (0)	NC_027324.1:47.243.603-47.262.617	25
MX9	XM_014214722.1	PREDICTED: Salmo salar interferon-induced GTP-binding protein Mx-like (LOC106612969)	0	1	1	ns	ns	ns	NC_027308.1:117.838.751-117.853.817	9
MX10 (partial)	XM_014143485.1	PREDICTED: Salmo salar interferon-induced GTP-binding protein Mx-like (LOC106570906)	0	0	0	NA	NA	NA	NC_027314.1:5.292.440-5.299.092	15
ISG15a1	NM_001141230.1	Salmo salar ISG15 ubiquitin like modifier (isg15), mRNA	1795	2549	4369	0.51 (3.04e-05)	0.78 (1.06e-12)	1.28 (4.04e-33)	NC_027319.1:27.983.191-27.984.436	20
ISG15a2	XM_014161156.1	PREDICTED: Salmo salar polyubiquitin-like (LOC106580299), mRNA	594	1001	2138	0.76 (6.50e-06)	1.09 (5.86e-13)	1.85 (3.65e-35)	NC_027319.1:28.156.151-28.157.368	20
ISG15b	NM_001123640.1	Salmo salar ISG15-like protein (LOC100136541), mRNA	6685	9339	31438	0.48 (0.005629)	3.37 (1.43e-35)	2.23 (1.62e-57)	NC_027323.1:15.680.535-15.681.565	24
IFI44.1	NM_001140400.1	Salmo salar Interferon-induced protein 44 (ifi44), mRNA	765	1030	6249	0.43 (0.000524)	2.69 (1.40e-98)	3.00 (3.57e-132)	NC_027313.1:62.942.467-62.979.179	14
IFI44.2	NM_001140400.1*	Salmo salar Interferon-induced protein 44 (ifi44), mRNA	782	944	6811	0.27 (0.108220)	2.85 (1.04e-139)	3.12 (1.38e-165)	NC_027313.1:63.251.718.-63.254.829	14
IFI44.3	XM_014151635.1	PREDICTED: Salmo salar interferon-induced protein 44-like (LOC106575246), mRNA	1	3	1	ns	ns	ns	NC_027316.1:9.105.5499.110.942	17
IFI44.4	XM_014149377.1	PREDICTED: Salmo salar interferon-induced protein 44-like (LOC106573916)	0	0	0	NA	NA	NA	NC_027315.1:43.549.791-43.558.484	16
IFI44.5	XM_014149379.1	PREDICTED: Salmo salar interferon-induced protein 44-like (LOC106573918)	0	1	1	ns	ns	ns	NC_027315.1:43.616.730-43.627.930	16
IFI44.6	XM_014149381.1	PREDICTED: Salmo salar interferon-induced protein 44-like (LOC106573920), mRNA	400	484	806	0.27 (0.000428)	0.74 (5.70e-22)	1.01 (1.07e-38)	NC_027315.1:43.668.157-43.675.309	16
IFI44.L1a	XM_014132022.1	PREDICTED: Salmo salar interferon-induced protein 44-like (LOC106565178), mRNA	1	211	61730	7.77 (1.36e-31)	8.19 (0)	15.96 (9.54e-126)	NC_027311.1:44.185.618-44.193.898	12
IFI44.L1b1	XM_014167585.1	PREDICTED: Salmo salar interferon-induced protein 44-like (LOC106583431)	0	56	50	7.12 (1.14e-14)	ns	6.94 (6.76e-13)	NC_027321.1:42.904.844-42.926.820	22
IFI44.L1b2	XM_014167590.1	PREDICTED: Salmo salar interferon-induced protein 44-like (LOC106583433)	3	125	6126	5.24 (1.02e-40)	5.62 (4.61e-222)	10.86 (1.88e-169)	NC_027321.1:42.975.136-42.984.875	22
IFI44.L1b3	XM_014167588.1	PREDICTED: Salmo salar interferon-induced protein 44-like (LOC106583432), mRNA	16	156	2543	3.26 (1.51e-43)	4.03 (2.06e-115)	7.29 (7.02e-216)	NC_027321.1:43.039.358-43.066.852	22
IFI44.L1b4	XM_014203108.1	PREDICTED: Salmo salar interferon-induced protein 44-like (LOC106606746), mRNA	126	497	2853	1.99 (1.51e-40)	2.52 (4.64e-72)	4.51 (5.72e-203)	NC_027321.1:43.104.110-43.110.856	22
IFI44.L2	XM_014167582.1	PREDICTED: Salmo salar interferon-induced protein 44-like (LOC106583430)	0	0	0	NA	NA	NA	NC_027305.1:19.840.801-19.856.156	6
GBP1a1	XM_014165107.1	PREDICTED: Salmo salar interferon-induced guanylate-binding protein 1-like (LOC106582237)	2	10	26	2.64 (0.000324)	1.39 (0.000842)	4.03 (1.67e-10)	NC_027320.1:34.782.33934.788.920	21
GBP1a2	XM_014165038.1	PREDICTED: Salmo salar interferon-induced guanylate-binding protein 1-like (LOC106582199), partial mRNA	5	37	91	2.78 (1.59e-12)	1.29 (2.176e-06)	4.07 (2.85e-28)	NC_027320.1:34.798.048-34.803.869	21
GBP1a3	XM_014165105.1	PREDICTED: Salmo salar interferon-induced guanylate-binding protein 1-like (LOC106582236)	2	14	53	2.49 (6.57e-06)	1.92 (9.152e-11)	4.41 (4.41e-20)	NC_027320.1:34.827.891-34.849.799	21
GBP1a4	XM_014165110.1	PREDICTED: Salmo salar interferon-induced guanylate-binding protein 1-like (LOC106582240), mRNA	1334	2833	15487	1.09 (8.51e-113)	2.45 (0)	3.54 (0)	NC_027320.1:34.936.859-34.954.034	21
GBP1a5	XM_014165113.1	PREDICTED: Salmo salar interferon-induced guanylate-binding protein 1-like (LOC106582242), partial mRNA	570	1087	11140	0.93 (4.37e-47)	3.36 (0)	4.29 (0)	NC_027320.1:34.969.169-34.974.000	21
GBP1a6	XM_014165111.1	PREDICTED: Salmo salar interferon-induced guanylate-binding protein 1-like (LOC106582241), mRNA	76	122	326	0.68 (1.12e-05)	1.42 (2.114e-31)	2.10 (4.56e-58)	NC_027320.1:34.974.318-34.988.222	21
GBP1a7	XM_014165669.1	PREDICTED: Salmo salar interferon-induced guanylate-binding protein 1-like (LOC106582501), mRNA	24	22	1495	[-0.19 (0.684267)]	6.14 (2.085e-263)	5.95 (1.360e-248)	NC_027320.1:52.752.009-52.772.529	21
GBP1a8	XM_014165670.1	PREDICTED: Salmo salar interferon-induced guanylate-binding protein 1-like (LOC106582502), mRNA	44	71	1774	0.70 (0.000207)	4.62 (1.27e-279)	5.33 (5.66e-296)	NC_027320.1:52.792.527-52.814.212	21
GBP1a9	XM_014165672.1	PREDICTED: Salmo salar interferon-induced guanylate-binding protein 1-like (LOC106582503), mRNA	5	4	100	[-0.27 (0.804847)]	4.62 (1.167e-38)	4.35 (5.436e-36)	NC_027320.1:52.844.021-52.854.691	21
GBP1.2	XM_014159922.1	PREDICTED: Salmo salar interferon-induced guanylate-binding protein 1-like (LOC106579758), mRNA	14	26	207	0.88 (0.003438)	2.99 (6.230e-61)	3.87 (9.30e-70)	NC_027318.1:82.048.307-82.049.518	19
GBP1.3	XM_014188700.1	PREDICTED: Salmo salar interferon-induced guanylate-binding protein 1-like (LOC106597522), mRNA	0	0	0	NA	NA	NA	NW_012366301.1:470-2.548
GBP1.4	XM_014188671.1	PREDICTED: Salmo salar interferon-induced guanylate-binding protein 1-like (LOC106597480), mRNA	4	9	55	1.35 (0.029741)	2.64 (2.141e-15)	3.98 (6.55e-20)	NW_012365985:537-2.615
GBP1.5	XM_014189215.1	PREDICTED: Salmo salar interferon-induced guanylate-binding protein 1-like (LOC106598149), mRNA	7	8	20	0.24 (0.819181)	1.37 (0.0010492)	1.60 (0.0002108)	NW_012373285.1:269-2.673
GBP1.6	XM_014189779.1	PREDICTED: Salmo salar interferon-induced guanylate-binding protein 1-like (LOC106598768), mRNA	21	31	279	0.60 (0.042187)	3.16 (4.900e-76)	3.76 (1.14e-83)	NW_012386104.1:1.615-2.826
MHCI pathway genes
CALR1a	XM_014139671.1	PREDICTED: Salmo salar calreticulin-like (LOC106568888), mRNA	185	191	222	ns	ns	ns	NC_027313.1:15.482.204-15.485.137	14
CALR1b	XM_014190253.1	PREDICTED: Salmo salar calreticulin-like (LOC106599148)	0	0	0	NA	NA	NA	NC_027302.1:16.022.537-16.025.752	3
CALR1.2	XM_014169468.1	PREDICTED: Salmo salar calreticulin-like (LOC106584323), mRNA	3270	3747	4231	ns	ns	0.37 (0.002208)	NC_027322.1:26.361.479-26.364.218	23
CALRL1	XM_014141139.1	PREDICTED: Salmo salar calreticulin-like (LOC106569608)	2	1	1	ns	ns	ns	NC_027313.1:41.509.871-41.518.596	14
CALRL2a	XM_014216212.1	PREDICTED: Salmo salar calreticulin-like (LOC106613685), mRNA	3626	3779	4385	ns	0.21 (0.000854)	0.27 (1.16e-05)	NC_027309.1:16.605.321-16.609.148	10
CALRL2b	XM_014149176.1	PREDICTED: Salmo salar calreticulin-like (LOC106573818)	369	435	1010	ns	1.22 (3.26e-38)	1.46 (7.75e-53)	NC_027315.1:40.259.148-40.267.862	16
ERP57a (PDIA3a)	XM_014170146.1	PREDICTED: Salmo salar protein disulfide-isomerase A3-like (LOC106584651), mRNA	14792	13664	14772	ns	ns	ns	NC_027322.1:41.701.278-41.708.848	23
ERP57b (PDIA3b)	NM_001168519.1	Salmo salar protein disulfide isomerase family A, member 3 (pdia3), mRNA	3932	4044	7952	ns	0.98 (3.56e-48)	1.02 (3.55e-52)	NC_027309.1:65.889.946-65.898.140	10
ERP57L1 (PDIA3.L1)	XM_014161251.1	PREDICTED: Salmo salar protein disulfide-isomerase A3-like (LOC106580339), mRNA	134	162	331	ns	1.03 (1.95e-24)	1.30 (2.16e-35)	NC_027301.1:21.616.513-21.621.161	2
ERP57L2a (PDIA3.L2a)	XM_014141608.1	PREDICTED: Salmo salar protein disulfide-isomerase A3-like (LOC106569891)	0	0	0	NA	NA	NA	NC_027313.1:61.089.980-61.110.809	14
ERP57L2b (PDIA3.L2b)	XM_014177199.1	PREDICTED: Salmo salar protein disulfide-isomerase A3-like (LOC106588328)	128	141	181	ns	0.37 (0.040253)	0.50 (0.004370)	NC_027326.1:12.040.425-12.049.378	27
TAP2a (LG27)	XM_014177339.1	PREDICTED: Salmo salar transport-associated protein 2b (tap2b), mRNA	982	3868	11599	1.98 (1.21e-162)	1.58 (2.41e-113)	3.56 (0)	NC_027326.1:10.176.035-10.180.872	27
TAP2b (LG14)	NM_001123689.1	Salmo salar transporter associated with antigen processing, subunit type a (tap2a), mRNA	17	54	639	1.63 (1.41e-13)	3.57 (1.61e-140)	5.20 (1.92e-161)	NC_027313.1:50.968.347-50.981.043	14
TAP2c	XM_014159076.1	PREDICTED: Salmo salar antigen peptide transporter 2-like (LOC106579291)	25	33	157	ns	2.25 (1.98e-45)	2.64 (6.20e-52)	NC_027318.1:51.232.532-51.213.314	19
TAP1	NM_001123673.1	Salmo salar transporter 1, ATP-binding cassette, sub-family B (MDR/TAP) (tap1), mRNA	1561	2295	9250	0.56 (5.71e-10)	2.01 (2.02e-112)	2.57 (1.60e-180)	NC_027304.1: 55.587.009-55.516.067	5
TAPBPa	XM_014177071.1	PREDICTED: Salmo salar TAP binding protein (tapbp), transcript variant X1, mRNA	278	1419	4298	2.36 (7.10e-85)	1.60 (6.20e-44)	3.95 (7.30e-243)	NC_027326.1:10.023.358-10.039.557	27
TAPBPb	XM_014141751.1	PREDICTED: Salmo salar tapasin-like (LOC106569962), transcript variant X2, mRNA	5	4	4	ns	ns	ns	NC_027313.1:59.041.175-59.053.861	14
TAPBPc	XM_014141493.1	PREDICTED: Salmo salar tapasin-like (LOC106569844), partial mRNA	1	2	1	ns	ns	ns	NC_027313.1:50.968.346-50.981.042	14
TAPBPL1a	XM_014214065.1	PREDICTED: Salmo salar tapasin-related protein-like (LOC106612666)	365	473	1162	0.38 (0.033319)	1.29 (1.02e-22)	1.67 (1.10e-36)	NC_027308.1:102.783.830-102.789.947	9
TAPBPL1b	XM_014162185.1	PREDICTED: Salmo salar tapasin-related protein-like (LOC106580779), mRNA	901	1049	2608	0.22 (0.003439)	1.31 (1.38e-113)	1.53 (1.81e-149)	NC_027319.1:46.797.073-46.803.184	20
TAPBPL2	XM_014206707.1	PREDICTED: Salmo salar tapasin-related protein-like (LOC106608637), mRNA	504	937	4159	0.892 (3.91e-35)	2.15 (9.43e-240)	3.04 (0)	NC_027306.1:12.926.171-12.930.490	7
TAPBPR	NM_001140511.1	Salmo salar TAP binding protein like (tapbpl), mRNA	0	0	0	NA	NA	NA	NC_027301.1:10.225.492-10.231.249	2
PSMA1.1	XM_014124690.1	PREDICTED: Salmo salar proteasome subunit alpha type-1 (LOC106561070), mRNA	819	829	1823	ns	1.14 (1.42e-38)	1.15 (2.70e-39)	NC_027309.1:67.050.826-67.063.258	10
PSMA1.2	XM_014175942.1	PREDICTED: Salmo salar proteasome subunit alpha type-1-like (LOC106587501), mRNA	1657	1453	1869	ns	0.37 (2.84e-08)	0.18 (0.014028)	NC_027325.1:26.390.052-26.394.352	26
PSMA1.3	XM_014175998.1	PREDICTED: Salmo salar proteasome subunit alpha type-1-like (LOC106587532), mRNA	1057	965	1313	ns	0.45 (4.54e-12)	0.32 (1.77e-06)	NC_027325.1:27.532.592-27.537.182	26
PSMA2.1a	XM_014142648.1	PREDICTED: Salmo salar proteasome subunit alpha type-2 (LOC106570382)	0	0	0	NA	NA	NA	NC_027313.1:72.800.465-72.806.030	14
PSMA2.1b	XM_014178626.1	PREDICTED: Salmo salar proteasome subunit alpha type-2-like (LOC106589005), mRNA	2504	2136	4483	ns	1.07 (1.26e-37)	0.84 (1.32e-23)	NC_027326.1:35.121.206-35.126.036	27
PSMA2.2	XM_014186627.1	PREDICTED: Salmo salar proteasome subunit alpha type-2-like (LOC106595251), mRNA	34	26	102	ns	1.97 (3.69e-20)	1.57(1.05e-13)	NW_012355036.1:2.508-7.365
PSMA2.3	XM_014186794.1	PREDICTED: Salmo salar proteasome subunit alpha type-2-like (LOC106595421), mRNA	137	160	369	NA	1.21 (6.86e-23)	1.44 (1.32e-30)	NW_012355663.1:2.532-6.999
PSMA2.4	XM_014188636.1	PREDICTED: Salmo salar proteasome subunit alpha type-2-like (LOC106597439), mRNA	0	0	0	NA	NA	NA	NW_012365643.1:3.019-4.883
PSMA2.5	XM_014186964.1	PREDICTED: Salmo salar proteasome subunit alpha type-2-like (LOC106595599), mRNA	0	0	0	NA	NA	NA	NW_012356382.1:225-2.340
PSMA2.6 (partial)	XM_014186967.1	PREDICTED: Salmo salar proteasome subunit alpha type-2-like (LOC106595602), mRNA	1	1	3	ns	ns	ns	NW_012356383.1:225-2.340
PSMA3a	XM_014211237.1	PREDICTED: Salmo salar proteasome subunit alpha type-3 (LOC106611239), mRNA	4036	3827	5334	ns	0.48 (2.45e-20)	0.40 (1.32e-14)	NC_027308.1:34.657.266-34.663.160	9
PSMA3b	XM_014194707.1	PREDICTED: Salmo salar proteasome subunit alpha 3 (psma3), mRNA	2245	2319	5843	ns	1.33 (2.35e-133)	1.38 (1.47e-141)	NC_027300.1:35.732.419-35.746.877	1
PSMA4.1a	NM_001141043.1	Salmo salar Proteasome subunit alpha type-4 (psa4), mRNA	1752	1688	3892	ns	1.20 (1.13e-55)	1.15 (5.99e-51)	NC_027325.1:32.939.278-32.943.243	26
PSMA4.1b	XM_014127632.1	PREDICTED: Salmo salar proteasome subunit alpha type-4-like (LOC106562664), mRNA	1284	1248	2962	ns	1.25 (3.66e-57)	1.21 (1.59e-53)	NC_027310.1:38.380.553-38.384.534	11
PSMA4.2	XM_014124038.1	PREDICTED: Salmo salar proteasome subunit alpha 4 (psma4), transcript variant X2, mRNA	0	0	0	NA	NA	NA	NC_027309.1:62.944.801-62.979.504	10
PSMA4.3 (partial)	XM_014188166.1	PREDICTED: Salmo salar proteasome subunit alpha type-4-like (LOC106596920), partial mRNA	0	1	2	ns	ns	ns	NW_012362606.1:5.387-6.061
PSMA5	NM_001140960.1	Salmo salar proteasome 20S subunit alpha 5 (psma5), mRNA	4927	4656	10989	ns	1.24 (1.25e-58)	1.16 (2.869e-51)	NC_027321.1:25.311.965-25.316.615	22
PSMA6.1a	XM_014204688.1	PREDICTED: Salmo salar proteasome subunit alpha type-6 (LOC106607599), mRNA	1106	1123	1202	ns	ns	ns	NC_027305.1:48.395.48348.398.517	6
PSMA6.1b	XM_014144015.1	PREDICTED: Salmo salar proteasome subunit alpha type-6-like (LOC106571223), mRNA	1338	1287	1821	ns	0.50 (1.56e-13)	0.45 (8.41e-11)	NC_027314.1:24.839.460-24.842.313	15
PSMA6.2a	XM_014213952.1	PREDICTED: Salmo salar proteasome subunit alpha type-6-like (LOC106612618), mRNA	386	517	2850	ns	2.47 (8.19e-243)	2.88 (0)	NC_027308.1:105.413.273-105.421.306	9
PSMA6.2b	XM_014162314.1	PREDICTED: Salmo salar proteasome subunit alpha type-6-like (LOC106580837)	0	3	1	ns	ns	ns	NC_027319.1:49.538.936-49.542.614	20
PSMA6.3	XM_014211118.1	PREDICTED: Salmo salar proteasome subunit alpha type-6-like (LOC106611176), mRNA	1883	1885	2366	ns	0.33 (0.000403)	0.33 (0.00037)	NC_027308.1:31.342.847-31.358.760	9
PSMA7a	XM_014145490.1	PREDICTED: Salmo salar proteasome subunit alpha type-7-like (LOC106571922), mRNA	314	367	869	ns	1.25 (2.89e-43)	1.47 (4.32e-58)	NC_027314.1:60.419.493-60.421.676	15
PSMA7b	XM_014135081.1	PREDICTED: Salmo salar proteasome subunit alpha 7 (psma7), transcript variant X1, mRNA	0	0	0	NA	NA	NA	NC_027312.1:19.630.202-19.635.045	13
PSMA8.1a	XM_014169175.1	PREDICTED: Salmo salar proteasome subunit alpha type-7-like (LOC106584187), mRNA	1590	1553	2503	ns	0.69 (1.28e-15)	0.66 (3.22e-14)	NC_027322.1:14.663.367-14.665.838	23
PSMA8.1b	XM_014123186.1	PREDICTED: Salmo salar proteasome subunit alpha type-7-like (LOC106560346), mRNA	1594	1610	2641	ns	0.71 (1.34e-26)	0.73 (1.54e-27)	NC_027309.1:35.937.614-35.940.144	10
PSMA8.2a	XM_014140233.1	PREDICTED: Salmo salar proteasome subunit alpha type-7-like (LOC106569175), mRNA	159	156	188	ns	0.28 (0.03576)	ns	NC_027313.1:27.557.885-27.578.124	14
PSMA8.2b	XM_014190989.1	PREDICTED: Salmo salar proteasome subunit alpha type-7 (LOC106599691), mRNA	1111	1007	1332	ns	0.40 (8.01e-08)	0.26 (0.000862)	NC_027302.1:27.740.137-27.753.767	3
PSMB1a	XM_014179894.1	PREDICTED: Salmo salar proteasome subunit beta type-1-B-like (LOC106589654), mRNA	3681	3762	5988	ns	0.67 (7.96e-14)	0.70 (4.38e-15)	NC_027327.1:19.352.019-19.354.409	28
PSMB1b	XM_014210205.1	PREDICTED: Salmo salar proteasome subunit beta 1 (psmb1), mRNA	2584	2718	5444	ns	1.00 (9.00e-16)	1.08 (4.77e-18)	NC_027300.1:81.642.266-81.644.471	1
PSMB2a	XM_014177580.1	PREDICTED: Salmo salar proteasome subunit beta type-2-like (LOC106588490), mRNA	4530	4472	8920	ns	1.00 (1.32e-42)	0.98 (4.26e-41)	NC_027326.1:7.633.585-7.647.942	27
PSMB2b	XM_014141946.1	PREDICTED: Salmo salar proteasome subunit beta 2 (psmb2), mRNA	1476	1374	1727	ns	0.33 (2.74e-07)	0.23 (0.000707)	NC_027313.1:56.740.677-56.749.913	14
PSMB3a	XM_014176616.1	PREDICTED: Salmo salar proteasome subunit beta type-3 (LOC106587952), mRNA	1874	1859	3567	ns	0.94 (4.89e-41)	0.93 (5.65e-40)	NC_027301.1:46.073.424-46.075.407	2
PSMB3b	XM_014131496.1	PREDICTED: Salmo salar proteasome subunit beta type-3-like (LOC106564948), mRNA	1763	1692	2778	ns	0.72 (1.57e-21)	0.66 (3.33e-18)	NC_027311.1:23.091.646-23.093.585	12
PSMB4a	XM_014177216.1	PREDICTED: Salmo salar proteasome subunit beta type-4-like (LOC106588338), mRNA	4436	3828	7718	ns	1.01 (2.25e-13)	0.80 (1.13e-08)	NC_027326.1:11.840.919-11.845.141	27
PSMB4b	XM_014141626.1	PREDICTED: Salmo salar proteasome subunit beta type-4-like (LOC106569904), mRNA	1485	1366	2787	ns	1.03 (4.94e-26)	0.91 (1.73e-20)	NC_027313.1:60.842.907-60.847.693	14
PSMB5.1a	XM_014169252.1	PREDICTED: Salmo salar proteasome subunit beta type-5-like (LOC106584215), mRNA	764	609	616	ns	ns	[-0.31 (0.014739)]	NC_027322.1:21.866.163-21.874.247	23
PSMB5.1b	XM_014122889.1	PREDICTED: Salmo salar proteasome subunit beta type-5 (LOC100194696), mRNA	1456	1318	1557	ns	0.24 (0.007055)	ns	NC_027309.1:29.742.933-29.747.129	10
PSMB5.2	XM_014140774.1	PREDICTED: Salmo salar proteasome subunit beta type-5-like (LOC106569426)	126	119	155	ns	0.38 (0.005623)	0.29 (0.0422038)	NC_027313.1:34.945.238-34.951.588	14
PSMB6a	XM_014128982.1	PREDICTED: Salmo salar proteasome subunit beta 6 (psmb6), mRNA	2670	2483	3989	ns	0.68 (5.03e-19)	0.58 (6.28e-14)	NC_027310.1:77.336.790-77.339.742	11
PSMB6b	XM_014196309.1	PREDICTED: Salmo salar proteasome subunit beta type-6-like (LOC106603098), mRNA	1322	1290	2296	ns	0.83 (8.30e-43)	0.80 (6.66e-39)	NC_027303.1:35.985.565-35.988.288	4
PSMB7	XM_014143540.1	PREDICTED: Salmo salar proteasome subunit beta 7 (psmb7), transcript variant X1, mRNA	9	7	5	ns	ns	ns	NC_027300.1:147.075.032-147.096.867	1
PSMB8a	XM_014177342.1	PREDICTED: Salmo salar proteasome subunit beta type-8-like (LOC106588400)	3	3	22	ns	3.00 (1.43e-08)	2.73 (1.74e-07)	NC_027326.1:10.153.896-10.157.742	27
PSMB13a	XR_001324655.1	PREDICTED: Salmo salar proteasome subunit beta type-7-like (LOC106588398), misc_RNA	103	234	493	1.189 (1.46e-22)	1.08 (1.85e-24)	2.26 (2.49e-86)	NC_027326.1:10.158.350-10.163.366	27
PSMB12a	XM_014177341.1	PREDICTED: Salmo salar proteasome subunit beta type-6-A like protein-like (LOC106588399), mRNA	1083	1417	3641	0.386 (0.00013)	1.36 (9.22e-57)	1.75 (1.26e-91)	NC_027326.1:10.163.427-10.168.543	27
PSMB9a	XM_014177073.1	PREDICTED: Salmo salar proteasome subunit beta type-9a (psmb9-a), transcript variant X2, mRNA	18	27	60	ns	1.15 (9.04e-07)	1.78 (1.58e-12)	NC_027326.1:10.171.104-10.175.148	27
PSMB10a	XM_014177299.1	PREDICTED: Salmo salar proteasome subunit beta type-7-like (LOC106588382), mRNA	547	650	2199	ns	1.76 (8.81e-67)	2.00 (2.38e-85)	NC_027326.1:10.580.777-10.585.553	27
PSMB8b	NM_001123535.1	Salmo salar proteasome subunit beta type 7b (psmb8b), mRNA	233	331	1887	0.50 (8.94e-07)	2.51 (2.26e-204)	3.01 (1.17e-267)	NC_027313.1:59.095.252-59.098.375	14
PSMB13b	XM_014141746.1	PREDICTED: Salmo salar proteasome subunit beta type-7-like (LOC106569958), mRNA	380	532	2712	0.49 (5.57e-11)	2.35 (0)	2.84 (0)	NC_027313.1:59.099.410-59.103.327	14
PSMB12b	XM_014141748.1	PREDICTED: Salmo salar proteasome subunit beta type-6-B like protein (LOC106569959), mRNA	470	444	1761	ns	1.98 (8.70e-96)	1.90 (8.52e-88)	NC_027313.1:59.103.305-59.111.118	14
PSMB9b	NM_001123714.1	Salmo salar proteasome 20S subunit beta 9a (psmb9a), mRNA	343	404	1875	0.24 (0.01314)	2.21 (9.86e-226)	2.45 (3.44e-261)	NC_027313.1:59.112.113-59.116.449	14
PSMB10b	XM_014141713.1	PREDICTED: Salmo salar proteasome subunit beta type-7-like (LOC106569939), mRNA	790	913	3171	ns	1.80 (7.91e-122)	2.01 (1.56e-148)	NC_027313.1: 59.678.647-59.684.589	14
PSMB11.1	XM_014123190.1	PREDICTED: Salmo salar proteasome subunit beta type-11-like (LOC106560352), mRNA	0	0	0	NA	NA	NA	NC_027309.1:29.754.009-29.756.116	10
PSMB11.2 (partial)	XM_014189126.1	PREDICTED: Salmo salar proteasome subunit beta type-11-like (LOC106598039), mRNA	0	0	0	NA	NA	NA	NW_012371889.1:3.442-3.942
PSME1a	XM_014181079.1	PREDICTED: Salmo salar proteasome activator subunit 1 (psme1), transcript variant X1, mRNA	593	653	1448	ns	1.15 (1.02e-12)	1.29 (8.84e-16)	NC_027328.1: 20.102.332-20.105.959	29
PSME1b	XM_014159707.1	PREDICTED: Salmo salar proteasome activator complex subunit 1-like (LOC106579617), mRNA	1625	1895	5760	ns	1.60 (2.75e-31)	1.83 (2.50e-40)	NC_027318.1: 74.398.814-74.401.718	19
PSME2a	NM_001141654.1	Salmo salar proteasome activator subunit 2 (psme2), mRNA	3138	3540	8338	ns	1.24 (3.30e-25)	1.41 (1.31e-32)	NC_027328.1: 17.457.855-17.464.336	29
PSME2b	XM_014159848.1	PREDICTED: Salmo salar proteasome activator complex subunit 2-like (LOC106579706), mRNA	1354	1557	5514	ns	1.82 (7.14e-62)	2.03 (6.38e-76)	NC_027318.1: 77.929.964-77.936.657	19
PSME3.1a	XM_014193350.1	PREDICTED: Salmo salar proteasome activator complex subunit 3-like (LOC106601269), mRNA	1145	1240	1904	ns	0.62 (1.20e-06)	0.74 (4.99e-09)	NC_027302.1: 66.606.223-66.611.858	3
PSME3.1b	XM_014203891.1	PREDICTED: Salmo salar proteasome activator complex subunit 3-like (LOC106607192), mRNA	491	577	1204	ns	1.06 (4.40e-22)	1.30 (3.95e-32)	NC_027305.1: 32.643.044-32.652.897	6
PSME3.2a	XM_014158504.1	PREDICTED: Salmo salar proteasome activator subunit 3 (psme3), transcript variant X3, mRNA	0	0	0	NA	NA	NA	NC_027318.1: 49.740.013-49.746.327	19
PSME3.2b	XM_014179106.1	PREDICTED: Salmo salar proteasome activator complex subunit 3-like (LOC106589310), mRNA	2911	3080	3888	ns	0.34 (0.000161)	0.42 (1.60e-06)	NC_027327.1: 2.594.609-2.600.797	28
PSME3.3 (partial)	XM_014189387.1	PREDICTED: Salmo salar proteasome activator complex subunit 3-like (LOC106598343), partial mRNA	0	0	0	NA	NA	NA	NW_012376700: 1963-3779
ERAP1	XM_014143413.1	PREDICTED: Salmo salar endoplasmic reticulum aminopeptidase 1-like (LOC106570844), mRNA	2545	2655	12980	ns	2.29 (2.39e-165)	2.35 (9.85e-174)	NC_027314.1:2.523.971-2.545.383	15
ERAP2a	XM_014170753.1	PREDICTED: Salmo salar endoplasmic reticulum aminopeptidase 2-like (LOC106585017), mRNA	804	853	3253	ns	1.93 (8.10e-56)	2.01 (1.62e-60)	NC_027323.1:15.056.362-15.064.968	24
ERAP2b	XM_014161115.1	PREDICTED: Salmo salar endoplasmic reticulum aminopeptidase 2-like (LOC106580284)	0	1	0	ns	ns	ns	NC_027319.1:28.632.876-28.646.665	20
b2m1	NM_001123699.1	Salmo salar beta-2-microglobulin (LOC100136933), mRNA	2441	2951	7719	ns	1.39 (1.07e-21)	1.66 (8.37e-31)	NC_027306.1:57.825.509-57.828.543	7
b2m2	XM_014208868.1	PREDICTED: Salmo salar beta-2-microglobulin-like (LOC106609846), partial mRNA	25	24	67	ns	1.50 (9.16e-11)	1.41 (1.75e-09)	NC_027306.1:58.301.914-58.303.127	7
b2m3	XM_014188686.1	PREDICTED: Salmo salar beta-2-microglobulin-like (LOC106597504), partial mRNA	1	1	4	ns	2.29 (0.039573)	2.43 (0.037624)	NW_012366138.1:15-1.215
b2m4	XM_014187757.1	PREDICTED: Salmo salar beta-2-microglobulin-like (LOC106596477), mRNA	3	6	13	ns	ns	2.05 (0.000570)	NW_012360375.1:3.156-4.398
b2m5	XM_014189380.1	PREDICTED: Salmo salar beta-2-microglobulin-like (LOC106598335), mRNA	70	78	204	ns	1.39 ( 7.24e-14)	1.54 (2.88e-16)	NW_012376632.1:2.522-3.764
b2m6	XM_014184298.1	PREDICTED: Salmo salar beta-2-microglobulin-like (LOC106592944), mRNA	2949	3035	4041	ns	0.41 (2.70e-07)	0.45 (1.22e-08)	NW_012349147.1:6.171-7.264
b2m7	XM_014184299.1	PREDICTED: Salmo salar beta-2-microglobulin-like (LOC106592946), mRNA	714	782	2143	ns	1.45 (5.98e-53)	1.59 (2.50e-62)	NW_012349147.1:9.889-11.950
b2m8	XM_014153920.1	PREDICTED: Salmo salar beta-2-microglobulin-like (LOC106576676), mRNA	1712	1809	3471	ns	0.94 (1.67e-38)	1.02 (5.36e-45)	NC_027316.1:57.628.552-57.632.032	17
b2m9	NM_001245913.1	Salmo salar beta-2-microglobulin (LOC100329141), mRNA	4633	4292	6073	ns	0.50 (1.30e-14)	0.39 (3.15e-09)	NW_012347820.1:16.383-20.477
b2m10	NM_001198574.1	Salmo salar Beta-2-microglobulin precursor (b2mg), mRNA	77	87	176	ns	1.02 (2.39e-05)	1.20 (6.06e-07)	NW_012353146.1:474-1.303
b2m11	XM_014190178.1	PREDICTED: Salmo salar beta-2-microglobulin-like (LOC106599112), partial mRNA	20	25	48	ns	1.00 (4.70e-05)	1.27 (4.73e-07)	NW_012394841.1:962-1.728
b2m12	XM_014190151.1	PREDICTED: Salmo salar beta-2-microglobulin-like (LOC106599089), mRNA	82	74	134	ns	0.87 (0.013832)	ns	NW_012394112.1:459-1.277
UBA*0301	XM_014177344.1	PREDICTED: Salmo salar class I histocompatibility antigen, F10 alpha chain-like (LOC106588401), mRNA	34257	47055	166802	0.46 (4.53e-05)	1.83 (1.14e-77)	2.28 (2.44e-121)	NC_027326:10.122.009-10.149.394	27
UDA	XM_014141492.1	PREDICTED: Salmo salar BOLA class I histocompatibility antigen, alpha chain BL3-7-like (LOC106569843), mRNA	5715	6552	11311	ns	0.79 (1.74e-12)	0.99 (4.21e-19)	NC_027313.1:50.992.799 -50.986.338	14
UCA1	XR_001320594.1	PREDICTED: Salmo salar class I histocompatibility antigen, F10 alpha chain-like (LOC106569960), misc_RNA	522	538	671	ns	0.32 (0.018323)	0.36 (0.005912)	NC_027313.1:59.066.601-59.094.206	14
UGA	XM_014141729.1	PREDICTED: Salmo salar major histocompatibility complex class I-related gene protein-like (LOC106569947), mRNA	4217	5258	10674	0.32 (0.027654)	1.02 (3.40e-20)	1.34 (3.21e-34)	NC_027313:59.497.676-59.507.931	14
ULA	XM_014177345.1	PREDICTED: Salmo salar major histocompatibility complex class I-related gene protein-like (LOC106588402), mRNA	1314	1720	5970	0.39 (1.25e-06)	1.80 (3.17e-146)	2.18 (1.30e-211)	NC_027326:10.037.566-10.054.430	27
UHA1	XM_014165549.1	PREDICTED: Salmo salar major histocompatibility complex class I-related gene protein-like (LOC106582436)	3	20	7	2.93 (3.30e-07)	ns	1.53 (0.017801)	NC_027320.1:48.663.107-48.675.014	21
UHA2	XR_001323306.1	PREDICTED: Salmo salar major histocompatibility complex class I-related gene protein-like (LOC106582437), misc_RNA	1409	3211	3900	1.19 (1.78e-48)	0.28 (0.001351)	1.47 (1.03e-74)	NC_027320.1:48.681.967-48.696.230	21
HAA	XM_014139619.1	PREDICTED: Salmo salar uncharacterized LOC106568869 (LOC106568869), transcript variant X1, mRNA	0	0	0	NA	NA	NA	NC_027313.1:16.479.536-16.491.787	14
LCA	XM_014127629.1	PREDICTED: Salmo salar major histocompatibility complex class I-related gene protein-like (LOC106562659), mRNA	1	1	0	ns	ns	ns	NC_027310.1:38.173.443-38.175.943	11
LDA	XM_014133932.1	PREDICTED: Salmo salar major histocompatibility complex class I-related gene protein-like (LOC106566091), mRNA	459	565	494	ns	ns	ns	NC_027311.1:80.563.692-80.565.336	12
LFA	XM_014176500.1	PREDICTED: Salmo salar major histocompatibility complex class I-related gene protein-like (LOC106587849), mRNA	3	6	5	ns	ns	ns	NC_027325.1:38.686.631-38.689.188	26
LGA	XM_014176498.1	PREDICTED: Salmo salar major histocompatibility complex class I-related gene protein-like (LOC106587845), mRNA	11	18	619	0.77 (0.029903)	5.09 (1.67e-177)	5.85 (2.04e-149)	NC_027325.1:38.706.030-38.709.08.5	26
LHA	XM_014176535.1	PREDICTED: Salmo salar major histocompatibility complex class I-related gene protein-like (LOC106587880)	19	36	47	0.93 (0.00814)	ns	1.32 (8.17e-06)	NC_027325.1:40.134.217-40.138.243	26
LIA	XM_014164327.1	PREDICTED: Salmo salar major histocompatibility complex class I-related gene protein-like (LOC106581890), mRNA	74	269	628	1.88 (1.36e-41)	1.22 (1.17e-24)	3.10 (4.43e-118)	NC_027320.1:21.859.913-21.861.393	21
SAA1	XM_014188694.1	PREDICTED: Salmo salar class I histocompatibility antigen, F10 alpha chain-like (LOC106597513), mRNA	0	1	5	ns	ns	4.10 (0.0013045)	NW_012366222.1:8-2.911
SAA2	XM_014184116.1	PREDICTED: Salmo salar major histocompatibility complex class I-related gene protein-like (LOC106592784)	0	0	0	NA	NA	NA	NW_012348808.1:12.841-15.855
ZAAa	XM_014177297.1	PREDICTED: Salmo salar major histocompatibility complex class I-related gene protein-like (LOC106588381), mRNA	377	466	470	ns	ns	0.32 (0.020237)	NC_027326.1:10.464.840-10.482.970	27
ZBAa	XM_014177293.1	PREDICTED: Salmo salar major histocompatibility complex class I-related gene protein-like (LOC106588378)	229	399	588	0.80 (5.49e-14)	0.56 (2.77e-08)	1.36 (2.86e-41)	NC_027326.1:10.602.278-10.612.436	27
ZCAa	XM_014177292.1	PREDICTED: Salmo salar H-2 class I histocompatibility antigen, Q10 alpha chain-like (LOC106588377)	0	0	0	NA	NA	NA	NC_027326.1:10.620.147-10.627.551	27
ZDAa	XM_014177296.1	PREDICTED: Salmo salar class I histocompatibility antigen, F10 alpha chain-like (LOC106588380)	8	9	28	ns	1.65 (2.24e-06)	1.89 (2.57e-07)	NC_027326.1:10.648.407-10.655.355	27
ZBAb	XM_014141712.1	PREDICTED: Salmo salar H-2 class I histocompatibility antigen, Q10 alpha chain-like (LOC106569938), mRNA	1736	1940	2988	ns	0.62 (4.13e-08)	0.78 (2.42e-12)	NC_027313.1:59.698.588-59.724.522	14
ZCAb	XM_014141708.1	PREDICTED: Salmo salar H-2 class I histocompatibility antigen, Q10 alpha chain-like (LOC106569936)	0	0	0	NA	NA	NA	NC_027313.1:59.735.521-59.758.313	14
MHCII pathway genes
DAB*0101	XM_014133067.1	PREDICTED: Salmo salar H-2 class II histocompatibility antigen, I-E beta chain (LOC100136577), mRNA	18	90	300	ns	1.74 (1.94e-51)	1.84 (4.94e-54)	NC_027311.1:61.693.946-61.699.456	12
DAA*1201	XM_014133066.1	PREDICTED: Salmo salar H-2 class II histocompatibility antigen, A-U alpha chain-like (LOC106565699), mRNA	98	100	359	ns	1.83 (1.72e-35)	1.87 (3.98e-36)	NC_027311.1:61.701.374-61.703.966	12
Ii.1a	XM_014199898.1	PREDICTED: Salmo salar H-2 class II histocompatibility antigen gamma chain-like (LOC106604844), transcript variant X2, mRNA	0	0	0	NA	NA	NA	NC_027304.1: 37.021.326-37.026.612	5
Ii.1b	XM_014212490.1	PREDICTED: Salmo salar HLA class II histocompatibility antigen gamma chain-like (LOC106611871), mRNA	134	108	392	ns	1.87 (2.02e-33)	1.54 (2.52e-23)	NC_027308.1:68.289.623-68.299.513	9
CTSKa	XM_014162370.1	Cathepsin K-like	1583	1349	2589	ns	0.94 (6.20e-10)	0.71 (5.07e-06)	NC_027301.1:23.783.794-23.795.107	2
CTSKb	NM_001140399.1	Cathepsin K	2737	2098	1734	[-0.38 (0.04814980)]	ns	[-0.66 (1.57e-05)]	NC_027304.1:56.864.904-56.871.943	5
CTSL1a1_partial seq	XM_014126453.1	Cathepsin S-like	18	20	7	ns	ns	ns	NC_027300.1:113.265.513-113.267.831	1
CTSL1a2	XM_014126439.1	Cathepsin L1-like	5	6	1	ns	ns	ns	NC_027300.1:113.270.838-113.273.816	1
CTSL1a3	XM_014126425.1	Cathepsin L1-like	8	4	4	ns	ns	ns	NC_027300.1:113.282.847-113.288.939)	1
CTSL1a4	XM_014126463.1	Cathepsin L1-like	1	1	0	ns	ns	ns	NC_027300.1:113.340.522-113.345.645	1
CTSL1a5	XM_014126476.1	Cathepsin L1-like	2	2	0	ns	ns	ns	NC_027300.1:113.367.197-113.372.320	1
CTSL1a6	XM_014126489.1	Cathepsin L1-like	0	0	0	NA	NA	NA	NC_027300.1:113.380.498-113.388.445	1
CTSL1b	NM_001146546.1	Cathepsin L1	15853	14609	10709	[-0.12 (0.20965609)]	[-0.45 (8.04e-13)]	[-0.57 (4.98e-20)]	NC_027312.1:93.533.493-93.537.645	13
CTSL2a	XM_014124116.1	cathepsin L1-like	83	84	111	ns	0.42 (0.0344773)	0.42 (0.0351536)	NC_027300.1:10.068.398-10.074.289	1
CTSL2b	XM_014210112.1	cathepsin L1-like	169	149	140	ns	ns	ns	NC_027308.1:7.731.484-7.781.352	9
CTSL3	XM_014131537.1	cathepsin L1-like	0	0	0	NA	NA	NA	NC_027311.1:28.445.519-28.463.099	12
CTSL4	XM_014169301.1	Cathepsin L1-like	0	0	0	NA	NA	NA	NC_027322.1:28.904.769-28.907.274	23
CTSS1a	NM_001141491.1	Cathepsin S	984	964	3031	ns	1.65 (1.30e-84)	1.62 (3.98e-81)	NC_027301.1:23.775.018-23.782.931	2
CTSS1b	XM_014200821.1	Cathepsin S-like	25	20	222	ns	3.45 (7.31e-78)	3.20 (9.01e-69)	NC_027304.1:56.872.975-56.879.886	5
NM_001140400.1*	One accession number for two different loci
NA= Not applicable
ns= not significant

## Sheet: SHK-1 specific genes
SF3b. Details of selected DEGs of relevance to defining the SHK-1 cell line
Gene name	Accession number	Average number of matching reads			Gene annotation	Genome location	Linkage group
		0-hps	2-hps	24-hps
CDH5a	XM_014126496.1	1539	1414	1303	PREDICTED: Salmo salar cadherin-5-like (LOC106561987), mRNA	NC_027310.1:10.534.658-10.547.496	11
CDH5b	XM_014175529.1	5	8	5	PREDICTED: Salmo salar cadherin-5-like (LOC106587287), mRNA	NC_027325.1:14.855.367-14.867.887	26
KDRL.1a	XM_014199675.1	501	449	228	PREDICTED: Salmo salar vascular endothelial growth factor receptor kdr-like (LOC106604726), mRNA	NC_027304.1:32.660.546-32.730.244	5
KDRL.1b	XM_014212282.1	4310	4556	720	PREDICTED: Salmo salar vascular endothelial growth factor receptor kdr-like (LOC106611743), mRNA	NC_027308.1:63.517.693-63.608.439	9
KDRL.2	XM_014168999.1	0	0	0	PREDICTED: Salmo salar kinase insert domain receptor (kdr), transcript variant X3, mRNA	NC_027322.1:20.058.593-20.076.364	23
DUSP5a	XM_014180855.1	3070	1649	1890	PREDICTED: Salmo salar dual specificity protein phosphatase 5-like (LOC106590170), mRNA	NC_027301.1:56.415.623-56.422.389	2
DUSP5b	XM_014130596.1	2607	1481	1528	PREDICTED: Salmo salar dual specificity protein phosphatase 5-like (LOC106564480), mRNA	NC_027311.1:13.396.280-13.402.133	12
PAR1.1a	XM_014138367.1	55	69	56	PREDICTED: proteinase-activated receptor 1	NC_027300.1:135.337.321-135.340.733	1
PAR1.1b	XM_014128241.1	3367	3877	6180	PREDICTED: proteinase-activated receptor 1-like	NC_027310.1:57.914.945-57.917.711	11
PAR1.2	XM_014161458.1	0	0	0	PREDICTED: proteinase-activated receptor 1-like	NC_027319.1:29.609.957-29.613.787	20
ETS.La	XM_014142365.1	1273	460	465	PREDICTED: Salmo salar endothelin-2-like (LOC106570254), mRNA	NC_027313.1:66.777.080-66.781.049	14
ETS.Lb	XM_014177817.1	93	53	45	PREDICTED: Salmo salar endothelin-2-like (LOC106588640), mRNA	NC_027326.1:18.488.459-18.492.241	27
EDF.1a	NM_001139717.1	2960	2789	4005	Salmo salar endothelial differentiation-related factor 1-1 (LOC100194632), mRNA	NC_027300.1:125.232.062-125.243.509	1
EDF.1b	XM_014128673.1	569	513	339	PREDICTED: Salmo salar endothelial differentiation-related factor 1 homolog (LOC106563255), mRNA	NC_027310.1:68.595.491-68.599.323	11
EDF.2	XM_014174729.1	0	0	0	PREDICTED: Salmo salar endothelial differentiation-related factor 1 homolog (LOC106586966), transcript variant X1	NC_027325.1:39.649-43.199	26
LIPGa	NM_001140535.1	0	0	0	Salmo salar lipase, hormone-sensitive (lipe), mRNA	NC_027314.1:5.152.465-5.175.571	15
LIPGb	XM_014172689.1	1112	1054	1803	PREDICTED: Salmo salar endothelial lipase-like (LOC106585939), mRNA	NC_027323.1:44.295.187-44.302.777	24
VWF	XM_014126124.1	7	9	6	PREDICTED: Salmo salar von Willebrand factor-like (LOC106561856), mRNA	NC_027309.1:115.465.297-115.513.780	10
