# Supplementary material for: Selective Stimulation of Duplicated Atlantic Salmon MHC Pathway Genes by Interferon-Gamma
Source: Front Immunol. 2020 Oct 6;11:571650. doi: 10.3389/fimmu.2020.571650 (PMC7573153; doi:10.3389/fimmu.2020.571650)
Supplement: Supplementary file 7 [file Data_Sheet_7.xlsx]

## Sheet: % Seq.ID
SF7. Percentage amino acid sequence identity for selected amino acid gene sequences.
Sequence identity is calculated using ClustalX 2.1 (main text reference Larkin et al.,2007).
Atlantic salmon sequence references can be found in SF5 and other sequence references in SF6.
Abbreviations are:
sasa is Salmo salar (Atlantic salmon)
dare is Danio rerio (Zebrafish)
onmy is Oncorhynchus mykiss (Rainbow trout)
leoc is Lepisosteus oculatus (Spotted gar)
Janus kinase JAK1 and JAK2 sequences
	1	2	3	4	5	6	7	8	9	10	11	12	13
1: sasaJAK2.2	100	77	75	75	78	73	42	42	42	43	41	41	43
2: dareJAK2	77	100	72	72	74	69	42	42	42	44	40	41	43
3: sasaJAK2.1a	75	72	100	90	77	70	42	42	42	44	41	42	44
4: sasaJAK2.1b	75	72	90	100	77	70	42	43	42	43	42	42	43
5: leocJAK2	78	74	77	77	100	77	42	42	41	43	41	42	44
6: humanJAK2	73	69	70	70	77	100	43	43	42	44	42	43	44
7: sasaJAK1a	42	42	42	42	42	43	100	91	78	72	63	64	64
8: sasaJAK1b	42	42	42	43	42	43	91	100	76	72	62	63	63
9: dareJAK1	42	42	42	42	41	42	78	76	100	73	63	64	63
10: leocJAK1	43	44	44	43	43	44	72	72	73	100	65	65	66
11: sasaJAK1.La	41	40	41	42	41	42	63	62	63	65	100	86	57
12: sasaJAK1.Lb	41	41	42	42	42	43	64	63	64	65	86	100	58
13: humanJAK1	43	43	44	43	44	44	64	63	63	66	57	58	100
Signal transducer and activator of transcription STAT1 and STAT2 sequences
	1	2	3	4	5	6	7	8	9
1: sasaSTAT2.1	100	79	55	39	43	42	44	43	39
2: sasaSTAT2.2	79	100	55	44	41	45	46	40	36
3: dareSTAT2	55	55	100	39	43	41	45	42	36
4: sasaSTAT1.2	39	44	39	100	85	67	62	57	33
5: sasaSTAT1.3	43	41	43	85	100	72	68	62	41
6: sasaSTAT1.1	42	45	41	67	72	100	70	65	38
7: humanSTAT1	44	46	45	62	68	70	100	62	41
8: dareSTAT1	43	40	42	57	62	65	62	100	37
9: humanSTAT2	39	36	36	33	41	38	41	37	100
Interferon Regulatory Factor IRF1 and IRF9 sequences
	1	2	3	4	5	6
1: sasaIRF1.1	100	76	40	16	17	15
2: sasaIRF1.2	76	100	40	18	17	16
3: humanIRF1	40	40	100	19	18	21
4: sasaIRF9a	16	18	19	100	81	33
5: sasaIRF9b	17	17	18	81	100	32
6: humanIRF9	15	16	21	33	32	100
CC chemokines sequences
	1	2	3	4	5	6	7	8
1:sasaCK13b	100	93	84	84	38	38	36	37
2:onmyCK13a	93	100	80	83	36	37	34	35
3:sasaCK13a	84	80	100	94	35	36	34	34
4:onmyCK13b	84	83	94	100	36	37	33	34
5:sasaCK10a	38	36	35	36	100	83	65	64
6:onmyCK10a	38	37	36	37	83	100	64	65
7:sasaCK10b	36	34	34	33	65	64	100	88
8:onmyCK10b	37	35	34	34	64	65	88	100
CXC chemokines sequences
	1	2	3	4	5
1:sasaCXCL11_L1.1	100	95	92	55	39
2:sasaCXC11_L1.2	95	100	89	53	36
3:sasaCXC11_L1.3	92	89	100	54	37
4:dareCXCL11aa	55	53	54	100	40
5:dareCXCL11	39	36	37	40	100
Myxovirus resistance MX sequences
	1	2	3	4	5	6	7	8	9
1: sasaMX6	100	91	91	88	89	50	48	48	47
2: sasaMX7	91	100	91	89	89	51	47	47	46
3: sasaMX9	91	91	100	89	89	51	47	48	47
4: sasaMX5	88	89	89	100	90	51	48	47	47
5: sasaMX8	89	89	89	90	100	52	47	47	47
6: sasaMX4	50	51	51	51	52	100	48	48	48
7: sasaMX2	48	47	47	47	47	48	100	96	87
8: sasaMX3	48	47	48	47	47	48	96	100	88
9: sasaMX1	47	46	47	47	47	48	87	88	100
Interferon Induced Protein IFI44 and IRF44_Like sequences
	1	2	3	4	5	6	7	8	9	10	11	12
1: sasaIFI44.1	100	100	66	58	59	39	36	35	33	35	41	37
2: sasaIFI44.2	100	100	66	58	59	39	36	35	33	35	41	37
3: sasaIFI44.3	66	66	100	56	58	39	36	35	35	36	39	36
4: sasaIFI44.5	58	58	56	100	99	40	37	36	37	37	37	34
5: sasaIFI44.6	59	59	58	99	100	40	37	36	37	37	38	33
6: sasaIFI44.L1b2	39	39	39	40	40	100	95	81	74	75	52	34
7: sasaIFI44.L2	36	36	36	37	37	95	100	78	70	72	49	33
8: sasaIFI44.L1b1	35	35	35	36	36	81	78	100	72	73	52	32
9: sasaIFI44.L1a	33	33	35	37	37	74	70	72	100	82	48	31
10: sasaIFI44.L1b1	35	35	36	37	37	75	72	73	82	100	51	31
11: sasaIFI44.L1b4	41	41	39	37	38	52	49	52	48	51	100	32
12: sasaIFI44.4	37	37	36	34	33	34	33	32	31	31	32	100
Transporter associated with Antigen Processing TAP1 and TAP2 sequences
	1	2	3	4	5	6
1: sasaTAP2a (chr.27)	100	91	50
2: sasaTAP2b (chr.14)	91	100	49
3: sasaTAP2c	50	49
TAPBP, TAPBP.L and TAPBPR sequences
	1	2	3	4	5	6
1.sasaTAPBPL1a	100	88	53	21	22	27
2.sasaTAPBPL1b	88	100	54	21	22	28
3.sasaTAPBPL2	53	54	100	22	23	25
4.sasaTAPBPa	21	21	22	100	86	25
5.sasaTAPBPb	22	22	23	86	100	24
6.sasaTAPBPR	27	28	25	25	24	100
Beta2-microglobulin (b2m) sequences
	1	2	3	4	5	6	7	8	9	10	11	12	13	14	15
1: sasab2m1	100	100	99	99	100	78	82	84	81	84	84	87	64	61	42
2: sasab2m2	100	100	100	100	100	80	83	84	84	84	85	87	63	62	42
3: sasab2m4	99	100	100	100	100	78	82	84	81	84	84	86	65	62	42
4: sasab2m5	99	100	100	100	100	78	82	84	81	84	84	86	65	62	42
5: sasab2m3	100	100	100	100	100	80	83	84	84	84	85	87	63	62	42
6: sasab2m8	78	80	78	78	80	100	96	94	91	91	91	91	61	58	38
7: sasab2m9	82	83	82	82	83	96	100	96	93	95	95	95	65	61	41
8: sasab2m11	84	84	84	84	84	94	96	100	100	100	91	93	66	62	41
9: sasab2m12	81	84	81	81	84	91	93	100	100	97	88	90	64	59	40
10: sasab2m10	84	84	84	84	84	91	95	100	97	100	90	92	67	62	41
11: sasab2m6	84	85	84	84	85	91	95	91	88	90	100	97	63	59	39
12: sasab2m7	87	87	86	86	87	91	95	93	90	92	97	100	64	59	40
13: dareb2m2	64	63	65	65	63	61	65	66	64	67	63	64	100	59	45
14: dareb2m1	61	62	62	62	62	58	61	62	59	62	59	59	59	100	42
15: humanb2m	42	42	42	42	42	38	41	41	40	41	39	40	45	42	100
Proteasome 20S subunit alpha sequences
	1	2	3	4	5	6	7	8	9	10	11	12	13	14	15	16	17	18	19	20	21	22	23	24	25	26	27	28
1:sasaPSMA2.3	100	100	100	95	95	96	96	34	35	34	31	31	29	29	29	44	28	29	30	35	34	33	33	34	34	31	32	31
2:sasaPSMA2.4	100	100	100	95	95	96	96	34	35	34	31	31	29	29	29	44	28	29	30	35	34	33	33	34	34	31	32	31
3:sasaPSMA2.2	100	100	100	95	95	96	96	34	35	34	31	31	29	29	29	44	28	29	30	35	34	33	33	34	34	31	32	31
4:sasaPSMA2.5	95	95	95	100	100	92	92	34	34	34	30	31	31	31	31	45	34	34	33	36	34	36	36	36	36	32	32	32
5:sasaPSMA2.6	95	95	95	100	100	92	92	34	34	34	30	31	31	31	31	45	34	34	33	36	34	36	36	36	36	32	32	32
6:sasaPSMA2.1a	96	96	96	92	92	100	100	33	33	33	32	32	30	30	30	44	29	29	30	35	35	34	34	35	35	31	32	31
7:sasaPSMA2.1b	96	96	96	92	92	100	100	33	33	33	32	32	30	30	30	44	29	29	30	35	35	34	34	35	35	31	32	31
8:sasaPSMA6.1a	34	34	34	34	34	33	33	100	97	95	71	71	28	28	27	29	28	28	27	30	29	29	29	29	29	24	23	24
9:sasaPSMA6.1b	35	35	35	34	34	33	33	97	100	92	71	71	28	27	27	29	27	27	28	29	29	28	28	28	29	24	23	24
10:sasaPSMA6.3	34	34	34	34	34	33	33	95	92	100	71	71	29	28	28	29	28	28	27	28	27	28	28	28	28	23	22	22
11:sasaPSMA6.2a	31	31	31	30	30	32	32	71	71	71	100	99	24	24	24	24	26	26	25	29	28	29	28	28	28	23	22	23
12:sasaPSMA6.2b	31	31	31	31	31	32	32	71	71	71	99	100	24	24	24	24	26	26	25	29	28	29	28	28	28	23	22	23
13:sasaPSMA4.1a	29	29	29	31	31	30	30	28	28	29	24	24	100	100	97	84	24	24	27	30	29	29	29	29	28	24	24	25
14:sasaPSMA4.1b	29	29	29	31	31	30	30	28	27	28	24	24	100	100	97	84	25	24	27	30	29	29	29	29	28	24	24	25
15:sasaPSMA4.2	29	29	29	31	31	30	30	27	27	28	24	24	97	97	100	84	25	25	27	30	29	29	29	29	28	24	24	25
16:sasaPSMA4.3	44	44	44	45	45	44	44	29	29	29	24	24	84	84	84	100	26	26	28	34	34	32	32	32	32	30	30	30
17:sasaPSMA3a	28	28	28	34	34	29	29	28	27	28	26	26	24	25	25	26	100	98	36	30	30	32	32	33	32	25	24	24
18:sasaPSMA3b	29	29	29	34	34	29	29	28	27	28	26	26	24	24	25	26	98	100	36	31	31	33	33	33	33	25	25	25
19:sasaPSMA5	30	30	30	33	33	30	30	27	28	27	25	25	27	27	27	28	36	36	100	33	33	35	35	35	35	26	26	26
20:sasaPSMA7a	35	35	35	36	36	35	35	30	29	28	29	29	30	30	30	34	30	31	33	100	96	81	81	83	80	30	31	30
21:sasaPSMA7b	34	34	34	34	34	35	35	29	29	27	28	28	29	29	29	34	30	31	33	96	100	79	80	81	79	30	31	30
22:sasaPSMA8.1b	33	33	33	36	36	34	34	29	28	28	29	29	29	29	29	32	32	33	35	81	79	100	98	97	96	30	30	29
23:sasaPSMA8.2b	33	33	33	36	36	34	34	29	28	28	28	28	29	29	29	32	32	33	35	81	80	98	100	98	97	30	29	29
24:sasaPSMA8.1a	34	34	34	36	36	35	35	29	28	28	28	28	29	29	29	32	33	33	35	83	81	97	98	100	97	30	29	29
25:sasaPSMA8.2a	34	34	34	36	36	35	35	29	29	28	28	28	28	28	28	32	32	33	35	80	79	96	97	97	100	30	29	29
26:sasaPSMA1.2	31	31	31	32	32	31	31	24	24	23	23	23	24	24	24	30	25	25	26	30	30	30	30	30	30	100	98	92
27:sasaPSMA1.3	32	32	32	32	32	32	32	23	23	22	22	22	24	24	24	30	24	25	26	31	31	30	29	29	29	98	100	92
28:sasaPSMA1.1	31	31	31	32	32	31	31	24	24	22	23	23	25	25	25	30	24	25	26	30	30	29	29	29	29	92	92	100
Proteasome 20S subunit beta sequences MHCIa and MHCIb region (see SF7)
	1	2	3	4	5	6	7	8	9	10
1:PSMB8a	100	96	30	30	32	32	22	22	23	23
2:PSMB8b	96	100	31	31	32	32	22	22	23	23
3:PSMB9a	30	31	100	100	48	50	29	29	27	27
4:PSMB9b	30	31	100	100	48	50	29	29	27	27
5:PSMB12a	32	32	48	48	100	99	31	31	26	27
6:PSMB12b	32	32	50	50	99	100	31	31	27	27
7:PSMB10a	22	22	29	29	31	31	100	98	56	58
8:PSMB10b	22	22	29	29	31	31	98	100	56	58
9:PSMB13a	23	23	27	27	26	27	56	56	100	92
10:PSMB13b	23	23	27	27	27	27	58	58	92	100
Cathepsin sequences
	1	2	3	4	5	6	7	8	9	10	11	12	13	14	15	16	17	18	19	20	21	22	23	24	25
1:sasaCTSH1	100	76	65	38	38	39	40	40	38	39	39	39	39	43	41	41	41	40	42	36	24	24	25	25	25
2:sasaCTSH2	76	100	64	39	39	39	39	38	40	39	39	40	39	43	43	40	42	40	39	36	24	24	24	24	23
3:humanCTSH	65	64	100	40	40	41	38	37	37	38	38	37	37	41	40	39	39	36	37	35	25	24	24	24	23
4:sasaCTSKa	38	39	40	100	95	65	52	53	51	49	49	49	49	52	50	50	46	44	45	40	25	23	23	23	25
5:sasaCTSKb	38	39	40	95	100	63	52	53	49	48	49	48	48	51	49	49	44	43	45	39	24	22	22	22	24
6:humanCTSK	39	39	41	65	63	100	52	54	54	53	52	52	52	55	52	52	45	43	48	43	23	22	21	21	23
7:sasaCTSS1	40	39	38	52	52	52	100	94	59	50	49	50	49	48	50	48	46	45	47	43	26	27	26	26	26
8:sasaCTSS2	40	38	37	53	53	54	94	100	59	50	49	49	49	46	50	47	45	45	48	43	23	24	23	23	24
9:humanCTSS	38	40	37	51	49	54	59	59	100	52	51	51	50	51	52	50	47	46	44	42	26	24	24	24	26
10:sasaCTSL1a3	39	39	38	49	48	53	50	50	52	100	98	95	94	90	87	63	52	52	43	41	22	22	22	22	25
11:sasaCTSL1a4	39	39	38	49	49	52	49	49	51	98	100	94	94	90	86	62	52	51	43	41	23	23	22	22	26
12:sasaCTSL1a2	39	40	37	49	48	52	50	49	51	95	94	100	93	95	88	63	52	51	43	41	22	22	22	22	25
13:sasaCTSL1a5	39	39	37	49	48	52	49	49	50	94	94	93	100	93	85	63	51	50	45	40	22	22	22	22	25
14:sasaCTSL1a1	43	43	41	52	51	55	48	46	51	90	90	95	93	100	85	69	60	61	40	45	26	26	25	25	28
15:sasaCTSL1b	41	43	40	50	49	52	50	50	52	87	86	88	85	85	100	65	56	54	44	42	24	23	23	23	26
16:humanCTSL	41	40	39	50	49	52	48	47	50	63	62	63	63	69	65	100	50	48	46	43	25	24	22	22	24
17:sasaCTSL2a	41	42	39	46	44	45	46	45	47	52	52	52	51	60	56	50	100	90	42	39	25	25	24	24	25
18:sasaCTSL2b	40	40	36	44	43	43	45	45	46	52	51	51	50	61	54	48	90	100	40	38	24	25	24	24	26
19:sasaCTSL3	42	39	37	45	45	48	47	48	44	43	43	43	45	40	44	46	42	40	100	40	24	22	23	23	24
20:sasaCTSL4	36	36	35	40	39	43	43	43	42	41	41	41	40	45	42	43	39	38	40	100	24	24	22	22	25
21:sasaCTSB1	24	24	25	25	24	23	26	23	26	22	23	22	22	26	24	25	25	24	24	24	100	88	74	74	71
22:sasaCTSB2	24	24	24	23	22	22	27	24	24	22	23	22	22	26	23	24	25	25	22	24	88	100	76	76	71
23:sasaCTSB3	25	24	24	23	22	21	26	23	24	22	22	22	22	25	23	22	24	24	23	22	74	76	100	100	69
24:sasaCTSB4	25	24	24	23	22	21	26	23	24	22	22	22	22	25	23	22	24	24	23	22	74	76	100	100	69
25:humanCTSB	25	23	23	25	24	23	26	24	26	25	26	25	25	28	26	24	25	26	24	25	71	71	69	69	100
